# Supplementary material for: Integrated transcriptomic and metabolomic data reveal the flavonoid biosynthesis metabolic pathway in Perilla frutescens (L.) leaves
Source: Sci Rep. 2020 Oct 1;10:16207. doi: 10.1038/s41598-020-73274-y (PMC7530993; doi:10.1038/s41598-020-73274-y)
Supplement: Supplementary file 1 — Supplementary information. [file 41598_2020_73274_MOESM1_ESM.fa]

Supplementary Perilla frutescens unigene sequence
>c100000.graph_c0
TGATACGAAATGAAATATTAGGAGATTATAAGCACATCCAAAGAAGACAGTTTAATTTCACAAGAACTCATTGACATTTAACTAAAGGGCATGCAGACCATTTTCTTGTGGCCCATTTATGAAAAAAAAGTGAAGAAATACAATCCAAAATCATTGGAAATATTGGGTACATAATTTGACTAAAAATTTGCAATAAAAAGCGGATAAAAGAGTTGCCAAATCAGGAATAAAAAGCTCATGCAGCTGCACTGATGCATTCAATAGCCTGTTTGCAGATTCCAGTCATGGTTGCCTCAGGTCCATAAACCTCGATAGGGATACCGATTTCTTCAGCAAGGGTTCTCATTTTCTCGAGACCCTTCTGGTAGTTTGGTCCTCCTCTTCGGACATATAAGTTCATCCTGGCAGCCTTGAGTTTTGCTTCCTTTTCTTTTAGAGCTCGGATGATGCCACTGAATGTGGCAGCAACATCAGTGAAGTTGGCTATTCCACCACCTATGACAAGGGCTCTCTTCTGGCCATCGGGTTCAGCAGTTGCACAATCAATGACAACTCTGGCATACTGCAAGACCTCCTCCTCATTGGGAGCACCACTGTATTCTGCATAATTCCCAAGCTCAGAAGCATAACCAAGATCTCCAACAGTGTCTGCGTAGATGACACTTGCACCTCCTCCAGCAACCATAGTCCAAATTCGCCCTTTGGGATTCAAGACGGTGAACTTCAAAGATGCACTTGTCTTCTCATCAAGTCCGTGAATAAAGCTCTCTGTTGGACTCATAACTCTTCCAAATGGCAGCGGGAATTCAATATTTCCCCATTTTTTGAAATTCTTGAAAGTAGCAGTATCATCAAGCTCGCCTCTCATATCCAGAGGATAAGGCTTTCCATTAACCAAGGTGAAAGGGTTCATCTCAAGGAAAGTGAAGTCCAAATCTAAAAACAAAGTATAGACGAATTTGATGAACTCCTCAATTACAGGTTTGATCTCTAAGGGAAGTGTTGCCACAAGTGGAGCAGATACCTCTGATGTAAAGGATGCACCTGTTGGCAAGAATATAGTTTTGACCTTGTCCCAGTTCTCTTCAATGTCAATTCCTCCACATTCTGAAAAGCTAATACTACAACCAAGCCTCTCAGAGACAATGTTTAGGTAGTATTCTTCATTATGCGGAACAAATGGTTCGACAATGAATGTAGTGATGGGTCCTTTGCAGCCTCCCATCTCGACCTCTTTGCCAAGTCGCTCTTTCACAAAAGCAGCAACTCCGGCCAAATCTAGGTTCAAAGCGACAAGACCACTTTTACCACGTTTCCCGAATAACATATCTGGTTTGACAACCAATCTTGTTGATGAAAGCCATGGTTCCTTGTCCACTAGTTCATTAAAGTCAGTAGACTCGGTGACTTGGGCAGATTTGATTTCCAACTCGGATCCAGAAATCCTCTTGAAATGCTCCTTCAACAATCTCTTGGAATCATACTCTCTGATCTTCTTCCTAGCCATTTTCTTTTCTAAACCTTTACTGTTAAACGAATGGCAGAGGAGGCTGCAAGAATTTCTGGTGGTCACACACTGACAGACAAGTAGTACTCAACGCACAATGCAGAAATCTTGAATTCCTG
>c100001.graph_c0
GCAGAAATTATTGGCTCAGAAATCTGCTCGTTTTCTCTCTCAAACTCCATCCTTTCGCAGAAATGGCGGCGAGAAACGCACTGCTCAAGTACCTCAGGGTGAACGTCAACGCTTTGTCGCCGCTTCAAAACCCTAGAGCCGCCGCCGGCGGCCTGTCGCGGTTGATCAGCCGCAATTTCTCTGAAGAAGCGAGGGGCTCTTTCCTCGACAAGCCCGAGGTCACCGATCGGGTTCTCACCGTTGTCAAAACCTTTCAGAAAATCGATCCGTCCAAGGTGATGTTCTCGATTTCATGGTCATTTCCACTCTGTGTTTCATTTTTTCATATTGCGTTCGATTGTAAAGTGATATTTAGTTAATTTGATATGCGTATTGTTTAGGTAGTTTTATTGTTTGATTTGCTTAATGAATGTTTATTTTGGAGATTGGCTAGTGTCTATCACTTCACTGAAGCTGCAGATTTATGTAATGTTGGAGATGTGTGAAACATTAGGTTTTATAGTTTATAGCCGTGAAATTCGATACAATAGGGTAAGGCACTGTATTGAGAGCAAACAATGCTAACTTTATTAATTCAAGCCTTAGTGTAACTGTATTGATTTCATCATTTTTTTGGGGGAAATGTGATGTTTCTTTGATAGTGTGCAGTCCATTAAATTCTGCATTTGTTGTTTCAAAAGAGGTTCTTCGTCTTTTTTATTGTATCCTTGTATCATAAATGCTGGTGGTGCGTTCTGGGATTGATATTCCCTGCTACACTGCATCTCATTCCAAATGAGTTTA
>c100002.graph_c2
GGGAAAACCGGATGGTGATCAATGGAGATTATGCTCAATTATGTCAGAACAACAATCAAAGCAATATCATCAACAACAACAACACTATCATCAACAACCCCGCGTCCCCCACCATTACCACCACCAACAACAACTCCATGAACGGGATAGATCCCCAGAACAACAGTGGAGAAGCAGGCGTTGCAGTATTGATATGTAGACCCAATTCGCATTCTTTTCAAGATCGGAAATTGAGTCTTGATCAGGTAGTGAAAATTGGTCGATCCCTAAAACCTCGAACAAAACCAGCTGTAAACAATGGAATTTTCGACTGTAAAGTTTTATCTAGGAATCATGCTCTTCTCTCATATTCTCATGGAAAGTTTTTTATCCGAGACACCAAAAGTAGTAATGGAACCTTTGTAAATAATCATCGATTAAGTAAGTCAGGAGAAGAGTCTCCTTGGCAAGAAGTGTGCTCAGGCGATATAGTACAATTTGGCGTAGATGTACAGGAAAATTCTAAGAATAGCAAAATTACCCATGGTTCTATAATTGCCGATTTGAAGCTCTACCTACCTGATGGAACTGAAGCGAGTAGAAGATCGTCAACAAATCTATCTAGTTATTTAGAAGGTGTCTCTCTGCGAGATGTGTATTTACTGTATGAACAAATTCAGGACTCTTTAGTACGTGAAGTAGCTCTAGAACAAAAATTAATTGATCTCCAGAAACTGTTGAGCACAATCAGGGAATCGGTGGATGAAAATTGGAAAGTCCGTATTTCTGAAGACCGGCTCCTTTCAAAAATTGAGGTGCTTGAAAATCAGCTTCAAATCTATTCTAAGAATTTTCCTGAAGATAAACTACGGGATGAATGTAAAAAAGCGCAAGAATCCAAAAATAAGTGTGAAGAAAATTCTAAACTCCTAGTAGAAAAAATTTTGAGAGAAAAATTAGATACGGAAACTAAGTGTGAAAATTTAGAGAGGACATTATCAAAGACTGAATCAGATTGCCGCAATTGGGAAGTGATGCTCACGAAATGCAGGGAGGAACTAGCAGAATTAGCCAGAGCTCATACATCAGAAATTGAAGATTTGCAGTCACAAATAACGAATTGGGAAATGGAGAGGGATTTTTTGAATTCCGATCTAGAAAAGAAGAAAGAGTCCCTTCAAACAACGCACCTTAAGCTAGAAAATGCCTTGTTCGAGTTGCTTGACATGCGGATCAAGTATGAACCTGAGTCCGCCGACAAGTATTTAAGTGTTTTAGATTATGAGCCAAACATCCCTAACTTATTTGGTTCTAATAAAAATGGGAATGAAAATGAAAACGACAATGAAAATGAATCAAAAAGCATGATCTTCAACTCGGAAGCAGAAGAGAAGAACGATAAGGAATCTAGTTTGAATATTCTTTCAACCATTCTGAAGGATAGGATTAAGTTAACGACTGAGGAATTGCAAGAAAGCAGAAATACCCTGCAGCAATTAAATAGCGTAGTAGACGAATTAAATTCGGAAAAAATGGCCAAACTTCAGCATGTCAACGAACTGCAGTCTGAATTAGATAGTGAGATTCAGAATGCAAGCTCATACGAAGTAGTCAAAAAATCTTTAGAGCAAAAAATGGAAGAAACCAAAAAAGCCATGAACACAATCCAAGAATCGCCAAAGTCAGAAGAAATTATCAATGAATTAATAGTCAATGAGTCGGACTCGGAATCCGAGAAAAAAGAAAGTGATGATCTCGAGAATGAGCTGAAAAATTCCAAAGACCTGCTAGAAAATGTTTACTATAAAATTTTTGCTGCTGACTCAGAAATCAAAGCAAAGAAGAAGGAATTAGAGCTTGCAAGAGAAGCTGGATATAAAGCCTCGTATGAATTATTAGCTCTAAAACAGACGGTAGCGAATGCGACTCGGAAAGTCAAACAGCAAGAACAACTGTTAGCATTGCTCAACTCTCGTTTAGAATTTTTGAACTCAGATTTGCCACTAGTCAAGAAAAGCCCCTTGGAGTCAGGCGCTTTCAATGAGGTGCAAGGTTTACAAAAGGCGTTAACTGATGCTCAACAAACTTTAAAACAATCCTGGAATGAAAATAAACTACTCAAAGACAACATCAGTCGGCTGGAGGCGGACATTGAAACTTATCAGAAGAATCAAAACGAACTAAGCAATGCTCTTTCAGTCTCTGAAATGAATTGTGAATCCCTTAGTAACTGTGTCAATACAATGGAACAGAAGCTTCTGCAGAGAGCTTCTGAACCTGAAGAAAAGCTAGTTAAAGACAATTTAGCAACGGAGAAAGTGGACCGAGTAACGGAAACAGAGTTCATTGAAGTACCTCCGCCTGCTAGGATTGTTACAAATTTGGAAACTAGTGCAACCGACTTGAACGTATCAGATAGTTTTAAGTCTAAGCTATTGGAGCTTGAGTCGGAGCTGGTAATGATGCGAGAAAAATTCCGAGCGTCAAATGAGTCAAAAATTCATTTAGAAACTGAACTATCCAATTTGCAACAGAATTATAACGCGTTGGTAGATCAGCCTTTCTATGCAACCATATTCATGCTGCCATTAATCATTCTCTTCATCACGTTCATCTGCAACTGGTACCCAAAGCTATCACGCATTCTAGGAACTGCCGATGCCCCAGGCATGAATGATGATTTCAAAGATAACTCAGATCTTTAGATGATTCATAAGATGTCTTAAAATCATTGTTTTTGTTTTTTTTGTTACTATTGTCCTATTTGTACCTATATTTTCTTAACTTATTTAAGATATACGCAGCATAGCCGAAAATATTTATTTTTTTCTTACGCAGTAATCTGCTCGACGAAAATTGTACGCTGCCTACCGTCGTACGTTTGTAAACTCTGATCTCTCCCTCCGCACAATACGCAGTATAGATAATGTTGCCTTAAGAGAAAGAAAAAACATGTGCTTCAGTAGAGTTTTCCATCAAGACTTGTTACTTAACGAATTTTGAAAAACATTTGATTGCACGATTTTTAGATCAAGAGAACTCAACTGATTCTATGATACATCCCTGTACTATTCAGAAATTTAGTCGTGGAGTTATGTGTCTTGTCTTCATTGTACAAAAAACGATAAGTTTTTCTTTAATGCTGAGAAATTTTTCCTTTTTTAATTTATTGTATTCTTTTCAATACTCTTGTCAAATGTAAGTGAAGTTAAACTCCAAAAAAGCTTTGAAAAAAAACCTTAAAATGTACAAAGAATTATCTTCCAGCATGAAGGTTGTTTGTTCCAAAATCAAGTAGATTCTTGAATTTATACTCTCTGTTTTAAGATATTTTAAGAGCAAAAGCTGACCAACAAAATCTTCCCAATCATCTAGATTTCCCTCACGCAGGCATTTATTTAAGACTTTTTCAGTGGACGGAACGAATGTATTGTTGCATTTGTTGTTGATGAAGTCTCAAGCACTATCATCCAATACTTTCACTCACAGTCATAAGTTATCTCAATACGTTTCTGATTGAGCACACATAACGACAGATTTCACTTCTTTACAAAATGATTGGAAATTGTTTAAAATACCTATTTAATAAAATTCTG
>c100003.graph_c0
CGCCACTCTGCTAAACTACACAATAGAAATCATTTTATAGAGCAGGGGTTCATGAGACGGGGAAAAGAACAAATATTAATAAATCTTATATATGAATCGGGTAGCTCAATTTAATAAGTACTATATATATATATATATCTATAGTTTTGATGATGTAATGATTAATATTATTTGATTAATACCTCCCTCCTCCCTCGCCCACCTCGACTCTCATGAATTTCCCATATAATAATCCCACATACCTTTCTCTCCTCTCACTCACTTCTCCAAACCAACCAACAACCGCCGTCCGCCGCCGCCCCCAACCGAACAAAGACGAGCAAACAATTATCTCCTCCGCCGCGGAGATGCAGGGCCTCCGCCGCTACTCGCTGCTGGCAGACGGCGGCATCCGCCTCGAGCTCACCCCGACCACTACCTCGCCACTCGCCATCGACGTCGCGGAGTCCGCCGAGACGCGCATCCGCCGCCTCATATCCGAGAATCCGGTGATCATCTTCACGCGCTCCGCCTGCTGCATGTGCCACGTCATGAAGCGCCTCCTCTCCGCCGTCGGCGTCCACCCCACCGTCATCGAGCTGGAGGAGGACGAGATCGCCGCCCTCTCCGATGACTCCGGCGCCGCCTCCGCCGCGCCGGCCCTCTACATCGGCGGCGCGTGCGTCGGCGGGCTGGAGAGTATGGTGGCGTTGCACCTGAGTAATAGTCTCGTGCGTAAGCTTGTTGAAGTTGGTGCTCTAAGTGAGGAAATTTTAAATTAATTAATTAGCTAAAAATATTATTTTTATTACTATTTGTGGTAATTGTAGTACTACCTTAATTTGATTATGGGGCAAAATCTAGAGATTTTTAGTTGAAGAAATAAATTAATAATTAGCTTTCTAGTATTAATGTTGTAAGCTTTGTGAAATTTGGTGCTTTCTAAGCGTGATGGTTGTGATTAGGGAAACAATTGTGCTTAATTGTGATTAGAAATAAAAATATATGAAATTTAGTAGCTTAACGATGATATTTGAGCTGGATTCTATATATAATTATAATCTCTATCTATCATTTTTCTGTCTCAAT
>c100003.graph_c1
TCTTCACAATTTTGCATGACGCACTGAAATTATGTGAATTATTATGTCTGGTTGATGATATTTACACACATAGAAGGAAACCACAGTAGCATATACAGATAGCCAAGAGAAGTTCAGACAAAAACCAGTTCAACAAGAATCATTAGAAATCGATTTAATGTATCTCTCGACGATCATTTCTGGAGGAACATCAGTAAAATAGCCCTTCTCCACATCAAACCCTTCACCTGCAGCCAGCAACTCCACCTGTTTCTGAACTCGATCAGCCCCAATCTGGTTCGGCTCCAGCAACATACAAGCTATCTCAGTTGAGTCCTCACCATGAACGAGTCCAAGTGTCTGCACCGTAGGCAACCCTCCGCCCCGAGCACTCACCATCATAGCTATCCGCCTCGCCGCAGAGACGTCGGTGGACAAGATAGGCACATTGTAGGTGGAAATCCATGGCCTCGCCCCCACCATCGCCACGCCTCTAGCTCGTGACACTGATTCTGGCCCTTGATCTGGTTTCTCAGGCAGAATCTCCGGCTGAGCCCAGCCGGCCCATAGGTTCCCCATAAAGTTAGGCCGGTAGAAGCCTAGCTCGCGCCTGATGGCCTCAAGCGCCCTCCCCGTCGGGTGAGCTGCACTGTATAGATACACTGGCACTTGGAATCTATTTCCAATATCTGATGCAATAGTCTTTGCAAGCCAAGCAGCCTCATCCAATGAAGCTCGAGCTAATGGATGGCAAACAATGTCATCGACCACGCCTAGCCGGGGGTGGGCCCCGCTGTGCGACTCGAGGTTTATGGCTCCATACGCAGCCTCAGCCATGGCTGCAACACTCTGCTGGAGAGGTGTGTAGATTGGACAGCCTAAGCTATCGTGGACAACGTAGGATACGAGATTGTATCGAACTCTGTTGTAATCATCGTCCTTGAACTTGTTCACGATCACGGTCTCTGGATCGCGCCTCACGGCTCGTTCGATCAGATCAAGGGCTGCTTCGTTTCTTGATTCGGAAATGTAGACTTTGCAGCAAAGTAGCATTGATTGCTTCATTGTTTTCTTGTTGTCCTTGTGCAAACAATGAAGAAAATTGGGAAATTTTTTAGCTAGTTTTGAATTTCAAATATCAGTGGAGAAAATGCTACATGATTCAATAGTACAGAACAAAAATTCAACCCTTTTCTTATAAGAATTCAATCATCAAATATTCGACCTTTTTTAAACTCTTTGATTGATTGCATTTTGAAATGTTTATTCCAGTTACAACTAAAAATTAAGCCTTTATCTAACTATATCACATCTCTCAATCAAGTTATGTCTTAAAACTCTGTTAATTCCATTTGATTTTGTTCTCCTAAAAAACAATAACAAAGAAATCCCATTTGATTTTTACTCGTGATTTTCCTCAGCGGTACTCAAAATAAGCTAATTTTTCCTTTACACAGTCCCAAACATTTTATTACCTCCAAAAAAATTATTCTTTCATTTATGTGATATTCCTCAACTCTCATTCAAAACTTCACATCCATTTTTCTTCCATCACATATGTTTTAGTATTTTTTAAGACAACGTATCAAAACAAACAAAGAAAGGAAAGCACAAGCAAAATCACTAAATTTACAGAAAAAAAAAGGAGTGGAAAGGGGAGATTCTTACATTATCATAGGTTTGGCTGAAATCCATTTCCTCTGTTTTCTGTAATTCCGCTCACTTTTCTCCAAAGAGTGATCAAAAAAATAAGAAGAGAAAAATCTTTGATATCTAGTGTTAGAGTAGGTGTAATAATCCGTGTGTTCTTGACTCAGCATAGATGCCACATATATTAGCCAAATG
>c100004.graph_c1
GCCCCATCGAAGAGGTCCCCAAGACGATTGTCCTCCTTTCCGCGACCACTTTCGTTTCCGAAGTTACTGCGCCCACCATCTCGCTCATTGCTCCTCTGCTCATCCGTGGTCTCGACGAGCGACCGACCGCCACCAAGCGCAAGGTCTGTGTTATCGCCGACAACATGTCCAAGTTGGTCGACTCGGAATACACTGTCCGCCCCTTCTTGCCCCAGCTCTTGCCCCGCTTGATCAAGACTGGTGAGACCATTGCCGACCCCGAGGCTCGTGCCGTCTGCAACCGTGCCATCGCCACCCTTCGCCGCATCGGCAAGGTTCCCGAGACCTCGGACGGTACCGACCTACCTCCCTTGAAGTACGCCGAAGGCCCCCACTTGGCTACCAACCTCGTCGCTCTGCTCAAGAAGAACGGCGCCCCTACCGTCGAAGCCGACAACCACGGTCTCGCCTACGCTGGTGTCCTCTGTGCATCGCTCGTCAACGCGCACAACTTTGACCAGGGCACCTGGGAAAAGAACATTCCCCAGTACCTCGCGCTCGCGCTTCCTGGCTTTGACTCGCTCCCCACCGTCCGCGACCTCTTGCAAAAGAAGGCCGACGAGGCCGAGGGCGAAGAAATCAAGTTTGCCGACGAGGAGGAGGGTGAGGACCTGTGCAACATTGAGCAGTTCAACTTGGCCTACGGTGCCAAGATCCTCTTGCACCACGCCAACATGCGTCTCAAGCGTGGTCACCGCTACGGTCTCTGTGGTCGTAACGGTTCCGGCAAGTCGACCCTCATGAACGCCATCATCAACTCG
>c100005.graph_c0
GCTTTTGCAAGCAAGATTACACATGGCAATACGATGTTTTGCACTGATAAGACCATGAGAAAGCAGGCAAAAATATTTAATTACTAGTAATGTAGCTTGCGCTCCTCCCAAATATATCACTAGATATCAAAAACATTTTATTACATGCAACCATGACCAATCATGGAACACGACTACATTTTCTTAATGCAAGACATAATTATAAAGAAGAACCTAAATAGGAATATAATGTTAACGGAGTGGTAATACATAATAAGACAGTTTGCTTATGAGTCAAATACCATTCGTCCGTGACTAAAATTGGATATTCAGCCACAACAACTAACACTTATATCCTTTTTTTCTCAAGAACTGAAAACACTATTTTCTAAAAAATTGACACCACTTTAATTTCTTCCAACCGATTTACAGAGCAAATAATACACATTTCTCTAGCATACATACAGTATATCTGTATATGACTATATGTCATGAACAATATATCCTAATTACCTTCTTCTTGTAAGAATCATTTA
>c100006.graph_c0
AAGTCCTCATATATCATACAATCCATTAATCCTAAAAATATCATTCAAAGTTTTTCTATGACAAAACATTAGTTGTTCAAAATTGATCGAAGGTGGGAAATGAGGTTCTTAATGCTTTGGATTCAATTAAATCTAATCCATGACAAGAGCTGTGCTGATCAGGAGAAACGAGCGCTGGAATGTCTCCTGGCCAATTCTCTGGTAAGGACGACGGACATCTCAGGCTGGGAGCGCCGGCGGTAATCTTGTTGAGCCAAGTCCAGCGGGGTCTGCCTCATTTTCGTCACTGCCTGGAGATCGCAGGTCTCCGCCTTCAGCAATATCTGGACGACGTGGATGAAGCCACTCTCGACTGCGACGTGGAGAGCGGTGAGGCCTTCTTTGTTAGGGGCGTTGAGCTCGACGCCGGGGGCGGCGATGAGGAGGGCGACGACCTCGCGGTAGCCCTTGCCGGCGGCCAGGTGGAGGGCCGTGTTCCCGCGGAGGTCCTGCCCGTTCTGGCAGACGTCTTCGCCGTGCCTCAGGAGGGCGCCCACGGCGTCGGCCCGATTCTTCCGGGCGGCCACGTGGAGCGCCGACTCGTGGTAGTTGGAGCGGAGGTGGAGGTCCGTCGCGGCCATCAGCGGCTCCAGCCAGGCTAGCGTCCGCCCCCGCTCAAGGGCCTCGTGGAGTGCCGTCTCTCCTCGGTCGTTCCGGATGTTGGCGTCAGCGCCGTGCTTCAGCAGGATATCGGTAAAATGATAGTTTCACGGATGCGAATCCCATCCTTGATTTTTGAATAGCCGCAAGTATCCGATGTACACATATGTTCACGAAAAGTTTATGTTTTGGACGGAACGCTTACGTGAACGTGACAGACAAGGTTCCCGGAGTCCTGCGGGGTTTCCGTGGGTCCGTTTACGTGCATAATTTGAGAACGACGCATACACATACATTTATGAAAAGTTTATATTATGGACGGAACGTTTATGTAAACGTAATAGACAAGAATCCCGGAGTCCTCGCGGATCCCTTCACGTGCATAGTTTGAGAACGACGAGGGTTGTGACTAGAATGAGACTGAAGGGAGGAAGCACCGCGCTGAGGATCTCGAGGAAGGGTTGCAACGTCGCCTCATAGAGCCCCGTCAAGCTCCCCGTGGAATTGAGGGTGACCACACACGAGCTCACTATCATCAGGTTGACCATGTGCTCCTCCACCAACCGCGACAGTATCTGCGCCATCTGACTCATTATAATTAGGATTAACGACACTGACATCGCCACACTCGTCCCGCAAACCGCTGATTACGAACAAAATAACGATGACGTCACAGCGGCTCAAGCACGGGGGATGAAGCTCGGGCCTCCAGTGATATCACTGTAGCAGATGTCACCCTCGCTGATTCCCGAAATCAAAGTCACTCGTGATATCACCTGTGCTCACGCCGGGTCGAGTTCGAAAGCACGAGGGATTGAAGCTCGGGCCTTTGGTGATATCACTACAGCAAATGTCACCCTCGCTGATTCCCGAGATCAAAGTCACTCGTGATATCACTTGTGTTCACGTCGAGTTGCCGCCAATATCACTCGAGCAGATTTCCCGTAACAACACTCTCGTTGCTTCCACTAACACTATGTCTGGTTAAACGGTTTGGGGTAGGATCACCGGTGGCGAAACTGACGTCACTATTTGTCACGGTTCGGCAGTTGGTGATATCACAGTTGTCTCCGTGGTAGCGAGGGACTAGTTACTGATGTCCGAAAGGTCGCAGGGGACCGCGTCGCGGATGGTTGAGATATACCTGATGCGAGCGATG
>c100007.graph_c0
ATTTTCTCTCGAGAGGTTGAATGAATATAACTAGCAGCAGAAACTTGTACGCCACAGATAATATTTGAATGAGAAAGGAAACTGCGCTCCTCTTTGACATTCCATTTCCGATGCGGCGGAAATAGTGTTAAGGTGGAGGCGAAATGATCGGACTTGAATTCCCAACCTACTACCTGCCGGTGCAGAAATTCCACACTAAAAGCAAAAGCAGCTTCCTTGTCAGCAGCTGCCGTGCCTGCAAATTGAAGCACAACAAGTTGTACCGTTTCACATTAGTGCCTAATACTTGGTTAAGGAGAGATAACCGCATCTCGTTTTCAGTTTCCGTAGCCAATTCTTCTTCAGTTCCACCGGAGCCGCCACCCGCCGCCCAATCTAATCAGGAGGATCCCCAAAGGTTGCAAACATTAGCGAGGAGGTTTTGGGAAGTGGCTGCTCCGTATTGGTTCTCAGATGATAAAGTCGCGGCCAGGTGGCGCCTTGCTACCGTTTTTGCTCTCACCTTAGGAACTACTGGAATTAGCGTCGGCTTCAATTTCCTTGGTCGAGACTTCTTCAACGCGCTTGCCAGTATGATTCTCTTCTTTTTTCACTCTTTTTTATTTATTTTTATTTTGTTTGATTTGATTGTGACTGTTCCGATTTGTGGAAGACAAGGACCAAGAACAGTTCACCAAGCAGTTAGTGTACTACCTGGCGGCTTTTGCTTCTGGAATTCCGGTTTTTGTGTTGAGAGATTATGCGAAAGATACTCTTTCTTTAAGATGGAGATCTTGGATGACAAGTTATTATATGGATCGCTATCTGAAGAATCAAACCTTCTATAAAATACAATCTCAGTCAATAATTGATAATCCTGATCAGCGGATTGTTGACGATTTAAGTTCTTTCACCGGAACAGCTCTTGCATTTTCCTTGACGCTCTTCAATGCTGCTGTGGACTTGATATCTTTTAGTAATATTTTGTACGGCATTTATCCACCGCTTTTTGCTGTACTTCTTGCATACTCACTTGGTGGAACAGCTATCAGTATCTTCCTTGGGAGGGATTTGGTGACTCTAAACTTCCTGCAAGAGAAGAAAGAAGCAGATTTCCGATATGGACTTGTCCGCGTTAGAGAAAATGCTGAATCCATTGCGTTTTATGGCGGCGAGGAAAATGAGACCCAGCTACTGCTGCAGCGATTCAGCAGTGCATTTGAAAATCTAAGTAAAT
>c100008.graph_c0
TTGTTTTTATGCAGAGTTAACTGGTAGAAGAAGAAAGCCCAATTATATATGTATAGAAAGAGAGAGGAAGGGCTTGAAATTATCTGACCACATTAAGTAGAGAGTTGATAGTAGTACCCTGTGTTGGGGAGGTTGTACAGAGAAGGGATGACGGCGGCAAAGGTGGTGGATGAATTTGTGCCTCACCCTATCAAAGAGCAGCTCCCTGGCGTAGACTATTGTGTTAACAGCAACCCCTCTTGGGCTGAAGCTGTTATTCTGGGGTTTCAGCACTACTTGGTAATGCTTGGAACAACTGTGATAATTCCTACAATTATTGTTCCTTACATGGGTGGTGGTAATGTGGAGAAGGCTCAATTGATGCAAACTCTGTTGTTTGTATCCGGACTTAACACATTGCTGCAAACTTGGTTTGGAACGCGGTTGCCAGTAGTGATAGGCGGTTCATTTAGATTCCTAATTCCATCTCTTTATGTTGCCTTTGCCCAAAGATATTTTATCTATTTGAATCCTAATGTGAGGTTTGTAAGAACAATGAGGGGAATGCAAGGTGCTCTCATGGTCGCTTCAACACTTCCGATGCTGCTTGGCTTTCTGGGAGTCTGGAGAATTGTTGTGAGGTTCCTGAGCCCTCTTTCTTCTGTGCCTCTGGTAGCTCTTGTTGGACTTGGTCTCTATGAGCAGGGTTTCCCGCTGCTTGCAGAATGTGTGGAAATTGGGCTTCCAGAGCTAATTATTCTTGTTTTGTTCTCTCATTACATCCCTAATTTATGGAGCATTAAGCGTCCCATTTATGATCGTTTTGCTGTGCTATGGTCTGTCGGAATGGTGTGGGCTTATGCAGCCCTTTTGACAGTCGCTGGCGCATACAGTAACAGGCCCTTAAATACCCAGTTAAGTTGCCGTGTTGATCGGTCAGGACTTGTAAGTGGATCATCATGGATTAGCTTCCCATATCCAATGCAATGGGGTCAACCCACTCTACATTCTGGAGAAACTTTTCTCATGCTAGCAGCATCTTTTGTGGCTATGGTTGAGTCAACAGGGGCACTTATCGCGGCATCTAGATACGGGAGTGCTACACACATACCATCTTCTGTTCTTAGCCGAGGTATCGGCTGGCTGGGATTCGGCATTTTTCTGGATGGTTTATATGGTACAGGAATTGGATCTACTGTATCGGTTGAAAATGTAGGACTGTTGGCTCTGACACGAGTTGGAAGCCGAAGGGTGGTTCAGATATCAGCATGTTTCATGCTCTTCTTTTCAGTATTGGGAAAGTTTGGAGCTATTCTTGCTTCTATTCCCCTGCCGATTGTAGGAGCTCTGTATTGCATCCTGTTCGCTCTCATGTCTTCTGCTGGTCTCGGCTTACTGCAATACTGCAACCTCAACAGCTTCCGAACAAAGTTCATCTTAGGCATTTCTTTCTTCATGGGGCTTTCGGTGCCAAGGTATTTCAGTGACTACGTGATAACTTCTGGGCACGGTCCAGTTCATACTCATTCCGTGTGGTTCAACAAAATCACACTAGTTTTCTTCACATCCCCAGCCATGGTGGCAGGGGCCGTCGCTATGTTTCTGGACCTTACTCTTGCACGTAAACATGGAAACACACGACGAGACAGTGGCAGGCACTGGTGGGCTAAGTTCAAGTATTTTGACAAAGATCCAAGAAGTGCAGAGTTCTACTCTCTTCCATATGGCCTATCCAAGTATTTCCCTTCCTACTAACCTTCACTCATTGCTCCTAATTAAATTAATAATCTCAATTCTCTTGAGATATATATGAAGTTGTGCGAGCATGAAATGAAGAATTGGGCTTCCTTAAATTCAACAAATTAGCCATAAAAATATATGATTCTATGATTGTATCAATGTGTGATGATATGAATAAATCATCCTCACATTTGCTCTATTGCAGTAGCTGGCTCTAATATATATTGCGTTCACAATTAGTCGATCATACATTTTCTTTTTTTCATGAGATACCTACCAATTGATACAAGTGTGTGGTATTTGTATAAACTTCATTAGACATGTAATGTA
>c100009.graph_c0
GGTGATTGAAAAATAAAAAACTGAAAAGAAAATGAAAAGGGGAAGTATCCCCTCGAATAAATAAGATTCATCTAACAGATAGATCCGTTAAACAGTCTCCCAAGAAAGTACCCCAAATCCTAATAGTTCATAAAAAGCTCGACTCTCAACACGTGAAATTCTATTATACCCACATGGGTACTACTCGAAGACCCAACAGATCGTGTCACATCAAAGTTGCGGTCATGCCAATAGTACCCGAAGGGGGAGGTTAGAATTTTCCGAACAACATTCATTCATTTCCCAGCTTAAAATCCTCACCCACAACATCAGACTCTCACGCAAAAGCATATTTCATGTCGAAAAATAACAGAACATCGTTTGAGAAGCATAAACCAGCACTTCACAGTAGTCCAACCCCTTCAAAGAGATGAAACAAATGCAGAAACGTCCTGTTCGAAAGCGGACAAGCTTACATACAAGTGACCTACCGCATTCACCACGGAAGCCTTCTATCATACCTCGACTCGACTCAGTGAGCAAGATGAGGGACAGCAGGTGTGTCACGGTGTGCCTGGAAAGCACATGCACAGTGGACAGACGTCAAGTTGAGACAGCCGCTGATTATGAGGGAATGTCGACCAGGGCACGTGTGAAGGGCAGGGAACGAGTCACATAATGCCTGTACAGCCGGGGGTGTGAGGGCTGTGCACTGGCTGATGTTCAGGTTCGTAAGCCCTTCCTCTTCGTACCTGCTCTTCACAGATGCCCAGACTTCGTGCTTGTTACGCACTCGGCTCTGTGCTAGGGAATACATCGCCCTGTCCGTAATATTCTTGCAGTAGTACAGTCCGAGGGACCTCAGGTGGAGGCAGTTGTTCGCCAATGGAACCACACTCTCGTCTGTGATAAGAACGCATCCACACAAATCAAGAGCTCTAAGATCAGGGCAACCATAGGCTAAACTCTTAACACCTTCATCACTAACCCGATCACACCAGCCAAGGTTCAAAGACTGCAGTTGATGGCAGTTGTACCCGATCGCCTTCAACGCCCTATCCGTCGCAGTCCTAACACAACCACAAAGATTCAAGAATTTCAGTTTCCTGCAAAACCCAGTCAGATACCCGAGAGCAGTATCACTGAAGGCTGGACAGCCACTAATATTCAGCTTCACAAGCTCTGGACAACCACGTGCCAATGCATACAGGGAGCGATCGGTGAGTCTGAAGCTCTTACTAAGATCCAACTCTTGAAGTTCATGACAGTGAGCTGCAATTTTTTCAACACCGTCATCCTGAAGTTGTGGTGTATCCTGCCTCAAAACTAGACCCTGCAGTTTTGTGAACTTAGGGGCCAGTGAAAGAACCAGATTATTCATGTTCTTCTTGCACCAAGACAGAGAAAGATGGGTAA
>c100010.graph_c0
ACAAGTTTAGCTTGTTATAGGTATAACTCAGATAAAATTGGACTTGTTATAGGAAATAAGTAAAATAATCCAAAGCCCAAATTAAAAGCTGAAACTAAAGTAATAACTAACTGACCCGACTCTGAAATTTTGGATTCATGAAATTTTGGATTGAATTGGCATTTCTGAATGCAACAGTTGTAGTTGAATTCATACAATTAGAAGAGAAATATATAGTATTGAGATCAATGAAACATATGTATGGTATTGATTAAGCCACAAAGTACTTGAATGCTATGTGACAAAGGATTGACCTATAAGTAGGGAGATATCACTAAACTCACAACCAAACCTAACAGGGCTCCAGCTGCAACTTCAATCTCTGTATGACCGACGGATTCTTTCAGTGAAGATACTACACTGATGTCGGATACCACACCCGAGGATTTTATACGCACCCGGTTGCCAGACTTGAGTAAAGTAGAACTCGTTGGATTTTTCTGGAATGAGCTATGCTCTTCCCAAGAAACAGGATCAGTGATCTCTAAATCCGAAGATGATTCTCTGGAATAAGAATTTAGTAAGCCATTTGCATCATTTGTGGGGGAAGGTGAATATAATGTGGCCGGCATGACTTTGTTCAATACTTTTGCATGAGTTCCCACTTCCCTTCTTACTCCCTGAAATAAAAAAGCATTAAGCTGAAATTGCAGGACCTCACAAACAATTAAAGCAATGCAGTAGAGATATAGAAACTGAAACATTGAGGGAGTTTGCACATCAAATGAGCATTTTTTGGCTACATTTGAGCATTCATGCAACTTTTGAATAATCTCAATGCAGCCTTAAAAATCCTAACCATAGTGACCAAACACCAGAATTTGTTTATGGTCTTCTGTCACCATCTAGAGCAAAACAATATTCCTCATCAGTTAACAAAGAAAGTAATAAGTTTTGAAAACAAACAAACCTGTGCATCATACATAATAAGGCCAGCATAAACCACAGCTAACCCAAAAAGTGTATCAGCAAATCCCCTGCAAAACTAATCATCAACTTCACTCACAACTCACAATTACAACCTACTATAATCAAAATCCAATTCCACCATTTTAGAACACTGCTCATTCCAACAAAACTTGAAGAAAAAAACAAAATCCATAACCAATAAAAAAAAATCAACCCAATAATTTGTAACCACCTCTCGATAGCAAGACAAGTAGCAGTCGCCACAGCAGCAGAAGAATGGGTAGAAGGGAATCCTCCAGCGTGAAAAGCAGTCTTTAAATCAAATTTCTTGCCGTAAAGAATGGTCGAAGCAAACGGTTTGGTCAACTGCCCAATTGCTGCAGAAACAACTACTGATACAAGAACTTTATTGTGCAAAATGCTGGCGACGTCGTGAACGGGGAGGCCATTGCTGGCGCCACAACGGACTGAAGAAGAGGAGGAGGAGATGGGAATTCTTTTGGGGAAGTGGGCATTTTTGGGGTTGAGAAATTGGAGGCCGGCGCCGAAATTGAGAAATTGAAGAAGCATAATTGAACTTGATTGAAGTTTCTAAAAGCTTGGTTTCATATTCAACAGGCAAACGGCAAAAGCAAGCTCAGGCTGTTGGTCCGCGTTAACTGCTCCATTTATT
>c100011.graph_c0
TGTTGACATAAAATGAAATAACAAGTATCACTGTTACTGTAACACTTAGACTGTTTAATTAGACAGGAACAAGACAGCTTAAAATAATTTTGTGGACGATGAGATCATTGGATTAGTTTTAGAACATTAATCATCCGAAATTTTCATAACATCAGGAAATGAGGCAAAAGAGAGGTCAGAGTAAATAAGAAAGTGAAAGAAAACTGTGAGCTATGAAATTTCAAAGTCAATCGGACATAGTTCAGGAAAGAGACACAATTTACATAATCTCAGTTGATTGTCCCAATCTCTGAGATCTGATTACCGAATTCCAAGACAAATTCACTTCTAGAAGCCTACAAATTGCACTTTTTTCAAATGCATGCGTCATCAGTAAGTTTAACACAAGTAGGAAAAAAGACAGAAAAACTTCATACAGAAATTCAAGATGAATGATGCGAGATTATAACTCTTAAAGCAGCACTGTGTGCACTTTTGGTGCACAAAGCAAACTTTTGAGACAATGCAGATAATACCAGAATCATACAATGCAATTCACTGAGTTCTGCCTTTCTCATGGCTTCGTATACAGTATTTAAAGTCATATCAACAAGTTGTTTCGAGTCCAACGAAAATATGTTGACACCTTATTTATACATGATTGAAGTGAGATTTAGCAACTTTTACGGCTTTTCGGCATCAATCGCCCCCATCTTTGATAGTGTGATTCGAGTTCAAAAAGAGCAGTTTGTCAACAATGTCTGGCGACAATGACATTCGTTTGATCTGGAAACTAACTTGTGTGTCAGTAGGGATCCTGCAGGAAGGAGTTGCAGACGCTGGTAGGCAGTTGTACTTTCTGACCAGTTTTGCCAAGTTTGGACAGCGTGAACCCTGCTTCTTCCACCACTGAAGCGGGCAGTCATCCAATGGTGCTGTGCTTTCAGACTGAAATTGGAATACTTCGTGGTTTGCACGCTCCTCTATGCCGATGTCAGACTTCAATGTGTGTGCTCCACCGAGAAGGAACTCCATGCCTGAGAGTCGACTCTTCTTTGACGGTTGTGACCCATCGGATGGTTGATTTGGTTCGCCTTTTCCTGGGTTGACGACTCCCTCCTGCCTGATGAGGTTTATCAGCAAGCCTTTCACTCGTTCTTCCAAAACTGTGAAGTAACCATCGTCTGTGCAGCAGGGCAGCAGTTTGAATCTTGGGTCAAGAGCTGTTGCCACCAGCAAAAGTGATCGCACGGTTTCCTCATCATAACTCCTTTCCAGTGATTCTGACAATGTGACCTTTAGCCTTCTTGCGAAGTTTGAGTCTGTATCTTTCACTTTGAGATGTGAGCTCACAAGCTGCCATAATAGTGGTCTTATCAGAGAAATTAAAGGCGTCTTCTCTTCGCTCAAAGTCATCATGGTGATCTTAAACGGGTCCAACACATTTATGATATCTTCGATCATGGCCCACTCAGCTTCATTAAGAGTGAGACATTCTTTTTCCGGCGGACTTAAATCTGAGGCTTCCAAGGCAACGGGTAGAACGTACTTGCGGGCCAAGCAACCTTCAAGGAATGCGTAAGTTGAGATCCACACCGGTGGGTAATCAGCACTGCACGATGTATCCTCAACGTGTGACAGTTGTTCTTCAATCTTCAATGTGACAACGCAACTAGGATTCTTATAAATTGTAGAGATCAATTTTCGGCATTTTGATATGGTGGGATAAACTTCTGGAGACAGGAAACAGCAGCTTGTACAAATATCCTGAAGAGTGGCTACAAGACAGGGAATAATGATGATATTTTTCTGTTGTATTGCAACCAGCAGAGGTCCAATTTTGACGGCCGAAATGCATGCAATAATGCGTTCGATCGGGATTTTCCATTCTTTGCAAATAGCGTTGAGAGTGTTGGTCCAGAATGTAGAGTCCGCATGTGGAGGGCTGGGAATAGAGGTCAAAGTCTTGAGGGCGTACGCATCTTCATCACTCGTTAAGAAGTGTATGGCAAAAGTGACAAAGGTTTCTCCATTGAGTGAGTGCCATTGCTCAAGTGATAAACCAAAATGTCCAGGGCAGTTTTCGATACTAGTGATGACATTTTGCTTGTACGTATCAAACATTTTCGGTATGATATCTTGAACGATTTTTGCTTTCGAGGGGATCTCACAGGGGGACTGGAGAGTGGCAATGAGCCGTTGAAAACCTTTCCCCTCAACAACGTCTGGCTGCTGCAAGTCCATGATCACAAAGTCAGCAATAGCATCTGAGATGTTGGTGCTATTCAAGCGGATCAGCTCGCTTACTTCATCATGTCCTTCGTCAAAGTGCTCAAACTCGTTGCTGACATTCACTCCGTTGGCCAAAAACTGTATATCATTGCCCATTGGATTGTCGACATCAGCAGCATAGATGTAATGCTCCGAGCTTTTGTTTTTCTTTTGCGGTACCTGGAGCATTGACTTGGGTTTTAAAACCTTCGGCGGGCACTCAATTTCCAACTGCACAAGCTCATCTTTGTGCTTGTTCTGAAGGTGCATACGCAAGTTACTTGTATTGCGATTGTAGGATATCTGCGTTTTACACAAAATGCAGATGATCTTCAATTTTGAGAGAATAAGACCGTCATCAGTGGCTGGAAAACCGAAGTACTTCCAGTAGGCACTTCTCATAGACGAAGGAACAACCAACTTCTTGTACGTGAAACCGATGGTTCCATCATTTGTTTTGCTGAGGAGGGTTGCTTGGGCAATCGAGTTGGGGTGAGTTATTTTTGTGAGCAGTTGTTTGGTCTTCTTCCCATGTCCAGGGGTTTGGTGTTGGTGGACCAGAGAAGTAGAAGGACCTGACTTGTATTGAACTGACGAGGTGCCTAAAATGCTTTCCTTCAAACTTTTATCCATCGCGGATGGCTACCACTCTCGCTTGGTTTCGGATTTTACCGCGATAGAAAATTACCCGGTTGATAGGTATTCCAATCAAATATCGACTTTCTTTCAAGCACAAATACTTGCAGTTCCCGACAATCGCACAAGACACATATAGATAGATATCGACTACAAATACGATCGATTAGGTGACGAACTCCCTCTTTGCGTAGGAGCGATTACAAGCGTCGTTCCAAAAAC
>c100012.graph_c0
GAAGAGAGATGATAGTCTTGGTAGAGAGAAAAGCAGCACAGAAGCTGGTGGAGAGAGAGAGAGAGAAAATGAAGTCTCAAAGGGCATTCATGTGAAGAGTAGTTCAGTGAAACGGCTTGATGATCAGGTTGAAAATCGCCCCGCAGTTTCAGCTTCGGAGAGTAGTGAGACTTCACAGATAGAGAAGCCATTGCTAAAGCATAACTCTGTTGATAGTGAGGAAGTCTCATCTGCAATGAGCAAGAGAAGACCAGGCCTATCTTCATTGAAGACGTCGGTTCATCACAAAACAAGAAGAATCCCATCCACACCTGCAAAAACAATGACTCCTCAACTCAAGAGAGAGAACACTGTCAATCGCAGCTCAAGGAAGTCTAATGTGGATGAAAAGAGATCGTCTCCAAAGTCTTTGCGCACCTTGCTGAGCTTAGGTTCGTTCAAGGAGTCTGAAAAGGAGGCGATTTTCACGAACAAGAGAACTGAAAGTTCAGGGCTTGTACATAGTTCCTCTAGAGCACCTAAAGATTGCTCAACTCCTTTCAAGACTCCTGCTCCGGCATCTACTAAGAGTGTGTTCACATATCCTGCAGCCACCCCTCAATCTGAGAATAGAAGGTTGAAAACACCTGATCCCTTAGCCTCAGGAAGAAAAACAACTGGTCCTAAATGGCACCTCTTGTCTGCAGTTTGCTCCAAGTCATTGTCGGCCTACCGGAACAAACTGCAGTCACCAACTGTATCCACTCCTTTCACGCTGAGAACAGAAGAAAGAGCTGCAAAGAGAAAACAGAAACTTGAGGAGAAATTCAATGCAACTGAGGTGCAGAAAACGCAGCAAAAGACATTGAAGGAGAAAGCAGG
>c100013.graph_c0
AGAATAAATTAAATAAATAAATTAATTAAGTAATACAATTAAAAACACTCTATATACAGTCTTCATGAATCAACATGAGTAAATCAACTAATAATGTATTAGCGATCAAAACACGAGGGAAGGATGATCACAATTTATATTTGTGACTGACTTAAACAACTTAATTTACAATATATACAGTGTAGGTAGGTGATTTTGTAAGAGGTTGAGGCTGAAGTCTAAGTTTTGCTTCATCCTTCAATCTGTTGACAATTAGCTTTGTTTTCTTTTCTTCATAGCGTTTTGGTTTTGATGTGGGAGAATGGAGAGGCCTAGGGCGAAAAGACAAACAATGTTGCCGTACATGAAAATTAAACCGGTTGGCATGGGTGCAGATGATAAAATGACAACAAAGGCACACAGTTGAGCCGCTAAAAGAAACAGAGCAGAGTAGACAGCCAAAATGAAAGCTAATGATTGGAACTGTTTATTTGCTGATTTAAATGTGTGACCTAGTGCAGCCTTTGCTGCGTGAATCCAGATCAAAATATCAGAAGAACTTTGATTGCAAAGGTACGCTGGGAACTGTTTAATTCTATTCAGGGATGATGATCGTAAGAATTTACTCTTGTGGAAGAGAGGTTCCCATTGCTTGGTGTTTTCGTCTTTCTCGACCGGATTCCATAATTTTAAATCTAGAAATGACGGGAAAAGCCTTTCTTCGATCCTTGTTTGGGTTTCGACCTGTGTGACGCCCATTTTTATCAGTTTATACAACTGTAACGAATGACTTAGCAGGCAGGTCATGGGCCGGCAAACTCGAGCGTGACGGAGAATACGGCTTCGAAGTGCAGAAACCCAGAACTTGACGAGGATATCAATTTAAAGGTGCTAAAAGTCGGCAAATCACTATAGTCCAGAAAATCTGAAGCGTGGAACTGTAAGGATAGTTCGTGGTGCACTAAACACAGAGAGGAATCACGACACAGTAGCACTGATGAAGAGTCAAGACAAGACTGACAGACCGGCGAGGATGAACCAACGACGACGACGACGTAGCGCTTGGCATGTGAACACTCACTGACAGGTACTGATACCGCTCGCGCTGATAACTCCGACTTGTTT
>c100013.graph_c1
GCGCTACTGACAATTGAGTTGCGAGAATCTGAGAAACTTTATTCATGAGTGATGAGTGCATGATTGAGTACAACATTGAACCATTCACTGGCTGAACTGACTGTGGGACAGCTTTTCATGTCCCAATCAGAGGGTGAATTCTATGCTAAAAAGTAGGGAATCAGAATTTTTTGACAAATATGTGCCCTTGCGATTGGGAAATCAGACTAAGCTAACTCTCCTTCATTTGTTCTAAGTTTTTTTCAGGTTTTTCCTTCTTGGTTCTGGAAAAATAATCGAAGTGCCTTATGAGTCCTTCAGAGCTGTTATAACACCTCCTGGATCTTAAAATTCTGCTGTCTTGATCATAAGCGCTGAAAGTTAATTTAGAAGCTTGAAAGCTTTAATAAGTTTCGGTACTGTGCTACAGCTCAATGCAGTAGTATGCACGTGTCATTTTAAAAGACTAACTGACATGTATCGTTTTCTACGACAATGATTCTTTTCTGTCATAATTTCTCCTTTGGAAAAGAAAAAATAATTTGAGCTTGATCTTGGAAACATCCTTCATTTTTTATTGCTATGTAAAATGTATTATGGGAAAAATGTAAGCATCAAAGATGTGTTTTTATTATTCAAAAAATGAAATAGAAATAGAGTTTTAAAGGCCTCTCCGAGGAATTTTTTCAGAGTTCAGCCATCAATATTTTAACCTTGGGAGATTTCGATGCTGCCACCAACTGTCAGGCCTCCAGCGTAATTGCAACTACTGTATCCATACAATATTTTTTTTCTTCTTCTGATGAATTATCTCAAAGGAATCTTGGAACCTTTGAGTGAGCTTTCATACATATGATTTTCAAATAAATAGACTTAAATAACAATCTAGGCGTAGGATTATATTATTGAATAAAATAACAAGGTGCAACAACAATCAATGCGATATAGTGTGAGCTAATAATATTCAATGGCTTATCATTATGAATTCATAATTTATTATTACTATTGGGTTCAAGTAATATCTACTTATGAATTATCAAGTTGGTAAAGCTCCATGAAAACAGAAATTTTTTGAGAATGTTCATTCTTCAAAAGTTTCTCACTATAACAACAAAAGATTTTTCACGACATTTCTATTTACAGACGAAATTTTCAACGATACCTCTTCAAATTTACTTCGTTGAGGTGCGGGTTCGTTTGTTCCAAGCGAAGTTGTGAGCATAAGATTTCACTTTTGGTGCCTTCGTTTTCGGGGCTTCGATATACCAGCGCCATCCGTTTTTCTCACAAAAGAATATGGCATCTTCTTTGTCAGCGAATTTCAAACTCATGTTTGATAATGGATCTCCAGTGGAGCACCATCCCATGAGGGGATTTTCCCATCGTTCTCTAGTATCAAATTCCATTTGCCAGTGACCGGTGTTGTGTGTGCCGGATTGCATGGGGTTCTTGGAGGGACTATAAATCTTTACAAGCCTTGTTTTCACATGTTCTTCAGGGACACCAGTTGTAGGTGATAGATCCTCAATTTCTTTGACGGTAACAACCACCTCTTTCTCCTCAGCATGAAGTAATGAAGTTTTTTCAAGGGTTTTCGTAGGGTCTACTGCGTATCCCCGCTCTGATTGCTTTCCAACAGTGCTGGCTAAAGGTGCACCTGCTTTCCAGTTCAACTTTGGCGAGGAGATCCATTTGAGAACAGAGCTCCTGCATGCTGCGTTCAAAGCCATTCCTATGTGATGAGTTTAGAACATTAGATTTAAAACGTAAGAGGAAGAAATTAAAAGCACAAAATTTTGACAAACAACTCG
>c100014.graph_c0
AAGGAGTTCATCCCGCTCTCGCTCGGTGATCCCACAGTTTTTGGAAATTTGGGGCCTGCCCAAGAAGCTGTAGACGCTGTGATAAAAAGTGCAGCATCATATGGACATAACGGATACACGGCCTCTACAGGTAACATGAAAGCAAGGGAAGCCGTTGCTCAGTACAGCTCAACCGATGAGTATACAGTGAAACCAGAGGACGTGATAATATGCAGCGGATGTTCTGGAGCTCTAGATCTTTGTATCACCGCTTTGGCGAATCCGGGAGACACCATCCTCGTCCCAAGACCAGGGTTTTCCATCTACCGGACCCAAGCAGAAGGACTTGGCATCAAAATTAGATCCTACAATTTACTGCCCAGCAAAGGATGGGAAATAGACTTGATTAATTTAGAAAATCAATTAGAAAAATATAAATGTGCAGCTATTGTGATAAACAATCCGTCGAATCCATGCGGCTCGAATTACAGCATTCTCCACCTGAGAGATATCGTGAATACGATAAGTCGATATCATGTACCGATCATTGCTGATGAAATTTACGAGCACTTGGTTTTCCCGGGCGAAAAATTCCATCCGCTTGCATCCGTGTCCGCAGATGTCCCTATATTATCCTGCAGTGGGCTGACTAAAAGATTTTTATGTCCCGGTTGGAGACTAGGCTGGATTGTAATTCATGATAGGCACGACATCTTTGGGAAAGAGATGCGCACAGGTCTACAAAATCTAAGTACCAGGATAATTGGAGCGAATACAATTGTGCAAGGGGCCTTACCAGATATTCTTGCAAAAGTCCCGGAAGAGTTCTTTGATAACGTCATCGATACTTTACAGAAACATGCGAAAGTCGCGTATGATCTCCTCAGTCAAACAAAAGGAATAAAGCCTGTGATGCCTCAAGGTGCTATGTATATGATGGTTGGTGTGGACATGGATCACTTCCCGGATTTTTCTAGTGACCTCGAGTTCGTCGAAAAGATGGTCGGTGAAGAGTCTGTGTTTTGTCTCCCCGGCAAGTGTTTTGATTACCCTTCTTACTTCAGGATCGTCCTGACAGTTCCAGAGCACTTGTTAAAAGAGGCATGCCAAAGGATCAGGTCTTTTTGCAACAAGTATTATGACGAAGATAAAAAAATGAACGAAATCAATATGAACACGTATAACAATATTAATACACAAACGTACACGTGAGAAGCTCAAGTCCGTTCAAAGTTCTGAGTAATTGCGCATCCGAAATATGCTGCTCTCCCTCAATTTGATTTTAAAAAAATGTATCTGTTCGTTGTATTCAGCTTGGATCCGAGATATTCTTCATCGATCATTTGTATTAGAAATATTA
>c100015.graph_c1
GAATTTAATTCACCAATCTTTATTTTATTGGCGTTAGCATGATCTATTACCTCACGTCATAAGATAACCTCGATGCAAACAAGGAAAGGGCAGCATGTGGGCCAACCATATCAGTTTTGGCATAAGTGAACTTGAATTAACTTGAAACCGGGCTTGAATCACTCTTCTATGATCATAACTACTTACATTTCTTTCAGGAAATCTCAAAGCTAAGGTATCAACTCTGTCCACGCGTGATGAAAGAAAGGAAGTTTTGGAGGATCTACTTCATTCTTATTAACAGTCATGTTGCACCTTATGAGAAACGCTATATGGAAGACGTAAAGCTCAAGGCAACTGAAAAGGTTAAAGATACTGAGGTTGAGGAAACTTCATCAAGTGTAAGATCTGAAAGAACAGACGAGATTTCAAAACCTAAAAGCAATAATCAGAATTCAGCATTTGTTGACAAGGATCTGGATATATTTCTTCTTGCAGACCTTGAGGACAGTGATGATGATCCAGATGATGGTAATGATGGCTCAGATGATGGGTTCGAAAAGCTATAGCTAGGAGGATGATAAAAAAGAATGTGAGCAGAAAGGAATCCGTACAGTAACATTGGTGCCTCTTTGAGATTAATAGTAAAGCAATTCTGAGGAAAGGGAAGAAATCGGTAAGCTAGTCAGAATTCAGCTGCTGCAAAATTTATTTAAACTAGTAAATCCCATGATCTCTTGTTTCTATTGAATTCATATATCCAGACAGTGTTCTATTTCTGTTTCTACTTAATAATCTTTTTCTGTGTAAAGAATTGTTGGATGGTAACTTGGGATTTGATAGTCGTTGGATGTAGTATCTGTAATTCATATCATTCCTTTTCCTATTCTATCAAACAATTGCTGACAATATGAATGTCAAATATGTTTACATGACTATAATAAAAGTTTGGTTAATT
>c100016.graph_c0
AAAATAAATGCCAAGTGGTACAGGTACAAGATTGGAACGTACTACATGCCAATCTTAGTACAATGAACCCAAGAAAAATATGCAGTAAGATGAAGAAATAGTACAATCTTGATACAACTTTGTACTTTGTAAAAGTACTATATTAACAATGAAACCAACATTTCAGGACTGAATTCAAGATCGAAAATGCAGGAAACAAGATTTGAGGGGTTAAAAACCTCATTGAGTGCAGCGTTGATGATATCGTCATTCGTCATGTTTCTTCCTTTCCGAATGACATTTCATTGATGCTGCACCCAATAATGTTTTTAATTTTTGAAGCAGTTCAAAAACACCCAGATTACATACGAAGGCATGTTTCCTTCTTGTCTTTATTTGATTTGTTAGTTCTGCTATGCTTCCTTCGTACAGGGAAATGCCAAAGATTTAACTCAAATGATTTGAGATTCAACCCCAAGAATCTTTTACATTAAACATTGAAACTAACAGATCCTCCGCCAACCGGGAATACAGAAATAGTGACGAAACAAAATTTGGTTTTAGGAAAACACTTGCGCTTATTTCTCTCTCAGCATCCAATAATAAGTTAGTAATCTCGTATTTATTCTACATTTCTAACAAGTAATCTTTTCAAATTTATTTCCTGTTGATAGTAACACCTCACCTCACCTTAAGGGGCCATTACTCCTCCAATTGTATAGGCGAGAGAATCCACCAAATCCACTTTGAAAAGCAATGCTTGCAAAGCTTCTAGCGAATCATACCCTGGATCAAGCTTCTGCTGCCAACCCTCCAACACCATGGTAGTTACTATCACAGTACAAATATTGCCATCAATATTGACTTTATGACGCCTAACTTGTTCGAGCATGAGTTGCATGCAGTCAGCTGGATGAAGAAAATCGCCGTCATCTGATCCCCACAATTTGAAAGTTTTGTCCACTTCCTTGATGAATGCCTCTGGATATGGGCAGTTCTGTTTGTTAGATAACCTCAGAGTGCACTCAGCAGCACAACGACCATCACGAAGTGCCACAGCCTTGAAGAATTCCAGTACATTGTCTCGGTCCTTCTTAGAAAGTTCAGCAGTCATGCCTACGTCAAGGAAGACAACATGGGGTCTTGATTTAAACAAAGACTTTGCTGAAGTTTTGCCCTGCAATTCCCGGACAAGAATATTGCCTGGATGCATGTCTGCATGGATGAAATTGTCTACCAAGAGCATCTTTAGGAGCGCATGAGTTCCAATATGAGCGAGGGCAGTTTTAATGTGTTCTTGTCCTTCGAGCTTGTCAACATAATGTAGAATACTTTCCCCATGCTCATAAGTTTCCACCAAAACAGCTGGATGTACCAGAGGATATAGAGGTTTTGGGAACGAGACATCCTTCCAGTGACGAAAATTGTAGATAAATCGACTCAAGTTGGCAGCCTCCCTTGCAAGATCAACATCATGAAAACAGCAAATTGTTGTATGCTTTCATCTAGTCTTAACCATCTCAATGTAGGGATGAACTGTGAAACTTTTGCAAATAAATTAATCAATACAAAGTCTCTACGGATTGCTTCACCAACACCTGGATGTCTAACTTTTACAGCAACAAGCATAGGCTTAACCTGCTGTCGAGGGTATCTGAATTTCAAAGTAGCTTGATGAACTTGAGCTACACTGCCAGAAGCCAAAGGTTCCTCTTCAAACTTATCAAAAATTTCAGCCAGCTTGCGGCCAAATGCCTTCTCGACAGCCTTTTTGGTGTATGCAAAGCTATGTGCTGGTGCTTTGGTGTGAAGCTCAGCAAGCTCATGGCATAGATCCCTTGGGAACAGATCAGGTCTCGCCGCAGCCCATTGGCCCCATTTGATAAATGCTGGTCCAGCCTTCTCTAATGTTAGTCGGACAATATGAAGCCAGGACCTTCTGAACTCCACGCCAAAAGAATCAGAAAACGGAGCCATTACCATGCAAGGAGAAAACAAAATTGCCAAGTATATGGATCTCAGAACCAGTATCAGTCCCTCTAAAAGAGAAAAGATAAATGAAGTTGCAAAACCATGCCCACCTTGTGCATGCATGTAGAGCGAATCTTTTATAGGGAAGTTTTCAGCATGTGCTAAACTTCTTTTGTTCCATGCTACCTCTCCAACTATGAAGGCCAGAATACCAGGAGCTACCAGGTTCGACCGAGACAAAGAAAGACTCACAGCACATGCTATCCTACTTATGGGAGGCAAGATCGGTCCATTATAGGAATACATTTCGAAAAGCCTTCTCCATGCAATTTGGGCACGGTAGGAAAGTCTGCAACTTGCAGATGATAAATCGATACATTTGTAAACCTTATTCTTCGACAATATATCCTTGATCTCTTGAAACATATGTGATGAAAACCCTCCATGAGGAACATTGCATAGTGAGTAAAATCTGCTTGTATTGTAACAGAGTCCAACTGGGGATGTTCTCAGAGAATGATTTATCTCAAAACACGAAGACCTTGGGTTGAGGCATTTTGCAACCCGCCTCAAACTTGAAATAGCCATGGGAATCAAGTGTGGTCCGGAGAGCGATACGCCAATGACGTGAGAAATTGGCAAGCACTTTCTCGTCAATACGATGACATATTCATCAAATGACAAATCTCCGGCAACTTACCCATCGTCGATGGCGTCAGAATTGGCGAATTCAGGCGACTGGAATCTGATACCGGATTAAAGAGACATTTGGTTTACGGGGTCAGCTCTCGCAGCTAATTTGAGGGCATCGGTTGATCCAAAGGGGACCAAATCACTTAGCCCG
>c100017.graph_c0
AATTTTGATGAGTAAAGAGGGAAGCTTTTGACGAAATCATTTGCAGAGCTCCTAAACGTAGCTGAGGAGTGATTTTAGGACTACAACAACCTTCATTACAATTCTCAATCTTCCTCCCCGCGTAAATTCTCCCTCCAGATTTTCTGTAGAGTTTGAGGTTTATATCGCCGATCGAGATCATGCACCTTTATTGGATTGATGAGTTCAACCGCTCAGCGCCGGCGAAATTCCGGCTCTCTCCGCCGCTCATCATTTTTTTACCTTTTCACCGCTCCGCTTTCTGTTTGATTCCGAATTTGTACACAATACACCCACCCGGATAACGAAAGAAGAAACTTCAACAGAAGTTAGTCAACCAACATAAAAAAAGACTGGGATTCCGCGCTGAGCTTGGAATTGTTGATTACTGCAAGTGGTGGCTTAAATGAAAGCTTTTGACCGATTACATAATGATATCTGTTAAAATTATCCGGTGCCACTTTTTATAGAAGTTTAGGGGAAGATGTCTGCGATCTATGATAACTGGGAGAGGCTGC
>c100019.graph_c0
GGGGGATGGAAGCTTTTCCATAAATAAAGCAACATTGTTGAAAAAGAGAAATTGAGCAAAATTGGAGAAATAGGAATCAATGCTACAAACACAAAGAATCACTCATCACTGATGTCCCAACTCCAGTATCAACTTTATCTCTCTACTGGAAATCGATCCATCAGCCATGGAAATCAATATACTGAGCTGAGGGTACAAGAAATGAATACATAGCCTCTCACGACGTGCCACTGTAATCGGCCAGCTAATCTTTTTTTCTTACAGAAGTCGAAGATGTGATGTATCGTTCAATCTTTTTATCTGCCAACCAACTTTCCATGAATGTTGCAGCAGGGTGATTGAAGAATCTTCTACGCAAATCTTCTGTGACATTACCGGGCTGCACCCGAGGATGCCAGTCAGAAGACATTTGATCGGTGTAGAGTGGCTGAAGACTCCAACACACGAAGAGACGAGAGAAGGGGTGCTCCTCACATTTATGTCACGGATTGAAGCTTGGTTATTTGGTGGTACTACTCGGGGAGACATCTCATCATCAGCCTCATGATCTCCAGTCCTCGTCACTATTTGAAGCCTGCTCTTACCGGATTTCTTCCTTGGAAGGCCTTGCCGGTGCTTGTGCATCAAATCCCAGTTGGGTGGTGTCAGAGAAGGCCCATCTTGATCGTGCATCAAGTTTGGAAGTGCATGAGTGCTGCGGTTTCCAAAAACTGGGTTCTCACCAGGATCTGGTGGGGAGAAATCAGACCTAAATTTATCAGGAAATGCCACGACCGTACCATTTAGGAACTGAACCATCCGGAACTCTACCTGCCTCAGTGATTCTCCAGATGGTGCAGTAAAATCGGGCTGGAATTTCTCCATTATACTCACTGTCTCCGGGGTGAAAACCTCTGATCGATGGCATCCTTCCCAGTGGCCTTGGCTCATCTCCACAAGTGCATCTGATGATTGTATATGTTCTTCTGAGAAATTCAAGTCCTGGCAAACCGACTGCGCGGTGGCGCGTGCACGATCCAACGGCGAGGTATAAACCGCAGTGAACCTGACCCCTTGGGACTTCAAAAACACGGCGAGCGCTCGGGCCTGGCGTTTGCCACTGGAGGTGAGGGCCGCATCGGGGCAGCGGCCCGCAATCAAATCGGGCCTCAAATTCATGTGGCATTCGCCGTGGCTAATCAGGTAGACCTCGGTGACCGCCCGATCGTCGTCGGAGGGGGCTCCCGAGAAGGCGCGGTGGAAGTGCGGGGGCAGCGGCGGCAGCGTCGGCGGAGGGGCGAGGACATTGTAAGGATCCCACACTTTGATCGACGGCCCCGTGCGCGGAGTGCCGTAGGCGGAGAGCTGCGGGGAGAGCGGCGAGGCAGAGGCGTGGCACGGCAGCATCTCCGGCTCCTGCTCCAGGATTTTCTTGACGACGGCGTGGTCACCGGCGCTGTCGGGAATGTCGCGCTGAACGACGTCTTCGTCGTCGTCCTCTTCGTCTTCGACGTCCTCGTCATCTTCTTCCTCGGCTTCCGACGGGAGTCGAGCCGACTGCGAAGCGCCCATGTGGCGGAGACGGGCAGCTTAAAAATGTGATCTTTCTGAGATCTGTCAATGTCGGGATGGAATCGACTGAGTTAGGAGTGAAGATTGGTAAGATCTAAGGCAAAATTATACTAGATCTCGATTTTTGTATTAATGTTGTTGTTCAATTTTCA
>c100021.graph_c0
GACGGATCAGTTTTGAAAGCCCAGGTTGAAAAGCTTCAGATTTTTTCACTCTACCTTTTGTTCACCCACACACTGATCGTTTTGGTTGCTATCATATATATGCCCTTTGTATTACATAAATAAATGCAAATGTCAATTGCATATATTGCTATTCCTTGATATCCCTATACTGCATTGGGGGCTAGTGTGATCTAGAGCAACACCAAGATGGTATTGCTTCCCAAATGAACTTAAAAATGGAATGAATTACAAATGCCTTCAGAGTAAGAACGTACAAATCCTGCAGATTAAGTAGATTAGAAAGTGGTGTAAATTGTTATTGGATCTTAAATAAATAAGAATTCGATTTCCAATCACGCCCACTTTGAATTGCTAATAGGTTGCATGGCTTATAAACAATCATATGTTCTGATCTAAGAATTGTTTAACCTTCTAGGTTAAAACTTTTAGAATATATGTATCAGATGAAATTTATGAACTTTAAAAATTATGCTGCATCTGCATATTTAGGTAATATGAATCATTACAATGATCCCGATCGAAAATAGAAGTTTTTATATTTAGGTAAAATTATTCAATGAGGACTTCTATCCAAACACTACAATGATCCTGATTCAAAATAGAAGTCTTTATATTGTCTTCTGCTTGAACAGACATGTCACATCTGTGAGTTGTGACTTTTATGGTATAATAACTAGTTCGTTAATTTTCTTAATTAGTTTGAGAATTGTATGAAAAAATCCCACTTAGTTCTACCTGGTGATTCAGAAATGACATACATCCTTGATATTAGCACTATCCTGGTGGTTGCTTTGTACTTGCTGATGCCCTCTAAATCTGCAGCTCTCAGAGCCTTCCGGACTAGTTGAAGATGGAAATGGTAATTTTTTCATCTGCAAGATATATTCACCATTGTCTACTTTTTCACAATTGAAATGTGGCAGTTTCAGTGCAGTGTGCATAATTTCTTGTACCTTAAAAGTACAATAGATGAGCCTTTTCTTAAAATTCCCCCTTTTTTTGTAATTATGACGAGTAGAAAAAATAGTGAAAGGGTAACGGTAGGAAGTATATTGGAACGAGTCATATAGATGTTAACACAAGTTCATAAACACATGCACTTTTTGCACTTCTAATTTACCTCTACTTGTAAATAAAAAATCACAGGCTTCTTGATTTACCTTTTTTTATCATGATGATGGAATCCAATCCCTCAGTCTCCATGTAGAAATAACGAGAGTTTATATTTGATGTTTTTGGGAAATGCAGGAAGATTATTGATAGCTGATACG
>c100022.graph_c0
ACCTTTTGGCTCAGCTCCAACAGGTTTATTATGACCTTTTTTATTTTTAGTTTTTTTTAATTTTGTACTTTAAAGCCTCTAAATTGGCTGTATATTGATCTAGTTACTCTTTAATCATTGGCATATTGATTTCAATATTCTGTTATATTGTATAACTTTGTCACTGGATTTAGAGCGTTGTGAATGCTCGAGTCTCTGTTGAATTCATGAAGATGCAATAGAATAGTTGGGATACTAATATGCCATACGTGATGCATCACGTGCATTTTGTTAGTTAAGTCTTAAATTATGCTCAATCTGAATTTATTGTTATACCCGACTTTGCGGCAGATGTGTTTTGCTATTGTTTGTCGTCTTCTGATGAATTCAATGCATTTTACGACTTTATTTTGCTTCATTATTTGTGTTTGCTTTTGGAACTAGACTCACTTATGGGTTGACTTTTGTTCTTTTACGAGGATAAAAACTAGTGTGCATTTTTTAGAAACTTTTAGCTCACTGATTGTATCCTTGGGCGAACTAATGCACTTGAAGAACTTTATTGCTTAATTTGATGCGTGAAGGGTTCCTCAAATGGTTCTGGAGTTTACTCTTTTTAAAAATTGTTCTTCTGTTTGGTAATGCAGGGGGTACAGTATTTGATGCAT
>c100023.graph_c0
GATCAGTATCTTTGTATTGAAATCATAAATATGCCCAGATCAAACACAGAAATTGAAAGAATAAATAAATAAATATTTGATATCAAGAAAACTCATTAATATAAACATGAGCAATGAATAAACAGAATGTGGATACTACAATTCAATCAGATCACCACAACCACAACTGCAATGCAGAGAATCCGAATCCATGGCTTAATGCAGGCAAGAAAGGAGGAGGCAGAGCTAGGAACAAGCCCATTGAATCCAATATCATAAGAAATGCTCCCATCAGCCTTAAACAATCCGAAGTTCCTCTCAGAAGTCGGGCCGGGCTTCGAGTTCTCATTGAACAACGCGAAGATATAGGCCTTAACCTCCCTCTTAGGCCTATAAGGTGTCCCCTTCTTCTTCATCAGCCTCTTCTTCAGGTTACCATTGTAAGTCCTCGCGTTCTTGAGCGTGGCACCGGGCTCATTGTCGTCTCCTTTAGAAGCCCACCCGGTCTCCGACACGATCACCTCCATCCTATGATACCCCACCTTCTCTAGTGCAGCATAGGAGGCATCCACCATTGCATCAAACATGTTGTCGTAATGCAACTTAGTTTTCGCGTCATAGATGCCCTTGTTCTTCTCGAAGAGGGCGTAGTTGAGATCAATGTGTGAGGGATCACTGATGTAGGCAAGAAATGGATATGCATTGATGTAGAAAGGGGTCTTGATCTGAGAGAAGAACCTCAGAAGTGGCCTCATGTAAGGGAGGAGAGTTTCCTTGAATGCCCCTTCTGATGGAGGGTATGTGGTGGCGAACACGGCCTCAGAGTGAGGGCTGGAGACCTCGATCTTGTCGGCCAGCCGGAGCTGCGTGAGGGCATTATAGACATTCCTCACTGCAGGGACTAGTACCTCCCAGAGCTCCATGTCTCCCCCTCCGAGCACCTCGTTCCCAACCGCAATGCCTGTGATCGAGGTGCCCGGGAGGAAGGGCTCGACGTTGTTCTTGATCCACTCGACAGCGCGGTCTTGGTTGACGCTTATGTCCCTCAAGAACTCGTTGCCAAGACCCACGATGATCTCGATTTGGGACCCCGAGAAGGCCTTTAGGACATCATGGTCCGCGTCGTAGATCCGTATGTTCTTGATCTTGTTCGATTTGAGGAGCGTCACCACGCTCTCTGGTTTGGGGATGTTGTCGGCTAGCCTGCCGTAGTTCACTCCGTACGTGCCGGTGAACGCTTCCGCCTTCAAAACATCTGACGAAGGGAAACATGATAGGAAAATGAAGGAGAAGAAAAGGGGGGAGAATGCAATCATCTTGAAATGAGAAGTAAAGAGAAATGGC
>c100025.graph_c0
TTTGGACAAAAGGGTTAATAATTCAGAGAAACCGTTCACCTTACATTTTCTATGTAAGCTGTCAAAATGTAACACCAGCTGCTCTAGCTGAGTGTAAAATACTTGTGATTTGAAGCATTTAGAAAGGAAATTCAGGTGTGGAGTGACATGGCTGACAGATTGGTCATAAAATTTATATATCTGTAGTTGCCATCTAGCAACAAATGGTTTGAGTCTAATGACCATGTTCTTACATTATAACAGAAAACAAAAGCAACTTCAGCTAAGCAACAGCTACAGCGGGTTCATTTGGGACGGCCGATGTACTAGCATCTGTTGCTACCGGAGACTGCTTGAGGTGGGGAGGGGTGTTGTGCTTGAGCTTCAGTAGTATCTGCCTCATTCTGGATATATCAGTGGGTTTCCCAGGTTTAGGACCTTGAACCACCACTATCGACGGCTTTTTCTCCTGGTCTTTCTTCGCTTTCCTCTTCTCTATTGTGGGAACCTCCTTGGGGATTAGCTCCGCTATTGATTTCCAATAATCCTTGTCGGCTTCAGCATGAAATTTCTCCTGGAAAGCAACGAATACCTGATGAAACAAGATAACAGCCAAAGTGTTACAACTGTTCGACTATGAACCCAATCACTGAAATGAAACTCAAGTGTTGAATTATGAACTGACTGCAGCAGCGTGCTATTTGCAATTTCCAACAAGGTCAATCAAGCATTATCCTTTCACATTGTCTCACTCCTGTTTGCATTCTAAAAGATGCCAGTCAATCAGATATATATACACAAGTACAGAGTGGAATAGGGAAACGAGGCTGAAATTCATTAAAAGGTGTAGCCATGTAAAGCACTTGCCAGTTGCTGCAATCATTAAAAGTCCTAACTGAGCTAATATGGTGATTGGTGACAGTGGTATTGTAGAACAAAGAGACATCAACAACACCAGTCCATGCATCATATCCGGAAGCAAAACAAGGCAATTAACGCGATTCTGTTGTTAACTAGTTGTAACACCATAGTTCTCACCTGCTCCTTTTCCCGGTTCATCACTCTGTTGGTTTCGCAACTAGCTTGCCTCTTTCTGTGAAATTCAACTTTGTACGCCTCAGCTTGAACAATGATTTGGCTCAACAATTCCTTCTCTCTCTTCTCCTTCTCCTCCAACCGAATTGCATTTTGTCTTCTCCATTCTCTGAGCGCATAAATCTCCTCATGTCCCATATCCTCCGGCGGCGGTAGAATCGGGCCGTTGTCATTTGTTTCCGACGAGAAATACGCAGGATCAGAAATGAATTCTCCGCCGGAGACGTAGATCGGCGGGGGAGAGTCGGCGACGGACGAATCAAAGTTGGAAAACGAGTGGGGAGCGAGGTAGCCATCGTCAAACGAGTGAATTCCGACGGCTGGCGGCGAGTCACTGCCGAATTGATCGAAGGTGTTGGCGAAGGAAGACGACATCGTATATGCTTCGGTTTTGCTGATTTCACTAATGGCTGTTATAG
>c100026.graph_c0
AAAAAATGTTCAATGCTGAAACTTATTTGAATAAATTAATGAGCTTAAATTCATTTGGTGATCCAACTAGGCTACAAAATCTAAACAAACTTATCATGCAACTGTGTTTGCTTCTTCAAGTCACATAAAATACTCGGTATACATGGTCATAGTGGTAGCTGTTTGATCTATATTATCGATAAAATGACAGTTTGATCACTACCTTAATGAGAACATTGGTACGTAAACCTTCACTCCAGATCCAAATTGCATGGTTGGAAGCTTCAATTCACCTAAATGTCTTCTCCTGGGGGGAGCTCTGCAGGTTTTTGTGGAGTACCAAGTACCCGTTCCATGTCAAAACGAACTTCAATATTACGGATACCATAACCAACCACCATAAGCCAATAAAGTAGCTTTGCGAGTTCAGGAGCACTTGTTTCTGTTAAGCTAGTCTTCATTTGGTTAGGATCAGAGACGGCCAATAGACGTTTTATGAATGTGTTCATCGCCAGAACAACATCCTCTCCAGCACTACTCGTTAACTCCTTGATATTTTGAGGCTCCAGAGTTTTCAAATATTCCAGTAGCTCATTCTGTCCATTTGCAGTTTTTCTTGCTACTTGTTGATTAAGTTCCTCAATTTCTGCTTCAAGAAGCTCTATGTATTTCACTGCATCAATTGTTTCTGGACCTGAGACATTGTTCCACCTTATAACTTCACCAGACACCTTTTTCTGAGTACCTGGAGCATAATCTGGGGAATCATTTTTCTCTTGTGGTTCGGGAAGAGCAACTTGTTCCAAACTTTGTTGCAATTCCAGCCGGTATTGAGCGTTCCTAAACATATATCCAGTCATCAAGACACTGTACATTAGTTGTGCCAAGTTTTCAGCAACAGTCGTAACTGTCACGGCAAAAAATTGTGGAGGTAGAGTTCCAATCATATTCGTCACCGTCTGACGCATTGCATCAACAACCTGTAGTTGAATCATCACAGCAGAAAGACATTGACCGAAAACATCATTCAGTCGAGAATAGACTACTTAAACCGCACTTACAACTTAGAAATGACTGAAAAAGCTGTCGCCCATGGTTCCGCATTATAGAGTGAAAACCAAACTCACTGGGGCATTTTCACAAACACCATTATAAAATAAAATAAACAAATTAACCAGTTTGAGAAACCTGCTGCGGCGCTCTCTTGACGAACAACTCCATGAATTCAGGCTGTACGTTCTGCACATACTCCAGAAGAATTTCCTTCCTACTCTTAGGCAGTGTGCCATTGGGGGGTTTGGAATCGCCGGTAATAGGTGAATTATTCTTGTCATTTTCGGTGGCTCGGACGACTGCAATTCTTCCTCTGGAATTGGATTGTGTTGTTCTTAGAAATCGGAGGGAAGGGGGTGGCGGCACATACAACGTCGTGGCAGAAGAAGAAGGGGATTGTGATGATGAGGATAAGAGAAACGAAGAAGAAAGCTTCAACGTGAAAGTCGACATTTCAGAGTAGAATGAACTGGCGGAGAAGAAGAAGAAGTTGCTGCTGCTGCGTGCTATTGAAAGAATTCCCCCATTGACGATAAACCTGTTATTCTAAC
>c100029.graph_c0
TATGCATTGTGCTTCTATAATTGGTATGCAATCATATAATTTAGCAGTGCACTCTTTTTTGATACTGATTCCTATATATCTATTCAGATAATATAATTGTTTATTTAGTTGTGCCCGGTTGCTTCTCTATTTCCGGCACAGCGTGTAATAATTATTTTGCTTCAGGCACTCACTGGTGCTTTAAGTCATATTTGGGGATTGATTTGCGAGTCAGTTCATGATGTTTTAAGGTTTTGTGTAAGCAAGGAAAGCTAAATTTTTTATGCTTGACATTTTCATGCAGATAGCGTAGTCTGGGAGACAAATTTAGATCAATGGGTTATCTGTGCACTTATGTAGTATTTGCTCTCAATCTTTAACATTTTTTTTTTCGTTTTGGCATGCTAATGTTATTGGTGGTGTTTCATCAACTTGATGTATATAATAATGAAAATATTAACCCTTAATCAATATCCTAGGCTACTGTTACAGTTGTGAATTTGTATGATTCAGTTATAACTTATAATATTTATTCTCTAAACCAAGTAAACAATAACTAGTTATTTATTAGTTATTACCATAACAAAATCTTGAAATGATATCTGGTTTGCTTTAAGGTAGATGTTTGCATGATGTTTTTAAAGTAATTTTTAACAGTGGCAAATAGAGTCGGTTCCCTTTATGGTTTGCAGGAGGGATTGTGAACAACTCGTTG
>c100031.graph_c0
GTCATTACTCAATCGGAAGGAACGTGCCAAAAAAAGGAAAACGAGCAAAAACTTATCTTTAAATTTCGTAAGACTGAATCATGGTCAGTCACATAAAAACGACAAAAAATCTTACGGTTATGGCAAATAACTTTAGATAAGCTGTGCTCTGCGCCCGTTTGCTTCACGAATGCAAGATTAGGTTGATGACCTTTTGTCGATTCGCGGAAACGAATGGCCTCGTTTTGAACTGATCGCCACTAGAATGTTTACTTCTTCCTTTTAGTGCGAAAAACTAAATCTTAAGAAGTATCAAGATATAACGGGCTACAAAAAGATAAATTAAACAAATCTGCTGTGTGGACGGCTCACGGAATTCGTTTGATTTTGAAAATGACAGAGTTATTCCCAGATTCTGCATTTAATATCAATGTGTCTGTCTTTGCAGGTAAGGCTTCATGACTGGTGTAAATTAACCTACTTAAATTTAATGTTTGGCGTAGTCAGTTGGCCCACTGTACCTAATTGTGTTGTAGGTATTTTCCGATGAAGAAGCGTATTGTCCAGGTGGTCCGTAGGAGGAAGAGGGGGAGCTGTAGGAGGGAGATGGAGGTCCATAGGAAGACGACGGAGAGCTGTAGGAAGGAGATGGGGGTCCGTACGAAGACGAGGGGCTGTAAGAGTTAGGTGAAGGGGGTCCATACGTAGATGGAGGTGACGGCGGCCCGTAGGAGGAGCTTGGCCTGGAAGGGGTGTAGTTGTGGGTGGTGGAGAAACTTGTTGCACTTCCTGAGGAGTATGAGGGCGAACCTGAGGAGTATGACGGTCCAGAGTATGACGGGGAGTAAGAGGGGGTGAATGAGGGTGACCCGTAGGATGGAGATGGAGGAGAGTAAGAGGGTGGGCCATACGAGGAGGAGGGTTTCTCGTAGTTGGTGCTTGGTTCGTAGCCGGAGGGTGAGTAGGCGAAAGAGGGTGGGTGGTAGACACCTCCGTGTCCAGGTCCAAAAGTCACTGGACCTACTCTGGTTCCATCGGCGTTAGTGTAGGTCTCGCGGTTCGGTCCCGTGTAGGGCACGTAGTTGGGTGGTGGGAAGTTGTAGCCGGCAGGAGGGTAGTTGGCGGGGATGCCTATGGCGGGGTAGACGCCAAGGCTAGGGCCTGCATAGGTTGCAGCGGGGTAGGCGAGGGCGTGGGAGTCCACGCCGCTGTTCGGCACGAAGAGAGGATGGGCAATGGCTGCGTAGTTGGGTGCTGGCACGGCGGCGTAGTTGGCTGTGGGCACGGCGGCGTAGTTAGCGGCCGGAACAGCGACGGCTACGGGTGCTGGGTATGGCGCTGCGATAGCGTACGAACCATGGGTTGCCGCGGCGTAGGGGGCGGCGATGGCGTAGGTGGCGGGCGCCGAGTAGTCCACCCCGGAGGCGTAGGTGGGTGCGTAGCTGCTCACGTAGCCCGGCGAGTAGGAGGGTGTTGGTCCATTGTGTGCGTGCTGGCTAGGCGGCCCGTACACGCTGTAGGCGGTCGTCCGCTTCTCGTGGGTCTTCGAGCTGGAGGAGGATGCCGGCTCAGCTTTGTTGTCGCTGTTGGAGGAGGGCCGGTCGGCGAGGACTGACGTGGCCAGGAGTCCAAATATAACCAGAAACTTCATGGTTACTCCAATCACTCCAAATTTTCCACAAAGCACTGTACCACAAGTCCAAAAAGTCCGAACTTTCGCACCACGACACGGCACCAGTTGATTCGCG
>c100033.graph_c0
CAAAAACTGCACCAAAACCCAGTCTTAATCTTAAACCCTAAAGAAAGCCTCATGATTCGGAAACCATAAATTCAAACGACAATATAGACTTAAACAAAAGAATGGCAGCTTCAAGATTATTCATCCTTCTAGGCCACTCAATAATCCACAATCCTCGCAGTTTTTCACAAACCCCATTCCTGAAATTCAACACAGTATGCGTTCCTCATTCTCTGCTCTTCAAGCGCTGCATCTCCTCCGCTGTGCCGCTCGATCCCGACGCTTCTGCTCTCTCTACTGATGCGGTTTCCGCTCACCCGTGGCCGGAATGGGTTAATTTCGTCGACCAATTGAAGGCCAAAGGCTACTTTTCTCAGAATGCTGTGGCTGCGGAAAATGGCGATGAAAGGGCCGCTCTCTACAGGGATGTGAAGTTGGTTAAGGATGCGTGTTTGAGCTTTGCACGTGACCGTTTCGACATTTTCAAGTCATTGCCCTCTTCAGACATTCAATCGGTCGTAGAGAAAGGTTGTCCTAATGTATTTAGAAAGTCAGTTAACTCGGCTAAAAGGTTGAGAGCTCATCTACATCTTGATGAAGGGGATGCGTGCAGTTCGTGCAGTCTTCGTGGGTCATGTGATAGAGCATATGTCTTGCTAACTGAATCTGAATCTGGTGCACGTACAGTAGATGTAGTTCGTATCTTATTAAGCTTTGCATTAGATCCACTTGTCTATGGAGAAGTAGAAAATAAACCTCCAGGTCGGGAGCTTTACGAATTATCTGCGAGGAGATTGCTCTCAATGTTGGTCAAGCTTGGCGAGACAGCCCCTGACCCTGACCTTCCAAAGCCTGCTTCTGTAGATCATCAGAGAAAGAAGCCATCTCTTAATTTATCAGATAGCGAAAGCTCAAAAATTATTGATATGAAGCCGGGAGATTGGGTGTGCTCCGAGTGCAGTTTCATGAACTTTGCTAGAAATACGCGATGTCTGAAGTGTAAGGAAAATGGACCCAACGGCACATTTACCGGTGGAGATGGGGTTGAAATGAAAAAGGGTGATTGGAACTGCCCTCAGTGCAATTTCATGAACTTCGCCAGAAATGCAAGATGTCTGAAGTGTAGAGCGAATGGACCCAAAAATCCGTATAATGGTGGGGGTGGGGTTGAAATGAAAAAGGGAGATTGGAACTGTCCTAAGTGTTCCTTTATGAACTTTGCAAGCAACAAGGCGTGTTTCCGCTGTCAAGCATCACGTCCCCAGAGGCAACTAAAACCCGGGGATTGGGAATGCCCTGACTGTGATTTCATGAATTTTAGTAAGAATACCGTCTGCAAGACATGCAATCTTGCACGCCCCTTAGAGTCTGCAATGGATAATGGCTTAAATACTCGAAAGAAGCCTTTCTAAGTCCCACTTTGGAATTGCCTATGAAACAAAAAATTAGAATCCTAGTTGTCGCAGAAGAAAACTGTTGAAGATGATTTGTATTATCTATAAAAATAATAATATATTTTGTTGACTTGACTTGGTTCTAAGATGATATTACTGGTGGTATTCTTTTCTGATAGGCAGATAGGCCGTTAAAGAGTGCATTTTGCCTCAATTTATTTGATATGTGAAATAATAAAAGGTCATTCGTTG
>c100034.graph_c0
GCGGGAGGACGCCCGGCGATCACCAGAGGCGTTTGAGGACGTTTCGGCACGCATCCAAGCTGTAAGTTCGGCGCCTTGTCAGAACAGCACCACGAACCACGAACGCTCGAGAGAGGGTGTTTCGTCTTTTGGAACAAGCAGCGAAGGGTCGAGGGTGGTGATTGTGTGTGTAACCCTCGAACTGTATCATACGCGAGAAGCCGTCTTCTTGGCACGTTCAATATCCATATCTGTACTCATTTCGATGCCTTAAACGAACTGCGTTAGATACCGACACAATGTCTATACCCGACAACCCATTCACGCACGACCTGCGCGAGCAGACGACTCCGTCGTCGACACCAGCGCGAACGACTTCGCCCCCCATTCTGCAAGTCGACGCGGCGTCGTCGATTCGCTCGGCTTCACCGCCATCACGTCCTGCTGGCGCGTCTCTTCTCCTACGGCCGGACGGGTCTCGCCCGGGCGAGTCTCAGGCGATGGCCAGCGGAGGCGGCGGCAGCGGCAGCGGATCAGGTGGTGCTGCGACTGGCGGCGGCGCGGCGAAGACGCCCCGGCGAGTGCAGTGGACGAGCGATAGCCATATTGTCGAAGTGCACCCGATCGAGCGGGCAGACTCGTCCCCCGTCGACGTCGACGTGCTCGACCAGAACAACATTGGACAGGTCAATGCCGCGCTCGAGCGGCACAGGTCGCGGTCCAGCGCAACCGGGGGCGGTGCCGGTGCACGACGCGCCCGGGGCTTGTCTGACTTGAGCGCCATGACGACCAGCACACACGACACTGCAGGCGATGCCGACGATGGCGAGGAGGACTACGATTACCGCTTGGACGTGGACCCTCCTCGACGGAGCAACACGACGGCGACGGGGGCACGCGGGCGGGACCTCGCCCCTGCGGCGCTTGGAAAGGTGACCAGCGCGGACTCTGCCGCTCGGGACCGGCAAGACGAAGGGACCTCACTGCAGCAGTACCTTGACACGGGGATCAACGAACACCTCGACGGGCAGTTTATCCCTTATGGCGAGACGGACGGGTTGCCCGACTTAAACAGGCAGGAGAGCAGGCGGGAAGTCGACGCCGCGACGGACCTGGTCCGTGCGCATACGGGCAAATGGGGCGTGCTCCGACGGCGTGTCCGCGGCGCGGGCGCGGCCACCCGCGCTCTCCACCACCGGTCTGGACCCGCCGGGGAGGGAGTACCTGCCGGTGCTGATGCGGACGGCGAGAAGGCGGCGGAGCACGGGCGGCGCGGGTCTGTGCGTGATGCGGAAAAGGCTACGGCGGCACAAGAGGCCTTTGCGCGGCGGTACGCCGATCCAGAAGATATTCCGCTCGGGCGCCGGCCGTCCGCCGCCGCCATGGGCATGGGTATGGGCGGTATGGGAATGGGAATGGCAGGGATGGGAAGCGGACGAGGAGGGATGAATGCCTCGCTGCCGCAAGGTGCTTCGGTGCTGTCTTCGCTGTTGGCGCTGTACGGCCAGCCGGGCGGTAGTGGCGGCGCGAGCGGAACGACGTCCGCGGCGTCGTCTCGACCCAGCTCGATCCGGACCGAGTCGGACGACGAGCCGTCCGACGACGAACATCACCATTCGCACGGCCACGACGGCCGGGCGGCGCCGTCGTCTCGCCCCAGTAGCTGGCTGGGCCGGCACACCCCCGGTCGGGGCCACGGCCACGGCCGCGCGACCGACACGCAGGACTCGAGCCCGGCCGACCCGGGCCATCAGGGTGGGGAGCACGGCGGGTCGGGGACAGAGCACAAGCACCGACACGGCGTCGAGCATTCCGGTCCAGCATGGCTCGACAAGTTCCGACCCAAGGCCGCTCGGTCCGGCGCAGGCGTCTTTGGCGCACTGATTCAGAACACGCAAGCGACCGCAGCCGGCGTGGCTACCCCGCAGAACTCTACCCTCGCGCCCAGGGCCGACCGCCCGGGGTATACTCTCAGCCGGTACTCTCTGCCCTTACCGGACGAAGGACGGTCGCGGTCCAGACAGTCGTCGCGCCAGGACTCGTCCCGGCCGGGATCAGTCCATTCCAGCACGGCCGTTTCGAACAATGGCGACGGCGACTCGCCGCACGTCGGACCAGGGTCCGCTGGCGGCGACGCGCTCAAGAAGAATCTCTCAAGCGACGACGTTTACGCCATGCGATCCGCCGCTTCCGGCGGCAAGGCCGCCAGTATTGGTGGCCATTCGCAACCGGGGTCACCGGCAGGGTCGACGCTCAACGGCGACTTCGCCAAGAAACGGAACCGATCTGGACTCAAGCTCGACTCGTTGGGTCAGCTGGCGCGCCAGCCACAGGCTGTCCTTCGGTCCGGCGGCCAGGCGATCCGCGAGAGCGGACAAGCTCTTCGTAATGCCGAGCGATGGATCATGAGCGGCGGGCGTACCCCGCTGACAACCCCTCCGGCCGACCGGACCCCCGGCGGAGGTACAGACGGGTACTTCCCCAGAGTGCTCACAGAGGACGAGCGCCGGCGTAAGGAGTGGGAAGCGGAGAAGCGTAAGCGCAAAAAGGCCAAAGAGGCCCGCAAGAAGCAAGAGATCTTTATCATCCAACACGTCGCGGCGATTCTCTCTCGACAGCAGTTCATCATGAAGCTGGCTCGGGCCCTCATGATGTTCGGCTCGCCTTCGCATCGGCTGGAGACGCAGATCCAAGCCACGGCGCGTGTACTCGAGATCAACGCCCAGGTCATCTACCTCCCTGGCATCATGCTCATTTCGTTCGGCGACGACGCGACGCACACGAGTGAGACCAAGTTCTTGAAACAAGCTACAGGGCTCGACCTCGGCAAGCTGCTCGCGACGCACAGGCTGTACTGGAAAGTCGTGCACGACCGGATCTCGGTCGACGAGGCGTCCAAGGACCTCGACGCGCTCATGACCAGTCCGGTGTACTATACCTGGTGGCAGTCGCTCATCATCGGCGCGTGCTGCTCGATTTTCATCGTCGTCATCGGTTTCAGCGGCTCGTTCGCGGACGCGCTCGTCAGCGCCCCGCTAGGCATGCTCCTCGTTGCTGTACAAATGCTAGCCGCCCGGAACGACATGTTCAGCAACGTGTTTGAGATCGCCATCGCCACCGTCATCTCGTTCTTGGCGGCTGCTCTCGCGTCCACGCAGTACTTCTGCTACACGGCCCTCGTATCCGGTGGCGTCGTGCTCATTCTGCCTGGCTACATTGTGCTGTCCGGCGCTCTGGAGCTCGCGTCCAGGAACATCACGGCTGGCGCCGTCCGCATCGGTTACAGTGTCATCTACTCGTTGTTCCTCGGTTTCGGCATTTCCATCGGCGCCGAGCTGTACATCAAGATCACCGGTCTTCCGGTGATAGGCAGCAACGACAACTCGTGCTATTCTTCGCACCTTGGCAAGCCATGGTGGGGGGTGACGCCCTCGGCGTACTGGTACTTCCTGTGCTGCCCGGCCTACTCGTTTTTCCTCTCGCTGCGAAACCAACAGCCGCTGTTCAACCGCGAACTGCCCGTCATGGTCCTGATTGCGTGTGCCGGATGGGCGAGCAACCATTTCAGCGCCGAGGCGTTCCCGAATCGAAGCGACATGACCAGTGCTATCGGCAGTTTCGTCGTCGGCACCCTGGGTAATCTCTGGGGACGCCTGTCAAAGGGCAGTAGTTTCCCAGTCACGGTCGTCGGTATCCTCTTCCAGCTCCCATCCGGTCTCGCCAACGGTGGAATCTTCAACTTTGCGTCCGAGTCAACGAGCGGGAGCAACACGGCGTACTCGAGCGGGTTCTCAGTCGCCCAGCAGCTCATCTCAGTCGCCATTGGTCTCACGGTGGGACTGTTCGTGTCTGCCGTGGTTACCCATCCATTTGGTGGCGGACGACGACGGGGCAGCGGCATTTTCTCGTTCTAGCCGCGCAAGTCGCGCCCGTACCATCCGACAAGCCATCCAACCTCCTTACGAACATTTGTCTGGACACTGCTATACTAGAGACGATAGAGACGATGTATCAG
>c100035.graph_c0
GAACAAAAAGTTTATCTGCATACTGCACCAGTGGAAACAACATATATACATCACCAAGTCAGAAGACAAATGGAAAGTACACACAAGCAAGCATCACCAAGGAAGAGATTAAAATAGATAAAAATTCTTTACCCCAATTTTTTGGCAAGTCATTATTAATTCTATTTAACAGGTTCAGGTGCATATTAAATATTTGTAGTGATATGAGTCAATTCTCAATTAAATAAATCAGAAAGAAGGAACCCCACAAACTAACAAACCCTTCGTTGAAATTTTAGCGTTAATTGTTTATACACATGAAAAATAATTTATTAAAATGATAAATGTCATCATGAAAAAAACTGGGATAGGTGTGATCATATATATCTTTTCACAACCTAGGATTTCATGCAAATGTCTGAAATACCAAATAAAATCAAGATCTTTATTTAATTCCCATTATATTAAAAATCATTATCCCACAATTTGAAAATTATTTTGTTTGAGAAGAGTAGGATTTGGAGAAGGTGGGATTATTGCATTAGAAAAGAAAAAAGTCAGCTCAAAAGGTGTAGATAACACAGTCACAATCCAAAACAATGAAACATTCTTGGTCTCTGCAAATTTGCAAAACAGCTAATTCCTAACTTGATACACACCATCTTTTAATTTTATTTTTACACAGCTTTGTGAATAGATTTCAGAGCTTTGGTCCATACAGATATCAGCCATATATAGAAAGTTACCAAGAAAATGATATTTTTCAATATTATCTAATGTCGAATCCATCACTTTAAGGAAGCAAAAACCATAAAGAATCAAACTTTGTAAAAAAAAAAGACTCATATCTATACCACCTTTGGCATTTGATGACCCAAATCTGACTCATGCAGCTACAAAAGTTAAGATCAAAAGATCACTCATGTTCTATTATATGATGTATCGAAAACATGCTTGTAGTTGTAACACAGCAAGGGACCGATCTATCTTCAGAGACGAACATTCCAAAGTGAAGTAAGGAAGCATAATGGAACTAAAATACAGCAGAATGAGATTTGGGAAGGCAAGTATGCTTAAGGAACATGCAATTGGGGTTCCAATCAGCTCGGCTAAGTATACGTTCCCTTATAAGAACAGCTTGAAAGAAGTAATCTTACCTGATCCGGCTGCCCACTACCAACTTCTGCCTTCTCCTTCTAACCATTATTCCAAAATACGAACTGATAGAGGGAATTCAGTAATTGCTAAGATGATCAAACTTGGGAAAACCATGGATGTCATTGCTCAAGGCATCAGAGAGCATGTGAGATTAGGACCAAAGTTGAGCGAAACAGTGAAAGGGAAGTTGAGTTTAGGCGCGAGGATCCTCCAGGTGGGAGGAGTCGAAAAAGTATTCAAGCAGAAATTCAACATTACAGATGATGAGAAACTGTTGAAGGCTTCTCAATGCTATTTATCAACAACAGCAGGGCCAATAGCAGGACTCCTCTTTGTTTCGACTGATAGAGTTGCCTTCTGCAGTGAGAGATCCATCAGAATTTCTTCTCCAACTGGAAAACTGCTCAAAGTGCATTACAAGGTCATGATCCCCCTAAGAAAACTAAAGAGAGCCCATGAAAGTGAAAACGCGAAAAAACCAGCAGAGAAATATGTGCATCTAGTAACAGGGGACAATTTTGATTTCTGGTTCATGGGATTTCTCAACCATCAAAGAACATTAAAGTTTCTCCAACAAGCAATCCATCAAGCAAGATGAGACTTCAGCCAGAATGAATAACTCATTCATAGCATATGGTGTTTTTCTCTTACCCTAGTATTTGGTTGTTTCTCATTTTTTTCCCTCCCTTCTCTTAGGATGTATAGGTGTTGATCAGAGCTATAATCTCTATTATGTAAACTTTTGTGAAGAAATTTATTTATTAGCAGTGATCAAATTCACTTCTTGGTGAAGGATCAAACTCTCTGTTCAGTCTTTTTCTAATTGTATGATCATCAATTCGAGTAAAATCAAAT
>c100037.graph_c0
TTAGTAATAAAGAATCAATGATATTCATTCACCACAAACCAAAGTAATATATATGTATATGCATGAAATTCCTCATAATTAATTAAATCTAATTAAATTATTCGCTACATACGAATAGTATTTCATCGATCATCTGATAACAACGTAAAAACTCTCATATATGAATTATATACACATGACGTGAAAAATCAAGTCCAGTTTCAAATCTAGAATACTCTCACGAAATCACTAGCACTAACTCGATCTTAATAATTAAATTTAGTGAACCCTAGAGTTTGACTTTCCGTTTACACTTCTGCTCGTGAATTGCACGGCTAGTAATATTGATAGTCATGCTGCAATTCATCCTCACCCTAACATGCTTTTTTTATCATCAATAACTTCACTTTCCCCCCAACTTCCGTATAACTGCTCAACGTCAACAAACCCGAACTTATATCCGACCCGAGTTCCGGCTGCCCCATCACCCGATCCGTTATCACGTCCACGGTTATATTCATCCGCATCGTCCGCCGCGCCCTCGACCTCCCCCCGGGCCCACGCGCCTCTCCGATGGTGGTGCCCCGGTAGAACAGGGCGGTCGTCGTGTTCTGGTACCTGAACGACGCGTAGTTCGGGTTCTTCACCGACACGTCGGCGGTCAGGGACATGTTGGTGCCCGGCCGTGGCGTGGTGGTGCCGTTGATCAGCTCCAGCCTGTCAACGGTCACGCCGTTCAGCCCGATCACCGGGTCTTTGACTTTGAACACGGTGAAGATTAGGATCACCACCACCACGGCCTGGATGAGGAGGGCCGCGCCGACGCAGGTGCAGCAGCGGAGCCAACGCCTGCGGTGGGTTTTGGTGACGGTGGTTCCCGCTTCGTCATCGCTGCTGTTGGGGCGGTCGGAGGCGGGTGCGAGTGGGCGGACTTGCTCTGATCTCTCCATCATTGTTGAAGCTCTTGTGGAATTTGAATTTGAGGAATATTTTGTTTGGATTTGTTTATATCTAGTGATGAGTAGCTAGTGTGGAAGCGTAGAATTTTGTGGCCTGCCATTGTTGATTTTTTTGCTCAGTTTGGACGTTGACATTTTTCTTGAACCTGTTTTCTAAATAAGTAAAAGCAAAGTTCTCTGTAATTAATTTATACCAAGTTAATATAATATTTCACATGTAATAATTCAATGATTGAAAGAGAAAGACCATTTGTATCAGGTCAGATGGACATATATGTAGAATCCTTGTGGATGGAGAGTGGTGTAACCCTCAATTGGTTTTATGAAAATAAATATTGTTTGATGATTCTAAAAAA
>c100038.graph_c0
CTTAATTTAACTACTGAAGCATATCAGTGGCGAATGTGTGAGCTTAGACAGGAACCAACGTGATCTTCTGCTGGATGCTGCTCTTCGAAAGTCCAAGAAACTAACCATAATTATTTCTGGAGAAATCTTTTCTACTATAAGTAGTGTCTATTCCAGTTAAAGCATGCAAAGTATATACTAATTCAAATCATTCTATACCAGAACCATTTTTTTTTTCTAATGATAAATTCAAAATCAGAAATTAAAGAAGAAGAATGTAAAGACACAAACATTATTTAAAAAGGTGGAGAGAACTGGTAAATCAACTTACAGGTTACACTTTGTTGCCCAAGCTTTCTCATGTCCCAAACATGTAATGACAAATCTGAAAATCCACCGGCTACCA
>c100039.graph_c0
GCGATTCACAACCGCATGGCGGTGTTTTTTTTGTTTTTATCCATTTTCATTTTATCACCCAAAAATTAGGAACTGTAATCAGTGCCAATCACGTTTTACCTTGATTTCTCGTTTCTTTCTATTTCCCTTGACTTTCTGAGTGCTTAGTGTGAAAAGAAATTTCCCATTCCTACTTCGGTACTTGTTGAGTTGTTGAGGAGGTTTTTCTTTTCGAGAAGGACGATGAAACTCCTAACGCACAACATGCTTTCTTCGAAGTGTTTGAAAGGTGTCGTCACAGGATATCCTTTGACAATAATTGCAAAGGATGTCAAAGTTTCAGAGGTAGACTTCAATCAAGAATTTGTTTCTCGAGTATTACCTAAATTAGATTGGAATGTCCTGTGGAAAGCAGCAGAAAGGTTGGGACATGTTGGAGAGTTACCACAAACGTTAATTGAAAATTATGAAAATGACCCAGAATTTTTAAAGAAAGTTCATCATGTCTTACTAGAGGTTGAAGTTATAAATGGAGAACTTGTCTGTCCTGAAACTGGTCGCAAATTTCCAATCACGTCCGGAATTCCTAATATGCTATTGAATGACGATGAGGTTTAATATGTATTAATCTTGAGAGTGGCAATCTACAACTAGTCAAGGGAAGAAAAGAGAATTGGCAAAATCATTGAAATGTTCGAGATACAATTACCTAAGGTTTATTTTTGTAATTGACTACTTATTTAACTAAGAAAGTTGCATTGGTTTTTAGAGACTGTGAGGAATCACACTAGGTGTCTCATTCAACAAGAGGAACATGCTAAACTCTGACCTTTGATTTATATAAATTTTTTAATTTCACATATTGATGGTAAAACTCCCAAACCATGTATCTCCTTTGCGGTGTTTAAAAATCTCCGC
>c100040.graph_c0
GGGGAATGGAGATGCAATATGTTGCATGATACAAATGAGAGACATGAGTCACTTTCTCTCTCTCTCTCCCCCGAGAAAAACAGGAAAAAAGTAGAATCGTTATAGAGACACAATTTTCTGTATCTATCCATCTACTAGCTTAACGTGCATTTGCATGCGCTTATCTGTGTCTGTGATAAAAAAGAGGGAAAAAAGTTTTTGCATCGGAATTTTCATCAATTCTTCTAATTCAATCTCCGGAAACCCCAAAGGATTTTAGTAAAGATCCCTTGTTCTTTCCGCCTCTGCTTCTAATAATTTCTCTCAATTTAACTCCATTGTTACTTGCTTCAAATTAACCCGATAATAATTGTATAAATAAAGCTTAAAGATTTCAACTTTATTGTATCCATAGCAAATATTTAAATTTCTAATTCATGGCGAATGCATCTGGACTGTTCACTCCGGCGGCGCCCAGTGTGAGGAGGAGATGTTCGCCATGTATAGGCATTTATCGATCTGGGTTTTGGTT
>c100040.graph_c1
GGTTGCTCTAATGTAAGACTGCAATTGAGATTATGCATCCCCGAATACATATTCTATAAAGTCATACACAAATCAATACATTAACCTGATGAGTGAGAATTGCCCGCCAAAAATAACATAAACTAAAAGAAACATAATCAGAGACTATGGAAAAGAAAAGAAAAAAAGAAAAAATATTACTGTTGTCAGTGAAATCTAGGAGAAGTAAACACAAAATAGAGAAGAGGAGTTTGGGATAAGATTGTGTGATTACACAAATGGAAACGGGGCTACGTTGAAATTACAAACTCACAAAATTGCAGAATCAAATGCATTGCCATTGATCATCCCCATCTGACGATAGCAGATCCCCATGTAAGCCCAGCTCCAAACCCAGCAGCAGCTATAGTATGACCCGCCTGCACCTTACCGCTCCGAACGGCTTCATCCAACGCCAACGGAATCGATGCTGCACTCGTGTTCCCATAGTTTGCCAAGTTTGATATGACACGTTCCGATGGGAGTTCTAATCGCGTTGCTACTGCATCTATAATCCTTTGGTTCGCCTGATGAAGAAGCAACCAGTCTATACTCGACCCGGTTAGACCTGCCTTAGCCAGAGCTAATTCAATTGACTGTGGAACGACACGAACAGCAAAGCGGAAGACCTCTTTACCGTTCATCTGGATACACGAGTATGAGGAGCCTTTTGGAAGAAGTCCCAAGAGAGAACCGTTTGTACCTACTTCATGATCTTCTTTCTCCTTTTCCTTCATGGTGGCATTTAAGTGTCTTTGCCCTTCACCATCACTATGCATGTCAAAAGCAAATAAACCATCCTCGTCACTCTCACAGGCCTGTACTAAAACAGCACCTGCAGCATCGCCAAAGAGGATGCAGGATCCTCTGTCAGTCCAATCAACATAGCGGGATAGGGCATCAGCCCCGATCACCAGAACATTTTTGAATCCACCCCCTTTAATGTAGCAAGCAGCTGAAACGAGGCCCAACACAAAACCACTACAGGCAGCAGTAATGTCATAAGCTAATGGATTGTTTTTACATCCAAGGGCTTTCTGAATCTGTGGAGCACTACCAAATAAATCCTCCGGAGTTGAAGTACACATCAACACAAGGTCCACCTCATCAGGATCAACTTCTGCCATCTCGAGAGCTTTCCTTGCGGCCTCTACCGCCAGATCTGTTAAACTATCTTTTCCAGAAAGTATTCTCCGATTACGAATCCCAGTTCGCACTGATATCCATTCATCATTAGTATCAACAATTTTGGATAGATCATCATTGGATATCTGAAGACTTGGTACTGCAGAGCCACATCCAACTAACTTGCAGCCTCTGCTAACAAGCCTGGAAGCTCTAGATTCAGAAGGGGAAAGCTTCTCCGCTCCCTGAGTAGTGCCGGAGCATACTATTCTCCTGGACACGCCCTCGGAGAACCAAAACCCAGATCGATAAA
>c100041.graph_c0
CACATAGTTAAAAGTATATATACAAATCCAGCAAAATAAATTTCTTTCTCCTGGAAATTATTCTAATTGTTCGTTGACAAGTAGATACATAATATCCTCCCAACTCAGATAACACAATTCTAAGACCAAGCTATGGTACATTGGGCAGGTAAAACAAGCACAAAAGAAATGAGAAAATATTTTCCACAGAAGGTGTATGTTAGAGAACATCTCTGATTCTCCACTTAAAGATCCATAGCAGACTTATTACACTAAAGACCAATAGTCCCTCATGCCATTAACAATGCCAGATGAAAGGTCCTATTGTAATAGAAGTCGTGATTTTAAGAGAAACAAAATAAAAATAAAAAACAGAAAGTTCAACTCATGACAAGTAAATTAATATTTCTGAAATGGTGAAATAAAGAAAAAACTACTCATTCAATATGAATTACAAAGGGAATTTTTAAATTTAACTACTACTTCTAACATACCCACCTAGGGCCCAAACAGCCCTCAGCTGCCCTTATCTTCTTCCAAATTTGCCCCTCAGTGATCTCCGCGCTTCATAACACCCAAAACAAGCTTCGTCTGCGCAACCCTCACCTCCAACTGTTTCAGGTAGAGCTCCATCTCATCCACTCTCAGCTTGTGCCACTCATTTTCCCCCTCTAGCCCTTGCCCTGCTTCATATAACTCTCTACCAGTTATCAACATGCTCTCCTCCATACTAGCACCACCGGAACTGGAATTCAGCTTCTTTGGCAACGACTTCCCTCCCTCGCCACTCACAACCGCCGCATTCTTCACATCCTTAACCTCTTCACTCTCAGCCGCGTTCACCTTCTTATTTGGCGTCTTCCTGACCACACTACCATTAGATTTCGGACTTCCTACCACTTTTTCACCCCCATTTTCTTTACCAGTTTCATTCCCCCATATCATCTTCGACAAATCATATGCTTTCTGCTCATGGGGCTTGGAAAAGGTCCTCTCTTTACCCTCCTTCTCTTTGTTCTTGTTGTTTTCAAACTTCTTCTTCAGCCTCCTAATCTTATCCTGCAACTGAGTCCTAGTAAAATCGATATGCAAATTTTTCTTTATAAAATCATGAAAAGCATTCAAATCTGCCATTGGATCCAATTTCTTTCTAGTCGTATAATCCATCAACCCTTTTAAGATGACAATTTCATCATCCTCACTCCAAAGCCTCTGGAAAATATTGAACTTCTTCTCGGAAGTTTCCGCCTCGGCGGTCTTCTTCTTCTTGGCGTCCTTATTAGCCGTATCTTCAGCAAGGCGTTTTGCGGCAACAGGTTTAGTCGGAGTGACGGGCTCTGGAGCATTGGGCTTGGATCTAGTCTTCCTGGCTCCATTACTAGATTTCTGACCCTCTTCCATTGGCTTGGATGCGAGTGGCCTGACGTTCGTATCTGGTCCGTCAGACTCCGACTCGGTTTCAGATCCGGACTCTTCTTCCTCGGAGGAAGAGGGGGCCTGCTGCTGCGGCGGCGGTGGCGGGGGTGGGGCCTGTTGGGATTTGGCGGTTAGCTGAGGTTGGGATTTCTTTTGCATCGCCGACTGCGTCTGCGCCTGCATCTGTTCGGGTTCGGAATCGGATTCTTGTGAGTCAACTTCCTCAGAAGAGCCTTCATCGTCTTCTTCGCCGGACTCCGATTGGGACTCCACCGGCTTCACAGGGTCCCGGTTTCTAGCCATCTTTCAGAGAGAGGATCACAGAAAGTGGATGCGAAGCGGTGGCGATTGTGAATTAAAGACTAGGGTTTGAGGAGAGCGACGGACAATTT
>c100042.graph_c0
TGTTACAACACTTACGGTCACATGCACCAATGCTCTGATCAATAATTCATCAAATTGTATCTCATATATTTGAAGGCGCTCTTGGCATCTACACACACGTTCACATTTACCAATTTACCAATTAGAAATGTGCCTACGGGTAAGAATAAGTACCTATTTTTTCGCTATTTGACATTAGTGTGCGTGTGGAACAGTTCACTTTCCATCTTCACGTATGAAAATCCTGGAAATTTATTGAAACAAGGTTATCATGAAATATCCGTAATCGAATTTAATACTGCCACATGACATTTATTATTGTTCTTAAATGAAAGAGCTTTAATTAGTTTCTTTCATTACTTAGCAAACCATCCACTGGATATGTTTTGTATGAAGCATGCAAGTTCGGACTTTTTACACTTAAGTATTGGCAGTGCAGAATTTCCCCGCGGGCAGTGAGGAGAAATAGCATGCAGAACGGCGAATCAATTAAAATAAATAAAATAAGTTATTTATATTTGTATGTGCTCTCATGGCTCTCAGGTAAAAATAATACTTTCAGTAAAAAATTAACATTTAGATATAAATGCAAAATACCTACTTATATTCAATTTTAAACGTTAAGTCTTACGTCGCATTATGGCTCTTTAACCATTGTTGATCCAGTTCGATTCAAATAAGAAGAGAAAATATATACTCAGGCAAGAAAAAACTTTCATTTTTCATGTACCCTTCTTTTTGAGCTCTTTGATAGCCAAATTAGAACATTTCGCTTTTCTGCCTTTTTGTACACTATCATTTGGGTTGCTTGAAAAAGGGCTCTGCTGTAATTTTTGGGATTAACCTCTAACGAATGGATCATAATCCTTAGGTAAACTAACTGCATTCCAACTGTATTCCCATAATTCCTTGGCCTTTTCCTGGTCCCGAGCTCTTTTCATGACTATTCTTGGTTTGCAATCGCAATAGTAAAGCCCACTTTCTTTTCCCGCTTTTTCATCGAGACAGCAATGTAGAGTTGTTTCAGCACCTTGGCGGGATGATTTAAGGAAAGTTGTGACGTACCGACTTAAAAACACATCTTGAAAAGTCGGAGACACCGTCTTATCCAAATGACGGAACAGATCTGTATGAACTAGCCCAGGATGTAGGCTATAAGTTGTCACTCCCGTGCCTTCGAGTTTTC
>c100043.graph_c0
CAGCAAGGGAGCGAACACCGCGGTTCGAGAATCGCGCGCGAAACCAAGGATGACTGGATCGGAATCCGCGCGGCTAGAACTTCGCTCGGCAGAAACCCTACTTGCAATTAAATGAGTCCCGGCGCCGGTGGCGAAAAAGAAAAGCTAGTTGCAGCGGTATCGTGAAACAGGTTAGGTATGTTCCCGAACTGGTTGTGATTGCCGCGACGGATCTGTGTGTGAAGTTTGATCTGCGTCTCTTTTCCGAAGTGCGGTCATTTAGATCAGTTAACGTTTATTCCGTTTAGTGTCCGTGTTTGGTCGCTTTGATTGCGTTCAAAATGAAGGTGGAGCTGCTGACGACATCTGGGAAGCCTATAGGAGCGGTAGAGCTTTCAAAGGCAAGCACTGTGCAGGATGTGAAAAAAGAAGTATATAAAATCAAGAAGCAACTTTACCCAGAACGACAATCAATAAGACTGGAAGTAAAAGGCAAAGGAGCCAAAGATTCGGACACTTTAGAAAATTTAGGAATTCAAGATGGTGGAGCTTTATATGTTAAGGATTTAGGACCACAAATTGGATGGTCCACAGTATTCTTGAGTGAATATGCTGGCCCACTTTTCACATATCTATTATTTTATCCCCGACCAAGCTTCATCTATGGGGCTGATGCAGCTTCTTCAAAATATGAATGTGTTGTCACGATTGCAGCTATTTGTTGGAGTGTGCATTATGCTAAACGTATTCTAGAGACTATATTTGTACACAGATTTTCTAATGCTACAATGCCATTATCTAACTTATTCAAGAACTGTTCATATTATTGGGGCTTTGCTGCTTTTGTATCATATTTCACTAATCATCCTCTTTACACACCACCTAGCGATGTCCAGATGAAAGTTGGACTAGCAGCATTTTTGATTTGTGAATTGGGAAATTTGAGCATCCACATTGCATTGCGAAACCTTCGACCACCTGGGACCAAAGTTCGAAAGATCCCAGTAGCCACAGGCAACCCCTTCACCATTCTGTTCAGTCTTGTATCCTGCCCCAACTACACTTATGAAATTGGCAGTTGGATTGCTTTTTCAGTGATGACTGGAAGTTTGCCAGCTTTAATATTCACAATTGCTGGTGCTTATCAGATGACAATCTGGGCTCTTGGAAAACACCGAAATTACAAGAAAGAATTTTCAACCTATCCAAAGCAACGGAAGGCCATTTTCCCGTTTTTGATCTAAAGTAACTTAACTGCTTTTAGTTGGTGAAAGAATGACAGACAGGGTTTCTGAGGTAAAAAAATAGTTCTAGAGAATCCTACAACCTACTGAATGTATACCTCAGGATAGTTCAACATGTGTTCAGTGAGTTAAGATTTTTTGGTTACCAATTGAATCGGCTCGTGCGAAAATCGCTAATGTCCATTTTCTCTAATTTTGAGAGAACTGCAAAAAACTGTAGAAGCCTTTAAAATGCAGAATTAAAAAATGTTCGGAAGTTAATTATTACAGGAGAGGATTGTAGAAAAGGATCCCTAACCGTTTCCAGCTCCTCTTCAGTCTGGGATGGAGTAATTTAAAAAAAAGGACTCTGGATATTAGCGGTTTTCGCATGATTCGTAAAAATCGCCGAGTTTTGGAGCCGTTTGATACTTTCAAT
>c100044.graph_c0
TGAATTTGTAGTTGATAAAACGACGTAGTATCATCAGCTCCAGATATTTCGACATTCTTATCCGAAAAAAAAGGCCGCCGAATTTCAATTTCCGATCAAATTACCCGCCATTCCACAGCTTCCGATCTCGAGAATTCGCATAGAAATCGGCGCTCTGAAAATGGGAATTCTGATTTTCAGTTTCCCGATAGCTGTTAACCCGATCATCAACGGAGCTAATGACATGCATAAATTCGCGAAGATTGAATCGCCGGGAAACAAATTTCAGCTTTGCCGCCGCCGGCAAATCGGCGCCGGAATATGCAAGCGTAGAAGATTTGATTGCTCGAGTTCTCGTAGCAATGGCGATGAAGAACAGCTGGATTCGCCTCAAGAACTCAGGGTTCCGAGCCACTGGTTGGAGCCGTCCAGAGCCGCAGAGGAATCGGCATGGCTGAGAGCGACACTTCACAAATGGTTAGACGACGAGTATTGCCCTGAGGCGACTAACATAGAGATAAGCAGAATCGCTGCTGATTCATACTACAAATCATTGGTGGAAAAAAGAGCTGATTTGGGAGACATTTTGTTGAAAATGGCTGTGGAATTGGAATCCATATCGTACCAAGATAGCTTTCATGGAGCATTCTCTTCGGCAAATGCAGCTGTGAATCTCATCGTTCAACGGATTTTGCAGGAGTGATTGCTTCATTCTAGGGTATGGCAAGGACCCTCTTTCACTAGCCTATTTTTTTAGCTCTCTCTTTGTAAATTGCGTATGCTACGATGTGATTTTGATGAGGAAAGGATTGCACCTTCAGTTGTAACTTCTAATGGATCGATTGCTCGTCCAATAGAAGTGATTCTGGGCAACGGCATGTGAAATTTGATATTCTCAACGGACATTAAACGAAAATCGGGTCTTTGTTGATGGCATCATGTTGTAAACGAGGCACAACTATGATCAATGTTCGTCACGTGTATTGAACATGGTGAATGGTGGGAAAAAGGCATCATGTCAAGTAAATGTG
>c100045.graph_c0
CCAGACTATCTTTCAGGCACCATCAACAAAGTCGGGATAACATACATGCTCCTCATCACATGCACAGTACTACAATTTGCTACATCAAAGAGGAAAAATGACATACAACACTACCCCCAGCATGGAAGTATGTAATAATTGGTATGCTTACCCGTCAAAATTGTAAATGCGATAAGTATTCATAATCATCAATTTTAGGCAATATACGAGTATTGATACTATTATCCAACAAAGAACAAATTATTCAAAGAATGTAATCAGCAAAACACGCTGATTCGACAAACCAATTATGAGACATAATTTTGATTTTTTTACCCATAAATAATTTTCTCTAAAACAATTACATAAATATCATGTTCCCTTATACTGGTTATCAAAATATATTGCGAACAATGATAAAAAGAAAAAGAGTAAATTCTAAGATATCTAGAAATAGGAAGTTTATTAACCTGGTCAACCAATGTCTCACCCTAGATTATTGATGAATTCTTTTGCTCATTGGACTATGAATTAGCAAAATTAGCTAGGAGAACACAGTAGTACATTT
>c100046.graph_c0
TGAATGTGATAATACTTAATTGTAATTAAGGTGTACAAGGAAAATAAAATTTATACATGCATGCAACATGCACCGGAAAAAAATATCAATAACAATAACAATTAAGAATGGAAGAAACTATTGAGTATGCAGAAATTTGAATTCACTATAATTATAAGGCGCCAGAGGCCCGTAGTTTAGGTACAAGAAATGCATGCATGTGCTGCAGCAAGGATAAAGATAACAATAAAGAAATGGAAGAATCAGAAAAATATGAAGATAAGCTTGAAATACAGATGAATATCAGGCAAAAAGAGAATGGAAAATCAATCAGGTTCAGGCCGATAGCTTTTTTACATAGCAAATACTAGATATGCCGGGGAGTATAACCAATCAACCACTATATATATGTAGTAATTCTTATTCGTCATCATCTTAGAACTGTATCAGACGCAATTAATTGCAGTATACCAAGTATTCTTTCAGAGCAAAAATGAGAAACATGGGTGGAACAAACTACCTCCTCAAGCTCTCCACTATATAGTCTGCATATAGGTTCATGGACGATTGAATTGCTTCATAAGCTTTTGTAGCAGGAAGAAAGTCATCGACTGCAACATCTTTGTTCTCATTTTTCTTGTAGTCTTCAAAAAAACGGCGGATTTCAGCCAATCTGTGGGGTGGAAGGTCACTAATGTCTGTATAGTGCCGATATTCAGGATCATCA
>c100047.graph_c0
TCTACAAACAGGTTAACTAGAGGACCGGCCCCTCCCTTCTCTTTCCTCGAGAGTCTTCTTCAATGCAAGCTTCTCTACCTTCATTTCATCTATTTTTTAAGATTTGTTTCTCGTTAGATTTGCAGATCCAGATTCCTGAATTCTGGTAGAATTTCGTTTATTGAATTTTGTGATTGTATCATATTCTTTTATCTACGTGAATGCTTTTTTATTTTATTTTATTTAATTGATCTGATTTTGTGATCCTTTTCTTTTTCGTCCGTATTTACAAATGCTGGATCTGTTTATATTTTTTCATTGCTGAATTTTAACTTTTCTTTTTTAAGGTTTGCTGATTACATTTGGGTTGTGTATGAGGTTTCTCCATTGATTGTATTATCGGTTTCCTTATATTTAAAGTTGGCTGTGGTTATCATGAATCGCAGCTTGTAGGTGATATTGATTTTCCTCCCCCCCCCATATCGAGAAAATAGTATTGAAATTCGAATTTTTATGAAACCACATAGCTAGAAAGTGAAAGTGAATCATTTTTTAAGAGATGAAATAAAGTCTTCATTTACAAATGTATCTGTTTCCAAAATTCTTTATAAGAAAATGAGAATTCAAGACAAAAAATATCAATGATGATTGTCTAATGACTAGTATATATGATCATTAAAATGATGAACGCTAAATATATCGTATAAGTTAGTATACTTTATAATTCATCTAAATATATCGTATAAGTTAGTGTACTTTATAATTCATTTTTGTATTATGTATGACAATATGAGGTTTGATCTGCAATTAATCATGTAGGACATGTATATTTTCATGACTCATGAGCTTTCATCTTGTAAGTAAAAGAACTCTAATTAGGACATGTCTCGAACAAGCTCTAATTGTATGGATCTGATGATTGACTCTCTCTTAGAAAGCTGGATTTTAAAATATGTTTCTGTGTGTAATATCATAGAAAATGGGGTTGTCTTTCACCAAGCTTTTTAGCCGGCTGT
>c100048.graph_c0
GTATATCATTCCGACTTCCCTTTCTCGTTACGATACATGTGAACAAAAACGAGCACAACGTAAAAAACTTGTATGAGACAGTCTGACAGGTCTATTCAGATCCGAATTCATTGAGGGTAAAATGAACTGTAAAACGATTTGACATAAGACTCCCGCTAAGAAAAAATGGTATGCCAAAAACCCCCGCTCGGCATGATGGGGGGACGATGCACGATGCTCAATGCTCCTTGTTCGTCTAGAGTGATGGACATCGAGGCATAGATTGAACTAAAAATTGAAGCTATTGAACTGAGTTGCGAGCACCGCTAATACTAATGTTACACGGGAATGGGAATGGGAATAGGAAAAAAGACGAAGGCGTTGTTGCTTCGAGTTTTGATGCTCCTCTCATTGTATTTCTTGGAACATGTCTTCTTCCTCATCAAGGTGGGGAGATGACGACTTTACGAAAGAAGTTATTTGTCCACTGCCCTCCATCAACGCAGCTCGAACTTTCTTCTCTATCTCCTCAGACACGACGGGATTCTCTTTCAGGTACTGCAACGCTCTTTCTCTTCCTTGCCCCAGCCTGTGATCTCCGTAGCTATACCACGACCCCTTCTTTAAAACAACATCGACCATTTCAGCACAATCCAACACACAGCCCAGTTTGCTGACTCCTTCTCCGAATATAATTTCAAACTCGGCTTGTTTGTATGGCCTTGATACCTTACTCTTTTGAACTCTTACACGAACTTTAAGGCCGATATCTTCGTCACCTTTAACAGATTTTATCTTCCCAGTAGGTCGTATCTCAAGCCGGACAGATGCAAAGAACTTTAATGCAATTCCACCACTTGTGACTTCGGGATTTCCATAATACACTCCTATCTTGTGCCTAATTTGATTCAAAAATATAAGTGTACATCCGGCTTTAGAAGCATTGCCTGACATTTTACGCAAAGCTTGACTCATCAGGCGCGCTTGCAAACCCATTTGTTGCATCCCAATTTCACCTTCAATTTCAGCTCTTGGAGTAAGTGCTGAGACTGAATCAATACAAATGAGATCAACGGCACCAGACCTACAGATGCGATCAGCAATCTCGAGCGCCATCTCTCCATTATCAGGCTGGCAAACAATCAGATTTTCTACATCAACCCCCAAAGATTTTGAGTACGCCGGATCAAAAGCATGCTCAGCATCAACAAGCATAGCATTTCCACCCAGCCTCTGTACTTCTGCAATTGCATGGAGGGCTAGAGTGGTCTTCCCACTACTTTCTGGCCCATATATCTCCACAATTCTTCCTTTGGGAAGCCCGCCACCTAAAGCAAAGTCCAACGTCAGGCAGCCACTCGGGAAGGTTTCGACCAAAGCTCCACCAGCACTCCCCAGCCTCGTAACGCTCCCTTTCCCAAAAGAGCTATTAATGTCGTTCATGGCAGCTTCAAGGGCCTTTTGCCGGTCGAGAAAACGATTGTCGAAGTCAGCAGATAGGGCTCCATTTAGTTTGCCATCGAATTCGGAACGAACCCTAACATTTTTGGGGGTTTTCCGACAACCCCGAACCAAACCTCGTAGCGCCGCCGGAGCATTAGGCGGCGAGCTACAATTCTTGGGCTTCGCCGTCACATACCGAGTTCGTAGCGGGAAAACTAAATCCATTAATTTCTGTTTTCTGTTATCCAATAAATCTTGGAGCAAATATCACTATTCACTAATGGCGGAAAAGAGTGAAGATTTTTATTTTTATTTAATGTATTTGAAGCAGGAAAAAAAAAGGCAACAAAAG
>c100049.graph_c0
CTCTCTCTCTCCCCTCTTGATCACCCTCTTCTCCATACTTCAAATTCAGAATTCTACACACACACAGGCAGCAATTAACAAGAAGAGCAGAAACTCGAGCAGAGATCAAAACGATCAGAATAAATGGGAATTTTAAACTACAATCAAGATAGCATTAACGATCAAAAGAGCATTTTCTTGCCGATGTTTTGCCGCCTTTCCATCAAAGACGTGAAGATAAACACAGCTCCGCCCATCGCCGCCGCCGACCCCTCTTCCCCCAGAGTCAGTTGCATGGGCCAAGTCAAGCGGAACAACCGCGTCACCGGCTTCCCCGCCACCGCCGCCACCATCATCGCCGCCCACCACCACCACAAACACACCAAGCCCAGAAAAGTACACTTCTCCACCAAAACCCTACTTCCCAACCCCCCCGCCGCCGCCGCCCCCTCCGCCTGCCGGAAAAGTGGAAGCAGAAGCTGCAGGTCCAACAGAGAAATGTGCGTGAGAGATTCAAGAAGATCGTCGTCAGTGGCAAATAATAGCTATGATCGTGATAATAATTATCAAGATTGCGTTAAGGTGGTGGTGGATATTAGCAAGATGGATCCGCCGCTGCCGGTGGTGAAGAGGGTGGCGCCGCCGCAGGGGAACTGCCGCGATGAGGTGAATCTGTGGAAGAGAAGGTCTAATGGGATGAAAAGCATGCAAATTGAACCTATTAATTTGCCGGGGAATAAATTTCCACCGCCGCTGCTGCCACCGCCGACGACAGTATGATATATATATAAATGTGATTGATTGGTAATCAAATTTTAAAATTTAGAATATATTTATCGATCAATTAATATTTTATACGAGGTAATGGATCGAATAATTTAGCTTGGAGATTTTAATATTGTAAATAAATTCAAAACACTAGCATTTTTTTTTCTTTTTCTTTATTCTTTTGTTCTTTTTTCCTTTTTGTTGCTTTTTTTTTAACAAGAACGATTTTTGACAATGATAGTCGGGGTTTGATGCTTGTGTTCAAATTAAGGTTATCCGACATTTTGGGTGAACATAAG
>c100050.graph_c0
TCGAATTAACTGGCTCAATGATGGAGATCGCAATACTGAATTCTTTCATGATAGTATTCATGCTAGGCGTGCTAAAGCCAATATTTCTGTAATGTCTATTGACGGGGAGCTTGTGTATGATGTGGATAAAATTACTAATCATGTGGTTAATTATTATGAGAATTTATTCTCGGGCTCTGGGTATCATGGAAGGGATTTATCGATGGTGGATCAGCTTGTTCCTAAGATGATCACGGTGCAACAAAGTCATAATCTCATTGTTCCGCCTTCATTGGAGGAAGTCAAGGAAGCTGTTTTTTCTCTTGATCCGGACAGTGCTGTTGGCCCTGATGCTTTCACAGGGAAATTCTTTCATGTTGCTTGGGAATTTATTCAATTTGATATATATAGGGCCGTGTTGGAATTCTTTCAGTTCGGTAAGATCCCGCCTGGTTTAAATTCCAGTTTTTTGGTTCTGATACCAAAAAAGGATAGAGCAATTAAGGTTGAGGAGTATCGGCCAATAGCTCTTAGCAATTTCCTCTTCAAAATTTTTACAAAGATTTTGGCCACGAGACTTAACATTGTTGCGGCTTTCATGGTCACTAAACAACCATTTGGTTTCATTCAAGGCAGGAATATTCACGATGTTATCATGCTGGCTTCTGAAGGTGTCAATGTCTTGGATCGGACTCATGTTGGTCGAAATATGGCTTTGAAAGTAGATGTCACAAAGGCTTTTGATACTCTTCAATGGCCTTTTTTGCAATGTGTGCTGCGAGCTTTTGGATTCCCAGATCAATTTTGTGAGTGGATTCACAACATCCTTATTTCGGCACGGCTTTCAATTCTTATAAATGGTGCGCCAATTAGTTACTTTGCTTGCTCTAAGAGAGTGAGGCAGGGAGATCCTCTATCTCCGCTGCTTTTTGGTATTGCTGAAGATGTTCTTAGCTATCTTATTTTGCATGCAGTTGATCACAATGTGTTACGTCCAATGTCTTATGGCCGTGGGGTCCCTTTTCCAACACATATCTTATATGCGGACGATGTCTTTATTTTCTATCAAGCTTGCAGTTCCTTTTGAGAACTTGAGATAACTAAAGATAATAAGATGGTAATGTGTTATAACAGATACAATTAATTTCAAACAACTCCCCATGACAAAATGTTTTCTTCCATCCCATTAATTTTTATTTTTTTTGATAACTTGATGAACGCGGGTTCCCAGAAGGAGATCTTAAGAGGACTACCCCCTAAAGGAACTCCTAACTATGTAATAGGCCACACTCCCACACTGCACAATCAAATCTGCCCAATTTCGAACTTTCTTTTCTTCCACAATTATACCCAACAAAATGCTTGTCAATGTTAATCTTTAAGCTTGACATGCTGCAAAAGACTCCAAAGTTTTAGATAACCAGCACCATTCAAATTATTCTTTCTTCATATCAGAAGAAATTTTTTATCCTTTCCTAAACATTGTTTGTTTGGCTTGCTCTCTTGTTGCCTATGTTAAACAATGACCAGTGACCACATCAACTTCAATATTTTCATCCACCATCTCTAGATATCAAAAAAACATGTAAAGCAATACCTTCTATCTAGCAGCTCAAAAAGCACTGAATAATGAAGTGGAATTTTAGCCATCTAATGAAACAAGGA
>c100051.graph_c0
AAAATAACAGTTCCATTTATTAAAATATACAAAACATACGCAGTAAAAAAACAGTGCAAAACTGTTTAGATAATACCAATCTTGTTCGCTACATCCAGAGCATCATAGTCAGGAGCAAGGTGTACGTACGCTTTCTTTTTACCATCAGGTCTAATCATGGTGTTAACTTTAGAGATTTTAATGTCATATAACTTTTTAACGGCAGCTTTAATGTGGTACTTGTTAGCCTTCAAGTGAACGATAAAAACTAGCGTGTTATGGTCTTCTATTTTCTTCATTGCCGCTTCAGTTGTCAATGGATACCTAATAACGTTGAAGTGGTCCATTCTGTTTCGGTGAGGGACAGATTTCCTGGGGTACTTCGGGTTCCTTGGTGGCTTAAAGGTCTTAGGACGGTGGAAACTAACAGATGTCCTGATTTTCCTAGTACGGGTTCCATGGACTCCTTTTGCAACCTTTTGCCCTGCTTTTTTGGCTTGCTCAACAGCAGCAACAGTTGTACCTGCTTTCCGGTATTTGTGACCTCGCTTGTATTTATCTTGTTTCTTGGGTGCACGCTTCTTATCGAATTTCTTTTTCTTGTCCCCTTCTTTCTTGCCATCTTTCTTGTCTTTCTTGGCATCTTTCTCTGCTCCGGTTGAGGCTTTCAGAGGCTTCTTTTCTTTCTTTGCTTTCTCAGACTTATCTTTCTTGGACGCATCTTTCGTTACAGATTTAACTCCTTTGGCAGCAGCGGGTTTTTTATCAGTTGTAGCCTTCTTTTTATCAGCACCCTTGGCGGCTGGTTTCTTCTCAGGTACTTTCTTTCCTGCTGGCTTCTTTTCTGCCGGCTTCTTGTCTGCTGGTTTCTTTTCAGCTGGCTTTTTCTCGGCAGACTTCTTTTCTACAGGCTTCTTCTCTGCTGGTTTCTTTTCAGCTTGTTTTTTCTCAGCTTTGGCAGAGCCAGATGCAGCTGGTTTCTTCTCAGCCTTTGCGGTGGGCTTTTTCTCCGAGGATGACCCTGCAGCAGGCTTTTTGGCCCCAGAGCCTTCTTGCTTCTTCGGAGGCATGTGTGTAGCGCTGTTTATTAGACCTAAAATAAATAAAGAAACACCCACTAATTCACCATGCACTGAATAGCGTCGAAAATTGTCGCGTGGAACACAGATTGGAATATTGAGG
>c100052.graph_c0
AAAATAAAATAAAAAATCTAACACCCCTAATCAGTGGAAAATTTTTATGTGACTAAAGAAACGCAAATCCAAACAGACTTGATAGCTCAGCACTTTTTTTCAATTTAAAAAAAAAAATAAAAAAATAATTTTATTATTGATATTGATATTTAATTTATAATTTAGTGAAGACGATTGGCGCGCCGTGTTGGGGGTGGAGCAGCATGAGAACGGAGGGGGCGTGCTGGTAAGTAGGGGCGAGATCGAAGGAGAAGCGCTGAAGGAGCATTGAGATGGCGAGCTTGGCTTGCAAAATGGCTAGGTTTTGGCCGACGCAGCGGCGGGCTCCCAAGCCGAAAGGCATGAAAGCCATTGGGTGGTTGGCGGCGTGGGCGACGCCCTTGGCGAAGCGAGCCGGGTTGAAATCGTGTGGGTCGTGACACCAGAGGGCCGGGTCGTGATGGACGGCCAGGATTGGGATTAGGAGCTCCGTCTCTCGGGGGATGTGGAGCCCACCCAACTGCATATCCCTCTTGGCCCGTCTGATTATTGCTACTGCTGGCGGGTACAGTCTCAGTGATTCGTTCAGGATCATTCCCAGCGTTTTGAGCTTAGCGAGATCATCTTTAGTAGGGGTGTCACGTGCTCCACACACCCTAAGGACCTCCTCACGTGCCTGTTCCTGCCACTGGGGATGCATGGCAAGCAGCACGGTCGTCCACGTCAGCAGGTTGGAGGTGGTGTGCTTTCCGGCGAAGAATATCGTCTTGCACTCCTCCACGACGTCGTTCGCGGTGATCGCCACCGCCGCCGCCGATTCATCGCGGCTCGCCCTGATCATCAGTTCCAATAAATCGTTAGGACATTCGTCTGACACCCCCTGACACTCGCTTCTTCTCCGCCTTCGATCGATGAGCTTCAGCAGCGATTTACGAATTTCTTTTTCCAGTCTCCAAGAAATTCTATTCTTTCTAGTAGGCAAGAACCTATAACCAGGTATGAAAACCTTCTGATAAGCCTCAGTGGCATGGTGCATTTGCTGAGATTGCAATTCAAAAATGGCTCTCCCTTCCTCATAGCTGCTGCTCCCAAAAGTGGCTCTTGTGATCACATCCTCTACCAAATTTTGGAACCAATCTGAAACCTCAACTTCTACTTTTCCAGCGTTGCACATTTCCTCACCCCATTTCATCACTGCTGCTTCCATGCTTTTAGCCATCATTGGTATCATTAACTTGAGATTTTCTGTGTGGAATGTTGGTTGGATGATCTTCCTGTGGTGAGCCCATTTCTCTCCTTTCAGGCTCAACAAGCCATCACCTTCAATTTTCCTCACTAGTGGGGGTGACTCATTTTTCTCAAACACCTCTGATTTCAAGATGAAGATTTCCCTGATCAGGGCTGGATCAGAAATTGTCAGCCTAGCTGTTGGCCCAAACCATACTAGGAACATGGACCCATATATTTTCTTCCAATGATGGTAGAAAGAAAGAACTCTGGGGAGTATGTTGTGTGAGAGAGGAGGCAGAGATTTAGAAGAAGCCCTCAAATTTAAGCTTGCTAATTCCTTTAAATTTCCCAAGAAGAGCTGATATTTAGGCCCTTTAATCCCTTGCTTCATGAAGAAACTCTCAATTCTTCTTGGTGCCCACCACAGATGAACTACAACTTTGAGCACAAAAACAAACAGAATATACGAGATGAGAAGCAGCCATAACAGATGGAAGTGATAATCTTCCATTTTCTTGATGTGGGATTCTTGGGTGGCTGGCTGGATTGTGTTTGTTTTTATACAGAGAAGAGAAAGTAGAGGTTTCTTGTCTGTTGTGTAGGACAACAGGATGAAGATGATGGGCTTAAACAGGCAGAGGGAAGAAGCAACCTAAAGGAATTTAAGGTCAACTAGTTGAGAGAG
>c100053.graph_c0
GGCAAACTTATTTGCATTGCATCCTACGCTAGCTCGCACTTCTAGGCGAGGGTCTTGTTGAAAAAGTCGGCGAGACGCTGGTAGACGTCCTGGAAGTTCTTCTTGTTACCCTCGTCCTTGAGATCAGCCCTGGCAGCAGCCCAGCCGTGGTGGGAGTCGGGGTAGTGCTTGTAGACGCACTGGCTGGCAAAGTCCTTCTTCTGGACCTCCTGCTCGAACGCCTCGACGGCCTTGCTGTCCTCGTCCTTGGAGGGGAAGTTGGCCACGGGCACAGTGAGGCCCGCAGCGTCCTTGGGGTCCACCATGGCGGGGTGCACCTGGGCGACCGAGCTAAACTTGGTGCCGGCGCCGCCGTTGAGCACGGAGAACTTGCCGCCCCAGCAGAAGCCCATCAGACCGAGCTTCGAGGCACCGTCCTTTTGGAGGTCGGCAACGACAGCGTCCAGGTCGGGCTTGCGGGCCTGGAAGTCGCCAGCGGCGCCGAAGAAGTCCTGCAGCGCCTGCTTCTTCTCGTCCGTGTTGGGCGGGTAGTACTCCTGCGGGAAGGGCTTGCCGCGGAAGAAGTCGGGCAGGACTACGCGAGCCTTGGTGGCTTCGGCAAGAACGTCGACACCCTGCTTGGTGGTAGGCCAGAGACCGAAGATGTCGTATACGACAACGATCGCCTTCTTGGCATCCTTGGGGCCGGCAACGTACGTGTCCAGACCGCCCAGCTTCAGAGTTTCACCTTTGGGAGAGCTGCGAAGACCAAAATGTGCAAGAGGTCAGCATTACGTAGGTGGAAAAGGCAAGGTTAGATGTCAACTTACTAGTCCGACCGGACAGGAGGGATGGAGCAGCAGGCCTCGTTGGTGTTGTGGGTCGTCATTGTTGTGTGTGTATAGTGTGAGTAG
>c100055.graph_c0
TTTTTTTTTTTTTTAATTACAAGCATAAAATAGTTAGAGATCGCTAGCTGTTCCCCCCAGTTGGTTTTTGGTTGATTGAATTGAAAAAAATGATGATGAGGTTCGACGCAGAAAACGGCGGTGGAAATGGTGGGGTGTGCAGAGTTACGCCAGCGCCGGCGCGGCAGCTGAAGGTGTCGTTTGGCGGCGAGAGCTATGTGGAGGCTGGTGGCGCGCTGTTCACGCCGCCGCTCAACTTTGCAATGGTGGATTATGGTATTTATAGGTCTGGCTTTCCCGACTCCGCCAACTTCTCCTTTCTTCAAACCCTCAACCTCCGCTCCATCATATATTTGTGTCCAGAGCCATACCCCGATGCCAACGTTGAGTTTCTCAAATCAAATGGGATTCAACTATTTCAATTTGGGATTGAAGGATGTAAAGAGCCCTTTGTAAATATACCCGAAGACAAAATCCGAGAAGCACTGAAGGTAGCCACAGATGTGAAGAATCATCCTCTACTGATTCATTGCAAACGAGGAAAGCACCGAACTGGTTGCCTTGTGGGGTGCTTGAGAAAATCACAGAGATGGTGCCTGACTTCTGTGTTTGACGAGTACCAACGGTTTGCAGCAACCAAAGCAAGAGTTTCGGATCAGAGGTTTATGGAGATGTTCGACGTGTCATCCTTAAAGAACTTGCCCAAGTCATTCTCTGTTTCTAAGAGGTACAAGGAGTACGCTTGAAAGAATTGTGGTTGACTATTTAATCTCGTTCAATATCAAAATTATGGAGCACCGAGCATAACTTTTTCCAAGCCAAGACGGCTCTTAACCTCAGTCAAACCTGGAACCACTCTTTTTTGCTTTCCTTCTTGAAGCTGATCTTCATCTGCACTGTAAAGTAAAAATAATTGTTTAGGATCTGTAAAATGTAGTCGGAGCCAATCTATCAGATCCAAAAGCTTTTCTTTCTTCTTTTTTCTATTTTAAAGAAATAAGAAGGTATGAATCGGAGTGTGTAGACACCTAATTCTTAGACAGTTGTTGTCATCACTCCAGCTAAAGTAGAAGTGTAAACTAAGAACTATATTCTAAAAAGTATAACTTAGTTCACCATGCTCGTCTGCTCTATCTGGGCTTTATTGTTAAAGAGAATGTCGTAGAATGGTGCTTACTACCCATCAAGCAAGAACATTGTTAAGCACTGTTGTCTATTGGGAAAGCAAGCGCATTTACTCAAAATTCCTTCGATCTTATTCTGATAGTTCTGCTGAAAGGGTCTTTAGTTAAGCTTTATATCAACTGCATACCTCTCAACTGGTGAATGCATT
>c100056.graph_c1
ACTTAACTCAAACGAAGTCTCATCAAAGAAGTTGGTAGTTCTATAAAAATAATCATTTTTTAAGTTGAAAATCGCAATTAGATTTTGCAGTTCTTCTTCATTTACAGCTGATTCGCTTTCCTCTCTGTTCATATTTATCCAATTTGGGCCTTTTTCTTCTCAACCGGATCAGGTGATTGTGGTTTGTCGGAATGGCCGTCCAATGCCCTAAAATCAGGCCAACAATTGCAGAAGTCAGTTTTCCTGTGACGTGCCACCCATTACTGTGGCGGACGCAGACTCAGATCAGCTTTTGTGTTCCTAACAGGGCATCGAAGCTCAGAATTTTGGCTCTGTCTGGAGGAGACAGTAGTAGCAGTAACAAGAAAGCTGCTGCGCCTAATTCGAATTATGTGGTTCCTTTGGACAAGTCCTCCTGCATCACTCGTCCCCTTGCTGAGATTCTCCGTGACCTCAACAAGAGGATTGCTGATAATATTATTAAGACTAATGGCGATCATTCCACATTTATCCCCTGGTACCAGGCAAACCGTATGCTGAGCTTTTATGCCCCAGGTGACATGAGTTCCATTCCATCTCATTTATGTGCTTAGCTTTATGGAAAAAGTGTTTTCAGTGTACAACCTGTAAAGCACTGTTTGAAGTAACTTCTCATTTGATGCTTCTATGGTGCTAGAATACAACCCTAAAATGAAAAATTATCCCTCAATTTAATTACCAAAAGAACTGATTTACATTCTATTCTTTTTTATCTCTGTCTCTATTATTTTATCGTTGACTAATTTTGTTATATATTACACTCCCCTAGCTTTCATTAGAAGACATTGTATTATTTTGATATGCCCTTTGTATGATAGTTCCTTCTCTTAATGAAGTATAATTGATATAGCAGAACCATGTCATTGATGCTTATGATTTCTGAATATTGTTTTATAATATGCAAAATTTGGAAATTTAGGGCTAAAGTTTAGGCAGGATTAATGTCATGGATGTCTTTGGAGCTTCCAAAATACTGACCCGTTTATGTAGGTTGGTGTGGAGAAATTCGTGATGTTATCTTTTCTGAGAATGGAAGTGTGACCGTGGTTTACCGGGTGACTGTACGAGGTTCGGATGGAGAGGTGTGTTCCTTTATTACTTGTCTTGTTCCGCACCCTACTTTGCTTAGAAGTTAAGAGTATATAAACTGACTGATTCTATAGAAAGCTTTTAGAAGTTCTTTTCTAGCAACTGTTTTCATGCCAATTAGATTGCATAGGACACTGTCTGCAAGGCTTATCTAAGTTCTGGATTCACAGTCTGTACCGAGTTGGCCACCTTATTCCTCCCACTATACTGTAGTTTTTAGGGATAGAAAAATTCGTTCATCTCGTGTTAGAATGCCATTTTTTAAAGTTGCAAAAGAAAATTGATCAAGTTTTATTACTTTTTTTGTTAGTTAAGCTAACAAATTCTGTCAAAAGCAGAAAAAACTATATCAATCATGTTCAACAGAAACTTACATAAACAAGCATGGTTTTTCTGAACTTGCAGGAAGGAAGATTTAATTCGAGCTTATTTAAACCCTCAAAAGTATATATCCATCTAGTAATCTAGAAAAAATTATGAATTGTCTTTCATAAATATCCAAGATAATTAGGAAGTTCTGGGAAGGGTAAAATGACAGAGGAGATGATGGAAGAACTTCTGCTGTTTTCTGATTATGCAGCAGTGATTTATGTTATCCTCAATCGTTCATATGTAATATCTTGATGTTTTTATTTACTGCAATGAAAGCTGGACAGTACATCCTTGTGTTTCTTAGATATTACGGGAAAGAATGTATAGCGGTTGGAACGTGAATACGCAGGCACATCGTG
>c100058.graph_c1
AGGCATGCACATCGCCCCGTGGCGAAAAGCCGAATACGTTAAGTCTAAATGGCTGGGCCCTCACACGCGCATCACGCCGCCGAGATTAGCCGTCCTCCCGGAGAACGACGCCGTTGAGTCCCGACACGAAGCCGAAGTCATGGACGTCCCCGAGAGCGAGTGGGGAGAGCTGGACTTGATTTTCGGGGAGGAAAGCTCGCCGGAGAAACCCAGTTCGCCGGTGATGTTTCCCGGCGAGATAACGCCGTCGGTGGCGTGGCAGTTGCCGGAGCTGAGGCCGAAGAGTTTGGAGAGGGGGAATAATAAGGTGGTGGTGACAGGATTAGCCGCTCTCCTCAAAGAAAAACTCTGAGAAAATGAATTAAAAGGGAAATTTTGCTTCTCTAACTTATTTTTGCTTGATAATTTTTACTATGTGCATTTCTTTAAATTAGACAAACGATATATAGATATATATATAGAGAG
>c100058.graph_c2
AAAAAAAAGAGAAAAATCAAAATCCGCCACACACCAAAATACACTCCACCAGTAGAGTATCTCACCGCCGGCGACTGCAGCCTCGCCGGAAAATGCAATTACTGGCGCAAGGTTTCTTTTCCTTCCCCTACAAACACAATATTCGTGTTTCCTTCCACCACCGTCACGTGTTCCGCGAAAAACCTTAACAGAAGTTGCTAATTTTCCCTCTCTTTTTTTTTTCCTCTGAAAGTAAATCCTGCTGTGGAATTGCTTTTTTTATCCTTTCGATAATTGTATGGACTTTTTTGGTAATCGAATGCTGTAGAGTTGAATCGACGTGCGGGATGAAAAAGCAGGCAGAAGTTGAAGTACTATAATTTTTAGTTTGCTGGTTTTTGAAGGAAAATTGTTGGTGAAGTTTTGAAGTAATTTTTTCTAGAGAGAAATGCCTTTTCCGATGAGAATCCAGCCGATCGATGCGATCCGGCACGACGTCGTTAAGCCGCCGGTGTTGAAATCGCGGCTGAAGAGGCTTTTTGACCGTCCGTTCAACAGTGTTCTGAGGATTTCATCAGCTGATAAGCAGGCCTCAGGAGGAGAGAAGGACGGCGGCATGGTGCCGGCGGCGCCTGAATTTGAGCCGAGCTCCGTCTGTTTAGATAAAATGGTCCAGAACTTCATTGAAGACAACGAGAGACAATCGTCCACCACCGCCGTGAAATGCGGCCGTCACCGCTGCAATTGCTTTAACGGCAACAGCAACGATAGCTCCGATGACGAGTTCGATTTCTTCACCGACTTGTTAACAGCGAATTCTTCTTTCAACGATCCCTCCGATAGTCTCAAGAGTTTGATTCCCTGCGCGAGTGTGGCGGAGAGAAACCTATTGGCAGACACTTCTAGAATCGTCGAAAAGAACAACAAAACTTGCAAAAGAAACGACGAATTGAGAAAAATTGTCACCGATGGCCTAATTGCTCTTGGATACAACGCCTCTATTTGCAAATCTAAATGGGAAAAATCTTCTTCCATTCCTGCTGGCGAGCATGACTACATTGATGTGATTACGGAAGGCGGCGAGAGGATGATAATCGGCGTGGATTTCCGATCGGAGTTCGAAATCGCGCGATCCACTAGCAGTTACAAGTCGATCTTACAGTATCTGCCATCGATTTTCGTCGGAAAATCCGACCGGCTTCTGCAGATAATCTCGATAGCGTCGGAAGCCGGCAGGCAGAGCTTAAAGAAGAAAGGCATGCACATCG
>c100059.graph_c0
AACACAAAATTATAAAAGCAGCAATTTGTGGTAGACTGGTGGTTATGTAGGGACACCAACATTCTATATCTACCAAAACAATCGAGCAGAATTTTGCATTTTCTGGGAAAAAAAAAATCTTCCTTCTTCGATCTTCATTGTTTCACTCCAAAAATGGACGGATTAGTCTTCCTTATCGGTGGCATAGGGAACATAATCTCAATTCTCATGTTTCTTTCTCCGGGGAAGACGTTCATACGGATAGTGAAGAACAAATCGACGGAGGAATTCGAGAGCCTTCCGTACATTTGCACGCTGCTGAGTTCATCTCTTTGGGTTTACTACGGACTGATTAGGCCCGGCAGTTATCTCGTTTCGACGGTCAATGGTTTCGGAGTGGTCATCGAGATCGTCTACGTTGCCTTGTTCCTTGTCTATGCTCCTCCCAACAAGAAGGTTAAGACGTGGATATTGGTCGGAATTTTGAATGTTGGGTTTCTAGCAGCAGCTTTATTAGCTACATATTTTCTGTTGGATGGAGATCAGAGAATTGATGCCATTGGATTGTTGAGCTCAGGCCTCAATATTATCATGTATGCTTCTCCTCTTTCAGCCATGAAAAGAGTGGTGACAACAAAGAGTGCGGAATATATGCCGTTTCTTCTCTCATTTTTCCTTTTCTTGAATGGGGGAATTTGGACTTTCTACGCAATTCTCGTGCAAGACTGGTTTCTTGGAGTTCCAAATTCAATTGGATTTATGTTAGGAGCTGTGCAGCTTGTGCTTTATGCCATCTACAGAAACCCTAAACCTTCCCCTGATTTTGATATTCAACAAAAGGAGGCCCTCCTTCCACGCTCTTCAAACTGTTGAATTACACTTTTAATTCTAAGAAAATCGCAATTTATTATATTACATTATACGATATACAAAAAAAATATATGTAGATCAGTGTAGTTCATCTGAGCGTGGCCTATTTACATATCTATCATCTTCATTTTTTTATACCGGCGGTGACTACTGCTTGACTTTGAAAGAGTTGGTGGAGTTTATGATTTCTCAAATTATAGGATCGTCCACTCCATCAACTATGTCATCATGTCGGGTCATCTTTTTTTTTGTATGTTAGTTTGTAATGACTAATAATATTTTTAGTAAGACCCATGTATATATTTTGGTATTACTACCTTTCATCTTAAAA
>c100060.graph_c0
GAAGTAGGGGGTAGTTTGGGTGGAATTGGGGCAAGAGAGGGAGTTGGTGGAGACGATGTTGTGGGAAATGTCGGTCGAAATTGTGGAGGAGAAGGTTTCGGAGGACCCCGATGCCAAGGTTTGGAATCAAGACGGGATTCATCGAGACGAGCCTCGTAAGCTCTGGTAAGAGTGAAAGCCTCGAGGAGAGTCGAAGGACGACCAAGAGAGAGTTCCCGGCGAATATCAGTCCGAAGACCTGTGATAAAGAAGCTGATGAGGAGGGGTTCAGAGATCCCTTGTACTTTGTTCATGAGGTCTTCAAAGGCTGTTTGGAATTCGGCAACAGAGGAGGTCTGCGTGAGTTTGGACAAGTTGCCTTGCGGGTCGTCATAGATGGATGCGCCAAATCGATGTTTGAGGGCAGATAGAAACTCAGGCCAGGTAGAGAGAAGGTTATTCGCCTTCATCCACTGGAACCAAGAAGCTGCACGTCCTTCCATGTGAAAAGAGACGATGCGCAGACGGGCAAGATCTGGGGTTTCGTGGAAGTTAAAGAATTCTTCGATACGAAAAACCCATCCCTCGGGGTCGGTACCGTCAAACTTAGGGACATCCATTTTCATAGAGCGGAGAATGGGAGAAATATCAGGGATATCGAGGGGTTGGTGTGGTTGAGCAGGAGGGGGAGTGGATTTAGAAGAGCTAGCTGCAACAGACAGCCCCAGAGTGGTGGAAGGTGGTTGTATAGTGGAGATGCGGTTATCGACGGAATGCATGAATTCTTGAAGAGTTTTGTTGGTAGCTAGAAGTTTGCCTTCAAGGTGGGTTTGGAGGTCTTTGATTGCGGATAGGATATCTATGTCAGAATCTGCCATGGTTTTGTTGACAATGAAAGCACCAAATGTTACACTCTTATAGTTGGTAGTGTAATAGTGCTCTTAGAGTGAGCATTAACTCCAAGGTTAGAAGCAGAAAATAGATCAGAAGGGAAGAGCAGAGAGCAGAAGAAACCAAGTAGAAAGAGGAAAGTTACTGGATTATCATTCAATGCCCCCAAAGGCAGGTTACAACGGATACTTAATCGGCAGGTGCTCTGCTACGAGACGCCACACTTTAACCGTTTGTACTAATCCTACTGGTCGATAAACCTTACATTCAGATTGCAGATACCATACCCCAAATACAGCTACCCTATCCCACATGATAGTCCTTTAGCTTGCTTGGTGCCCGCTTAGTCCTCTGCGGTCTAGCTTTTGGTGGGCTTCTTGCATTCTCGATCGGCCCATCTGCATGCGGCCCAGTAAGGATTGGCCCAAGAGAAGGGCTGGTTGCATCATTCTCGCCGCCTTCGGAATGCACATTGTCCTCAAGGTGCAGAGCAGGATATGAACGGCGAAGTTCGTCGAAATCCTCCCATGTTGAATGTTCCGGAGGTTCACCTTGCCATTGGACGAGAACTTGTCGGAGAGGGTGGCCACGACGAAGGACTTCACGAGACGCACAAATTGCAGCTGGAGCAAGTAGTGGCTTGTTGTGGTAGGTGTCAGCCGGAAGATCACAAATAGCCACGGAATCATCTCCTTTGTAAGGTTTGAGATTAGAGATGTGAAAGACTGGGTGAATACGGCTCTGTGCGGGAAGCTGCAAACGATAGGCGACTGGACCAATTCTGGCAATGATAGGAAAAGGGCCATAATAACGTTTTGCCAATTTAGGAGAGCGGTGGCCGGCCACAGAAGTCTGGCGGTAGGGTTGAAGTTTGACAAGAACCAAGTCACCAACCTGCAACGTCACGTCTTTGCGACCTGTGTTGGCTTGAATGCGCATGCGATTTTGAGCTTGGCGAATATTATCTTTGAGAGTGCGGAGGAGAGCATCACGGTCAGAGAGCAGCTCATCGAGGGCTTGAATTTTTGAGGTTCCCATGGTGTAAGGTGGAATGGTGGGAGGGAGTCGCCCGTAGAGAGCTTGGAATGGTGTCATGCGGATACCATGGTGGTAGGAGGTGTTGTAGGAGTACTCAGCCCATCCTAAGTAGTTGATCCAAGAGGTGGGTTTCTCGTGAGTAAACGCTCGAAGATATTGCTCAAGGGTGCGGTTCACCACCTCCGTTTGTCCATCCGTCTGCGGGTGATAAGCAGAGCTATGCTGAAGTTTGGTCCCACTAGAAGAAAAGAGATGCTGCCAAAACTTGCTCATAAAAATTGGATCTCGATCAGAGACAATAGAGGCCGGAAAACCGTGGTGACAGACAATGATTTCTATGAAAAGAACAGCAGCTTTGATGGCCGTGAATTGAGTTGGCAGAGGGCCAAAGTGGGCTGACTTGGTGAGCCTGTCGACAACGACCATGATCACGGAGAAGTTACGGCTCGGGGGAAGACCAGTAATGAAGTCCATAGTCACCGCCTCCCAAACAAGAGTCGGGGCTGGTAAGGGCTGGAGTAAACCTGCAGGAGGATGTGTGGAGTACTTGGTTTGTTGGCTAGTTAAACATGAAGCTATATATTGCTCCACCTGAGCTCGCATTTTGGGCCAATAGTAAGTGGAAGCTAGACGGATCAGAGTGCGTTTGATACCAGTGTGGCCTGCGAGAGGAGTGTCGTGGGCTTCTCGGATGAGCTTGGCCCGTAATGTCGAATGTGGGCTGATCCAATAGCGCTTGTTGTAGAAAATCAGTCCCTGGCGAACAGAGAAGGAGGGCCCCATTTTGCCAGCATGGATTTGAGATTGTAGTGACACTGCATCAGCAAGATTAGCATTTTCCCAACGAAGAGTGTCTAATATGTCTGCGATAGGAACGCTGGTAGCGTGAAGCGAGAGAACAGCAGACGAAGAGTTATCAATCTCGGGTATGCGGGATAAGGCGTCTGCAGCTTGGTTGGAAGGCCCCGTTCGGTATTCAATCCGAAAATGAAAGCCAAGAAGTTTGCAAACATAAGCTTGTTGCTCGGGAGTTTGAATTACCTATTGGAGAAGCTCCCGGATACTCTTGTGATCCGTCCTGATTACGAAGAAACGTCCCAGGAGGTATTGACGCCATTTATGGACAGATTTAGTGATGGCAAACAACTCCTTGGTGTAAGTAGACGCATCTTGTAGACGGGGACCCAATTTTTGGCTGAAGAAAGCAATCGGGTGGTTGATCTGAGTAAGAACAGCGCCAATTCCGACATTAGAAGCGTCAGTTTCGACGACAAATTCTAAAGAAAAGTCGGGTAGACGCAGAACCGGGGCACTACTCATAGCCATTTTCAGGTTATCGAAGGCGGTGAGTGCTTGTTCCGTCCATACAAAAGAGTCGTGGCGCAGCATGTCAGTGAGGGGGGCGGCAATTCCGGCGTAGCCCCGAACAAAACGACGATAATAGCCAGTAAGGCCAATAAATCCCCGCAACTGTTTGGTTGTTTGAGGTTGAGGCCAAGATAACATGGCTTCAATCTTTTGAGGATCCGGAGAAATATGCCCCGCCGAGACAAAATGACCCAGATACTCAATTTTGTGTTGGCCAAAAGTACATTTTGACAATTTGAGATGGAGCTGGTGTTCATGCAACGTCTGAAAAACTATCTGGAGGTGCTGAAGATGTTCTTCCTCAGATTTACTAAAGATTAGAATATCATCAAAAAAAACCACTAAAAACTTGTGAAGGAAGGATGAGAAAATGTGATTCATCATGGCTTGGAATGTTGACGGGGCATTAGAGAGTCCGAAAGGCATGACTAGGAATTCGTAATGCCCGTCGGTGGTACGAAAGGCGGTCTTATAGACATCACGGGAATGAACACGAATCTGGTGATACCCGGAGCAGAGATCTAATTTGGAGAACATTGTAGCCTCGCCCAAGTCATCCAAGAGTTCATCAATTGTCGGGATCGGAAACTTATCCTTGACGGTGACAACATTTAAAGAGCGATAGTCCACACAAAAACGGTGAGAACCGTCTTTTTTGCGAACTAGTAGCACCGGAGAAGAGAATGGGCTATGGCTTGGTTGGATTGTGCCTTGGGAGAGCATTTCACTGACCATCTTAGAGATCTCTTGTTTCTGGAATTGTGGATAGCGGTAGGGACGGACGTTAATAGGGGGAGTGTTAGGGAGGAGGTGGATGCGGTGGTCGATGGAACGAGAGGGGGGAAGGCTGGTCGGTGGTTGGAAAAGGTGGGAAAATTGGAGAAGAAGAGGTCGTAGATGATCGGGAATATCAGAGAAGGATGGGGCGGAGGGAGGTTCCATGTGGAGTAAAGTAGAGTCAGGTGATGAGGGTGGAATGGGTCGGATATTGATTTCAAAAATTTCATCAGCGTGACCTGCATGGAGCAAAGATTGGAGTTGGTTAAAAGAGATAACCTGGGAATCGAGTGAGGGGTCACCGCAAAGTGTGATGGGCTTCCCTTGCCAAGAAAATTCCATCGTGTGGTTTGCATAATCATGCGTGACTTTGCCTAAGGTTTGCAGCCACTGAATACCCAAAACCACAGCCGGACCTTCAATCGATAAGATATATAGATCAATAGCAAAGTGATGGTCCTGCAATTGCAGAGGAACTTGGCGACAGATGCGATGGCAAGTGAGATAATCACCGTTGCCGATATAAACGCGGAAAGGGGAAATAGCAGCAGTGGGAAGTTGAAGTTTCTCAGCAAGAGAAGGTTGGATGAAGCTATGGGTGCTGCCGTTGTCAATAAGGACGCGAAATTCAGAATGAGCGATGCGACCATTGAGATGAAGAGAGCGGGGTTTGCCGAGGCCTGTAAGAGTGTGGAGACTGGAAATATCACCAATGGGAGGTTCTTCGACAATGTCGTCGTGGAAGTCGATGAGAGGAGGAGATTCATCTTCAGTTTCATCAGTGCCAACTAGGAGTAAGAACTTACTCGGGCACCGGTGTGTTGTGGACCAACGTTGGTCACAAGTGTAGCAGAGGCCTTTAGCACGTCGATCACGGAGTTCCGCCTGAGAAAGGTGACGTACCGGAAGAGAGGGTGTGGGTAGTAGAG
>c100061.graph_c0
GATTACCATGTATGTATACGTTATATGATTTATTAGGTTGTGGAATCGCCAACAATTGCTTGATACAAGTTATGTGGAATAGGATATGTTTTGGAACGTGCAAAGTGTAGTGCGGATGGATTGAAGCAGCATGTCATAGAGTTTAGGAACCTAGTTTCAATGTGATTGCTTAAACTGTGTCATTTCAATGTGCATTTGGAGGAGTTTTCTATGGAATGCTATGAGCTTGCTGGGTTGATGGGGCTTAGTCCTGCCTCTATTACAGAATATCGTAATTGAAATAAACAGGTCAAAGACAATGTGCTGTAAAAGAGTTGAACTTATGTATCATGTTCTTCATCGAGGTCAAATGTGGAGAATATCATAGCATGTGTTTTGTTAATTTACTGGATAGATACTAATCGCTGTGGTAAAAGTGACTTGTTTGTTTACAAACTGATGACAGATATGAAGTCGGTATAGATGAATAAGGCTATAAGGTATTAGATACATGGCTTCAATCCACTGATAAAAGCTGCAAAATTTAGAATTGGTGGCCAAGTAGTAAGCTTTCTCTATATCTCAGATATGGTCTATATTGCTGTGCCTGTGCTGACTATATTATCTCTGGAAACGATTACATTGTTCTTCGATTTATCTGCAGAACTGCAGTTATTTTAATTACCAATTTGGTTGGCTTTGATTTTGAGTTTCTTGAATGAAGAAAAAAAAGAATATATAGCTCTTTTTTCCTTGAAAATTATGCTGATAAATGGTTTATACACAATAACACAATCACCCATTTATTGATAATACTTTTTGAGTAAAGCATTTTTGGTAAGAGTTACAGATAACCATCAGTAGAGATGCATGCATAAATTTGACAAGTGTGTCTCAAAGACTGAAACTGTACTTAAAGGATCAGTTCCAGAACTTGAGTGCACATGATAATCTCTTGCTTATTAATATGGGCCTCCAGTCATGCAGGACTTATGTAAAAGTGGTATATTGATAAACATCATAACAAAAAAGGATTGCATCCAAAAGTTGGCCCCTCATTGGTAGGGAAAGTCTTTTTTGCTACAAGCTGCCATTCCATTCAAGAAAGTTTAGAATGAGAGGTTTATACTGAAACTTGAAAGTAATTGATTGCATAGAGAACTTGAGAACAAATTTTCAACTTACTATACTCCCAGAGATCTGATTGCTATTAAATGAATGCTGTTTGAAGTGCCGAACCTGAATTTATGTCAAAAAATTTTGCTGGACCCTTTGATGAATTGTGGTCTTCTAAGTTTTTTCATCCCCAGGAACTAGATGTTATCCAGATATCACCTCTAGTATTTAGATCAATCTGGTTGAACCAGTTTGATTGGTTCCTTCACTGGATACAATTGAATCGTTATACTTGATAATCAATATATTAGTAACCTCAATATTGTAATAATTATGTATGTTTCTAACTTGATGCTGAAAGGATACGTTACTACTCAGTAAGTTAATTCCTCTTCTGAGTAGATTTTAGCTGTTCCCAGAATTGTTAAATTGCTGAGGTTTTACTGGATATAATAAACTCCCCT
>c100062.graph_c0
ATTTCATTTGTGTTGGGAAATGCTTAAAACAGAACGGTGGAATCACACACAAGTAAACGTGTAATGTGAAGTTTGTGAAGTAGTAAAACGATAACATCATGATAACATGCATGTAAAGAAAAGAAAATTGCAACATTGTTGAATTGAATCTCTCTCAATGGAGGGCGGGTGGCAGGGCTGGCCGCCACGCCGAAGCAGTGAGCAAGCAGAGGTCCTTCCACCCGAGCTTGAGGGCGCCGTTGTCCTCGACGAGCGTGTAACCGTCACCGTCAGACGGGAACATACCGAGGAGGAGCGTGGCTTGGGCGGCCGCATTTCCGGCCAAGGACACACCCTTGAATCCGGAGTGATGGAGCTTCTCCCTCCAGTTGTTGAACTTGAGCTCCCCGCTCCGCGACGGCCCCCCGACGCTCAACACGTTCCGTATCTCCCTCGACAGCAACTGTTGCTCCACGACATGCCTCTCCTCGCTCTCTTCCCCGTAGCAAGCTCCGAGCGAGTCGAACAATGCCGAGTAGTAGTGTATGGCTTCCACAAACCTCCCAAGAAACGAGCCAGCATGGCTCAAGTCTTGCTCAACCACAGTCACCACCTTAGGAGATAATCTTTGCAGTAGCCACAGAGTGTTGGAGTCGGAGCCGGTGACATCGTAGAGGGAATGCTGCAGCCAATGGACGGCGACAGCCTCCCTCTTGCCGATGTTGAGCTTGTCCGGGTTGAGGTTGCCGACTTTGTCGGCGAGGGGGCAAAACTCGAAGGGCAATCCCAGCTTGTCGGCGAAGTCGGAGAGGCGCTTGCCGGTGGCTTGGAGGGCGTCGGAGGAGTTCCCCAAGCCGGTGAGGCGGACGAACGGCGGGCCGCCGGGGCGGGAGGCGAGTATGTGGAAGAGGCCGGGCCACTGGAGGCCCTGCATTATGTCGAGGTCGATGATGTGGACCCTATCTTCCCTCTCGAAAGCTTCCTGGATCGCCTGGTTCGCCGTGAAATGGGAGAACTTCACCAGAGGGCTGATGCCGTTGAAGACTTGGAAGGCGGAGGCCAGCTTCTGGGAGTGCGCCACCGCCGGCAGAGCCGCGTATATTCCCAGGCAGGAACTCACCAGTCTGGCGGACATTGCCTCCGAGAAGTAGGCCGCCACCCGCTGCGCCGATGTCCCGAACGGCGTCGCCACCTGCGAGATTTCCAGCAGCATCCGGTTAGCCTCCTCCAGATTGTCGGACGATACCGCCTCCGCGCATTGCAGCAGTAGCGTTAGCAGCTGCAGCCCTTGCTCGTCTTTTTGCTGCTTCCGAATGCTTTCCATGGAGCTTGATGGGCTCTTCTGCTGCTGCTGCTGATGTTGATGTTGATCCGACTGACTAACCTCGTTAAGAGGCGGCGCTGCTGCTGCTACCACTGCTACCGCCGCTGTCGTCGTTGGATTATTATTATTAGCAGTAGTAGTGGTGGCGGTAGTGTTCTCGAGCTGGTAGTGGGGGTTATGACTACTCGGCCAGTCACTCAAACCCGATAACTGCTGTTGCTGCTGCGGCGGCGGCGGAGGGTCTTTCCTCCTCCTATCTTGGGGTTGCGGCGGCGTGAGAGAGCGGAGGCGGTGCTCGAGAAGTGCGGCGAGGTTGGGGTTGCAAGGGTGGATGATCTCCCTGACGTTGAGGATGAGGTGGGGGATGGAGACGTGGTTGGAGGTGTGGATGAGATCTCTTATGATGCCGTCAATCCATGCGGTGGTGTCATCCATTTGCACACCTCGGTTTCTCTCCGGCGGGAACAACGGCAGACCGGAGAAAACACACACCGAAGGCGACGGCGAAGGGCTGGGGGAGGAGGAGATTTGAGTCGACGACGACAAACACGAAGCGGAGTCTATGAAATTGGTCAAGGCGGCGGCGGCGGCAACGCCGGTTGTATAAGAATTACTAAAGGCTGGGGATGGGGATGGGGCCGGGTCTGACCCGGATCCGGACTTTCCTGACGTCATTAATATATTGGAATTGGAATTGGTGGCGGATGATGGCATCGTCGTCGTCATGATACTAGTGGTGGAGTAGTTGGTTATTGGATTAGGCGGCGGCGGAAGAGGAAGAGGAAGATTCACGGCTGACGACACGTAATCACCGGCGGTCCGCCGTGAGAACCTGGCGGCGTTGGTGAACTCCATCATCTCGGACGCCGCCCTCTTTCTGCCTGCAGCTTGGGAACTGTTGATTAGAGTGACCACGTTGTTGTTGTTGTCGTCGTCTTCACCGCCATTGCCATTGCCGTAGCTATCGCCGCCGCCACCCACTAAAGCGAAAGCTTTCGCCGCCATACGCAACACGATAGATCGATTCGATTGAGCTTAATTTGCTACCTCTCTTCAACAACAATTCAATTAATGTATATAGTAAAGAGTAATACTATACTACGTTGTTAATGAGATGATCCAAGGAGATAGAGCTAGGCGCAAAGGTTCGGATACCAAACATCGGGATTCTGTGGTCTTAACTC
>c100063.graph_c0
ATCGATAATTTCAACACATTAACGGTATTACTAGCGACATCGCGGGAAGATGGCGTGTTCGCGACGCTCAAGTCGACGATTGAGAGTCTGGGCTACTGCCTCTTCACCGCGGCCACGGAAGAGGCCACGCGTGACGTCATCCTTCAGTCCAACCCCCAAGTCGTCTTCATCGACCTCCGCCAGCCCAACTTCAGGGGCGACCATATCTGCAAATTTATCCGTGCCATTAAAAAAAGACAATGTCCTTACCTTATCGCCGTTATGAAAAGAAGAGGGCTGGAGAAAGACAAGAAAGATGTCAAACTAGCACTCAAATACGGCTACAACAGGGTGATCCTGGAGCCGTTGACGGAGAACCAGTGCCTGAGCGAGCTGGTGCAGCTGGCCGAGTCGGAGTTGCCCCTTCATTCGGCGCTGACGCAAAACGAGGCCGTGTTCGCGTCGCTGGACAAAACCCGCGACCTCGTCCTCGTCACCGACGCCAATCATAGTATTCAGTTCGTCAACAAGGCGATGTCGCACACGCTGGGCTACTCTCGATCGGAGCTGCTGGGGAAGCAGCTGCCCTCGGTGCACCAGATCGGCTCCATGGACATGATCCTGCGGCACCTGGAGCGGGGGTTCGACTGGGAGGGCAAGGTCAGCTGGAAGGCCAAAAGCGGCGACAACATCGTCCTCCAGTGCCGCGCCTCCCCCTTCCGGACCAGTGGCAAAACGAATTCTCACTATATCTATATTCAGGACAACCCTTCGGACGGACATGCCTTACCCCGTGGAAGTGTGCCCTCGATACGAAAAGGATCCTACGACCTCAAGTCCATAAACAGTGAAGGTGCCCAATCTGCGCGACGACAGAGCCTGGCGAAGCTGCACAACCTGCCGCTGGAGGCGCCGATCACGCGGGTGATCTCCCTGATCTGCTCCGCGCAGGAGAACTCCAGCGACCACGTCGTCCAAATTTTAGATAAGGTGATGGACATCCTGCGGACGACGGAGTTGTACTCATCCCACCTGAAGGCGGACAACATCCGGTGCGACGACCCGG
>c100064.graph_c0
CTCTCTCTTTCTCTCTCTTCTTCCGTTCCTCCCACTAAATTCTCACTCTCTCTCTCTACATACTCACTCACCACTCTCATATGTCATCACTTTGAAGTTTTTCTTCGCCGATCAAAAACCAATCCACGCATCTCACCAGTTCATAGCTGTTTAGATAAATGGGATGTGGAAATCAACCAGTCTTTACTGCTTTGGAGGAAGGGAAAGATGAACGTTATTTAACTAATAAACCAAGTGGAGCTGATGGTGGTGGCTGGACTCATGGCGCGTATAGTTTTGAAGAGGATATTATGTCTCTCCCATTTATTTCACTTGGTTATGATAATTTTCCTGGACGCAGGATGCAAGGTGATTGTTACTCTTACACACCTGATCTGAATTGCATGACAGATCCCAAGATAGATAAAACTTTGATCAATATCAAAAGTGACATGTCCGAATTCTGCACGGAATATGAAAAGCCGCCTCCTGACCTGAACATGAGAGGACATGGTGCTGATTGCCTGATGATCCCAGCTGTCACTTCCATGGATTATGGCAAATCAGAGATTCCCATGAACTTCACCCCGCCAAGGTGTGAGTCTGGATCAGGTTATCCAATAAAGGCACATGGAGCAGAAGCTCAGAATAGTAGAACTAGTAGGTTCCGGATGAGTGGACAATTTTCATCTTCAGAAAGTAGCACATCATTGTTGCCACTAGTGGATAATTTTGGTGCAACAGGAAATGAAGATGATACCAACCTCGTTCCTCTTTCCTCTAGTTCTCCACAAAAAATTGATAGGAATTTTCTTACTCTTGGAATTGGAGGTGGTATAGGAGTTAGACCTAATAGCAATTTCAGTACCCGAGAAATTTCCAATAAACTGGAGGAGGTTTCTTCCGAATGTAACAATCCTATAGTTGGATACTACCCAAAGAACCCCTTGAGTATTGCTCAATTGGCAGGTGGAGATGCAAGGATCCAAACTAATGCTGGTGG
>c100064.graph_c1
AGAAAAAAAAAAAAAAAGGAAAGAGGAGGCAGTTGCTTTTGGGGAGGCCATGGCGGCGTGGCAGAGCTGTAATTCTGCGTCTTTAATGCCAACAACACACACGCAGAAGAGCCAAAGAATTGAAGGAGCCGATTAAATCGTCTCTTCTTACCTAAAAAAAGAAGAAAGAAAAGCTGGCGCAAAAACCCTTTCTTTCTCTCTGTCTCTCTCTCTTTCTCTCTCTTCTCGTTTTAAAACCTTGGAAATTTGAGTGAGTTTATTCTATTATGTGAGTGAGAAATCTTTCCGACTGAGTAGTAGAGAGTTTTCCCCCACATGCAAATGCAAATAATCGGCAACAATTGTAGTACGGCTCTCTCTCATTCGCCCAGAAATCAGAAATTGTCTGCCTCAAAAACCACATTTCAAGAATCCCAAAAACAGCAAGAATTAAAGCGTGCTTCCCACCTCATTATTCTCCAGTCATTATCAAGGCTTCCTCCCGTTGTGCTATGGATCATCACTCACAATTAACACATACAAAAGGAATTCTTCATCCCAGATCGAGATGGCCGGTTTTTTCTCACTAGGCGGCGGACCGGGTAGGCCCAGCGGCGCCGATCAACAAAGCACCTCAACCCACAACAACCCTCCTTCGGAGCTCAATCCGGAGAGCTGGTTCCTTTTCAGAAATGAGGAGATTTCATACAAGGGTTTCGAGCTGTGGCAGCCACAGCCACATCCGCAGCCGCAGGCGGCGGCGGTGAACCCGCTGCAGGATCTGTACGCGTCGGCGGGGGGGCTGGCGGTGGGGCCG
>c100065.graph_c0
CCTTTCCAGGATATATTTAAAAACTCTGATGTAAGTCTCGAATGAGGTTATATCCATTCTTCTCTGCTGGTGCTGATAGATAAATAGAATATTTATACGTGTTTGAATGAGTACCCTTCTAATGACTAATGACAAGGGGTGTGTGAGTTAAATTGATCAATTGCTACCAGTAAATTAGGAAATGAAATTGCAACAAAAGGCTTTTGATGATCCATGCCACAATGTTAAAGTAGGTTGTTTAGAAATGGCAGTAGCAATTGCAAGGTGCTATGTATTGGTGGCAAAGGAAGAGGCTTTCATTAATTGAAGATGTATTGTCAGTGACTCAGTGGAGCCTCTGCACCTGGTTTATTCTTCATTATCTTTATGACTTTATCTTTTAGTCTGGCTATTAATACTACTTCACTAAGGTCGAAAGTGGCATTTGTTGGCATTAAACAGAGTTTCTAATCTTTAGTTAATTGTATTGTCAGCCAAAAAACTTTTGTATGTTTCTAAGAGGAAGTGTTATGAGAGAATTTATTGGAAAACATTATGCGTGTTTGGTTGTATTATGGGAGAAAATTTTGAAAAAGGAAATGGGGATATCAAACATAGCCAGAGTTTTCTTCAAGTTTTAATTAAGCTGTATTGTGATGGCTACATATTGTGAACACTTGGACTATATATATGTGTATCTAAATGTGTTTATATGAATTATAGCACAAATTAAACTAGCAAGTGTCTGTCGGGGGGTTGCCTATTGGCTCACTGAAGTAACACATTAAGTTTTAATAAGCGGTTGTATATTAGTATTATCTTCTCACTCTTGTTCATCACTTCTGGATATTTCAAGATATCTAGTTTACTGCATTTTCTTTATTAAATTATGGCATACCCTGTTTGGAAATCAGATTTTCAACATCTTCAATAGGGA
>c100066.graph_c0
GGCCATTCTACGATTGCGTGCTCGGATCCATCTTGCCTCTACTCATGCTGGAAACTCGTCTGGTCTGATACCCGCCTAGTGGGTGATCTCGACCGTGAGGTCGCCCTGGGCGATCGAGTCGTTCTCCTTGACAAGGACGCGCTTGACCTTTCCGGACACTGGCGACGACACGACCGACTCCATCTTCATGGCAGACAAAACGCAGAGCGGGTCGCCGGCCTTGACTTCCTGGCCCTCCTTGACCCGAACGTCGACCACAACACCAGACATGGGCGAGCCGACGGATCCGGGGTCGGACGAGGCCTTTTCGCGCGAGACGTGCTCGATAGCGGCGTTCTTGTCCTCAATGACGACAGCACGGGTCTCGCCGTTGAGCTCGAAGAAGCACTCGCGGGTACCCTTGTCGGTGTTGAGGGGACCGACGGCGAGGAGCTTGATGGTGAGGGTCTTGCCCTGCTCGATTGAGATGGTGAGCTCCTCGCCGACCTCGGGCTTGCCGAGGAAGTATCGCGTGGGCACGACGCTGAGGTCGCCGAACTTGTCGACAAAGCCTTGGTACTCCTCAAAGACCTTGGGGTACATGCAGTAGCTCTGGACGTCAAAGTCGTTGATGTGGTTACCGAACTTTTCGCGCAGCTCGGCCTTGATCTTCTTGAAGTCGAGGGGCTGCATGCTGAGACCGGGTCGCTGGTCAATGCGCTCCTTGTCGCGGATAATGTGCGTTCGGAGCGGCTCGGGGAAGCCGCCGTACGGCTGGCCGAGGTATCCCTGGAAGAACTCCACGACCGAGGACGGGAAGTCGAGCGTCTGCGCGCGGTCGATCACGTCCTGCTTTGACAGGTTGTTCGACACCATGAACTGCGCAAAGTCGCCGACCGTCTTCGACGATGGCGTCACCTTGATGATATCGCCGCACAGCTGGTTCGCCTCAATGTACTTCTTCTTGATCTCGATCCACTGGGTGCCGAGACCGAGCTGCGATGCCTGGAACTGCAGGTTGGTGTACTGGCCTCCGGGCATCTCGTGGTCGAACACGCCCGAGTCGGAAGCGCGGACGTTGGCCTCGAAAGGAGCGTACAGCTTGCGGATCTGCGACCAGTACGTGTTGAGCGCCTGAATGTTCTCGTGCGAGATACCCGGGCCGAGACCGGTCTGGTCCAGAGCGGCGCAAACGGCACCCATCGCCGGCTGCGACGTCAAGCCGGACAGGTCGTCAATGGCAACGTCGACGACATCGGCGCCGGCCTGGGCAGCGGCCAGCATGGACGAGACTGCAATACCGGCCGTGTCGTGCGAGTGGACGTGGATCGGCAGGTCAGGGTGAGCCTTTCGGATCGCGCCAATCAGCATCCTGGCGGCCTCGGGCTTGAGCAGACCGGCCATGTCCTTGATACCAAGGACGTGGATACCCTCATCGACGAGCTGCTGCGTCAAGTCGAGGTAGTACTCGAGCGTGTACTTGGTGCGCTTGGGGTTGGCAACATCGCCCGAGTAGCAGATCGTGCCCTCAACGACACCGCCCGCCTTCTTCGCGGCGTCAATACCGAGCTTCAAGTTGTCGACGTAGTTGAGCGAGTCGAAGACACGGAAGATGTCGAGACCGGCCTCGACGGCCTTCTTGGAGAACTCGTAGATGGCGTTGTCGGGGTACGACGTGTACCCGACGGCGTTGGCGCCTCGGACGAGAGCCTGGAGCGGGATATTGGGCACGAGCTTCCTCAGCGTGCGGAGACGGTCCCACGGGTCCTCGTACAGGAACCGCATGGCGACGTCAAAGGTCGCGCCACCCCAGCACTCGAGCGAGTAGGCGTTCTGCAGCGCCCACGACGTCTCCTTGGCGATGTTGGCCATGTCGACCGTTCGCATTCGCGTCGCCAGCAGCGACTGGTGCGCGTCTCGCCACGTCGTGTCCATGATGAGGCAGCCCTTGTAGTTCCTGATCGCCTTGGCGAACGCCTCGGGACCCTCGTTGACGATGATGTTTCGCCATCCGTTCTGGCACGGGACGCTCGTGTCGATGACCTTGGTCGAGTCCTCCTTGTCGACGATCTTGGGGATGAGCGCCTCGGTCTTGAGACCAGGCTCGCCCGCCTGACCCTTGATCGACGAGCCGTTGACGCACAGGTCGCCGAGGTACGCGAGCAGCTTCTGCGCTCGGTTCTGCGACGTCACCAGCTTGAACAGCTCGGGCGTGTCGTCAATGAACGTCGTCCACGTCTTGCCAGACTCGAACACTTGGTGCGTGAGCAGCCGGATCAAGAACGGAATGTTGGTCTTGACACCACGAATACGGAACTCGACCAGGGCTCGGAGCATCTTCCGCCTGGCGACCTCGTACGTCGCGCCGCTGACCGAGCACTTGACAAGCAGCGAGTCGTAGTGGGGGGTGATCTGTGCACCGGCGTAACCGGAGCTGGCGTCCAGTCGCACACCGTTACCGCCTGCCGATCGATACACCTCGATCTTGCCCGTGTCGGGCTGGAACCCGGCCGCTGGGTCCTCGGTCGTGATTCGGCACTGAATCGCGAATCCGCGTCGGTGGATGTTCTGCTGCAGCAGACCAAGCTGCGCGAGCGACACGCCGCCGGCGATCTGGATCTGCGCCGCGACGATGTCGATACCGGTGATCTCCTCCGTAATGGTGTGCTCGACCTGGATACGGGGGTTGATCTCAATGAAGTAGTGCCTGTTCTGCTTGTCGACGAGGAACTCGGCGGTACCGGCGTTTCGGTACTTGACGGCGTGGGCGAGCTTGAGCGCGTCGTCCAGGATAGCCTGGCGGACGTTCTCGTCCAGGTGCGGCGCGGGCGCGACCTCGACGACCTTCTGGTGTCGTCGCTGGACGGAGCAGTCTCGCTCGAAGAGGTGGACGCAGTTGCCCTCGGCATCAGCCAGGAGCTGGACCTCAATGTGTCGCGGCTGCTCAAGGAAGCGCTCGATGAAGACGGTTCCGTCACCGAACGCGGACTTGGCCTCGGAGACGGCTCGCTCGAAGCTCTCCTTGAACGAGGCCTCGTCGCGGACGACTCGCATACCTCGACCACCACCGCCCATGGCAGCCTTGATGATGACGGGGAACCCGTACTCCTGGATGAAAGCCCTGCCGTCCTCGTATGACTCGACTGGGCCGGGGGTGCCGGGCACAACGGGGACCTTGACCTTCATGGCCAGGGTACGGGCCTTGGTCTTGTCTCCAAGGGCGTCGATCGTCTCAGGCCGAGGACCAATGAAGGCGATACCCGCCGCCTCGACCTTGGCCGCGAACCCGGCGTTCTCAGACAAGAAACCGTATCCAGGGTGGATCATGTCGACGCCGTGCTCAAGGGCAACGCGGATGATGTCGTCCTGGGCAAGGTAGGCGGCCACGGGGGCCATGCCCTTGCCGACGAGGTAACTCTCGTCCGACTTGTACCTATGGGCGCCCATGCGGTCCTCGTGCGAGTAGATGGCGACCGTCGACATGGCTAGCTCGTGCGCCGTTCGGAACACTCGGATCGCAATCTCGCCTCGGTTGGCAACCAGTACCTTCTTCAATGGGCCAGAAGTCCCGGCCTGCTTTTTCCGCACGGCATTGATGGTCTGGAGGTTGGAACCGGTGGTCGGCGTGCCCGGCACCGAGGCGTCGATGCCCAGGTGGGCGGACCATGCCTCAATCGGTGTCTGCGTCTCGGCCATGGCTGATCGGCGACGGAATAAGCTCGGTGCGTGTAACTATGCGCAAGCTGTCCTTTGGCGAGCTCAACGCTGACAACAAGCAAGCAAGCAAGTGGTGGATCTGGAGCGTTGGGCAGATAGATGGAATGAACAGTTGCCGTTTGTGACTTTTGCAGCGAGAC
>c100068.graph_c1
TAATCTTGAAAATTTAAGAGATCAAATATATATTTATTTTCCTTCCAGAAAGTCGAATCCTCACATGAGGTAGCATTTATATTGAAGTTTTCTTCATTGTTGAATACCAATTTCATAATCCAAATCATTAGCCATTGCAACTCCATAATCGATTGTAGTCAACTCACATTCTCTCTCTCTCTCTTGATGCTTGCTTTCAGTTCTACACCACCAACTAGCTAGCTTCCCCCTCCCCCAAACTTCGATTCCGCCACGGCAAGCATATATGCTCGCATTCAACATCAATCTTTTTAACACACTAACGATTCAAGAATCGTGATGGGTTACCTCTCATGTAAAGCGGAATCATCAATCTCAATAGCTGATTCCCATGCCTCAACGTCATCCTCTCCCTCCAACAAATTCCGTTACCAATCAGAAAAGGAAAAACCAAAAGAAAAACCCATCAAAATCCAAGAATTCAACTACAAAGATCTCGAATTGGCCACAAGCAACTTCTCGCAGACGAAGCTGTTGGGCAGGGGCAGCCATGGACTCGTCTACAAAGGCGTTCTTCGCGGAGGCCGCCTCGTCGCCGTCAAGAAGTCCTCAAGACCTGCTCAAAGAATGTCGATTTCCGAAAACCCAAATGAATTTGAGAATGAAATCGACATCCTGTCCAAGCTGCAGAGCCCAAGATTGGTTAATCTTGTTGGATTCAGCAAGAACGACTCCCAAGATCGTCTTTTGGTGGTGGAATTCATGAGTAACGGTACTCTTTATGATGTTTTGCATTCGAATTCACGGCCTCCCAATTGGGGGAGGAGGATAAAACTGGCTCTGCAAACTGCCAAAGGCATTGATGTATTGCATTCTTTGAATCCGCCTGTAATCCATAGAGATATCAAATCTGCTAATGTGTTGATTGATAGGAACTTCAATGCAAGATTAGGTGATTTCGGGCTGGCTTTGAGGTGTGTGGATGATTGTAGGTTGAGGTCAACTCCTCCTGCAGGGACAATGGGGTACTTGGATCCTGGTTATGTCACTCCTGATAATCTGAGCACAAAAACTGATGTCTTTAGTTTTGGAATATTGCTTCTTGAGATTATAAGTGGGAGGAAGGCGATTGATGTGGCGCATTCGCCTCCTTCCATTGTGGATTGGGCTATTCCCTTGATTAGGAGAGGGAAACTGCTGTCTATTTATGATCCTAGAATTATGCCCCCTAAGGATGCCTCTGTGAGGAAGGCATTGGGGGTGGTAGCCGCCAAATGTGTGAGGTCTTGTAGGGAGAGAAGGCCATCGATGAAGGAG
>c100068.graph_c2
GGGGGTTCGGAGCAATTTGATGGAATTGATGTCCGGCCCTCATGGCGAGTCTAGGTTTCTTGGTGAGGATGATGGTGAGCCTTCTATGTCCGGACCAAAGAAAAGGGTGTCGAGTTTCAGGTTTGAAAGTAGTAAGTTTGTTGGCAGGAGTAGTAGTAGTATTCGGTCAATGGTTCTTGGCAAACCTTCTATAATGGCTGACCAGTGAACCACAGATGGTTTAGATTCATTTCCAGGAATTGAAGATGTGATGAGATTTCTTGATACCAAAGTTGTAGAGCCTTTCTGCTGATTGAGAATTGAGCAAAGCTCGAACGTGTAAGCTTCTCTTACTTTGAGATCATATTAATTAATTGCTGTAGCTAGATTGTAGGTGTCATTTGATTGAATAGCTCGCTTTGTGTTTACAAGTATTAATTCAAGTGTATATCATATCCCGCCCGGTGCACCACTGGTGCATTAGTCGTGTGTGTTCATTTTTTTATTGCTGATGATGAATAACAGTATGTGCTTGTGTTTGTAACCCACATTATCTTGTTTTCTCTAGCTAGATGGTTGTATTTGGATTTTATTGGAATAACTTGAGAAAACTGTAAATGAAATGGCTTCACCGTTATGTATAGCTCGTCTCATTTCTGTATGCAGTTCATCCTTCTGAATGCTCGATTGATGCCTCGGGACGTTGAGTAGACTAGAGGAAGTAAGTTTGTATAAGCACGGCATTCTTGTCTGATGATCTCATAGCATCCATATTTACATTGTAGAAGAGGATTGGAAGGTGTCTATTTCACCCTAATTTACTGTTGTTGCAAGGCCATTGTTGCTCCAAATGGACCTGAGGCTAGGACTATGCACCAAATGTACCTAACAGAGAAAGATTATTCTCGACATTTTCATTTGTATTTTCTTGTGTAATTAATTTGTGGGACTACTACTTTTGTAAACATGAGAATTGAGCAGTAGTTCCTACATCTTGTAACCGAAGGATATGTTAGCAAGTAAGTCATTTTCTTCTAGAAAAGTTCTAACAAAAATATGAGATTTTTTCTTTTCAATGTAGAGGTAATCCATTTGAAAAGAAAGCTTAGAATTGGCATGGCAACTCTGAATGTGGTTGTACGAAACAGTTCTCTTTTGATGAATCA
>c100069.graph_c0
ATAAAATGTAAATGAAAGAGGTTGAGACAGCAGAGTTGGCAATGAAAAGTGTTCACAGATTCAGTCACCGCATCCTTCCCATTACCTTCAACTTCAAAACCATGTCAACTACTCCTATCCTGACCCGACCCGTGAAAGAAGCCATGTTCAGACCCATAATTGCAGCGCCGCCCAGAAGAAACCACAGCTCCGGTTCGGCTGCCCAGGCCGGTTGGTTTGTGGGCATGGGCGACAAGAAGAATGCGCCGCCGGACATAGTGAAAGCCGGCGACCCGGTTCTTCACGAACCGGCTCAGGAGGTTCAAGCCGATGAAATCGGGTCGGAGCGGATCCAGAAGATTATAGATGATATGGTGAAGGTCATGAGGAATGCGCCTGGGGTTGGCCTTGCTGCTCCTCAAATTGGCATTCCTTTGAGGGTTAGTATCATAATTTTATCTGATATTTTCTCAATGTAGTAATGCTTTTAGTAATTGGTTGCAAACTTGGGCCAAATTGCTCTTTTGATCAAACATTATCACAGATAATTGTTTTGGAAGATACAATAGAGTACATGAGGTATACAACAAAGGAAGAGATCAAGGCACAAGACAGACAGCCTTTCGATCTTTTGGTATGTAATAAATATCAAAATGAATAGGGTTAATACCATATTCTATCCTCAACTTTTAACATTATTTCAATTCTATCCCAATCTTTTAGAATTTCTATACCAACCTTTTTTTTATTTCCTATTTTATCTCATAACCTAATTCCGGCAACATACATGTATGTGGCTCGCCTTGCCGGAAAGTTATGTGTTATTTTCGTAAATAGAAGGAAATTGCGTGGAAATATCATGGGTTAGAATTGAAAAGGAAAGAAAAAGTTGGGATATTTTTTTTTGTTTTTTGAAGGTTGGGATATAATTAATACATTGTTAGAAGTTTAGGAGAGAATATGGTATTAACCCAAATGAATATGTGTAATATTATTATGTGACTTGGTTTTTGGGTGTATGTTTATCAGCTCATGCTCCTTTAGTGCAGGTTGTGATAAACCCAAAGTTAAAAAAGAAGGGCAATCAAAGTGCCTTCTTCTTTGAAGGTTGTTTGAGTGTTGATGGGTTCAGAGCGATAGTGGAACGGCACTTAGAGGTTGAGGTCACGGGTTTTGACCGATATGGCCAAGCAATCAAAGTCGATGCATCAGGCTGGCAAGCTCGAATTTTCCAGCACGAATGTGATCATCTTGATGGAACGCTCTACGTCGACAAGATGGTACCAAGAACATTTCGAACTGTAGAGAATTTGGATTTACCACTTGCCGCTGGTTGCCCTAAATTGGGAGTTAGGTAGGTAGTCATTTGCTTGACCAAACTCATCTGCATCTCATTGGAAATTCTTTTTTCATAGACAGCCAGAGCACAAGGAGACTTGTATGAACATTTTTCTTCTTGTTAAGAGTTTTGTTTTAGAACTTGTGATGATGTGAGTACGATGTCGGAGTTCATTGTTTCCTCAAATTGTCTTGATATATGTTAATTGTTAAATCACAAAAATTTCTAAATTTGAGGTGATA
>c100070.graph_c0
AAAAAAATGTTTCTCAATGAAGGCATTCAAAACTTTCATGATCAGTCTTAACTAAGATTAATATTACAATGTCAATTTGTATAACACCTGCTGTGTCTCAAGTGCTGTGCCTGAAATATTGAGAAGGGTTATCGTTGATTTTGACAAATTCTTCACTTGGTATTTTCACCAAACTGCTGCTGAGCCAGGCATTTGAAACTTTGAACAAATCATGGGTTATGGCTTAGTAATCTTTTCACTAGCATCCAAGACTCATGAGTGATCAGTAAATTAGTCTCAAATATCATTATCTCAAAAAGTTATATTAGTTGAGTTGTGTTGTATGTTCAATTGTGAAGGACTTGACAGTTCCGCACACTCCTTGTCGCAGATGGTTCGATCATATAATCGTTGTTTGGATCCCGACTTCTACATCGCCAATTTTTTTCCCTGCAACTTTGGAAAATTATTTTCATACAGCCCCTTACTGGTCATGGACTGTTCATTTTTGTATCAATTTCATGGTGATCTTTCGAGAAAACCTATACTGCGTCCTGTTATTATGTCTAATATTGCATCAGCCAAAGTATGCTCACTTGTCTGTTATGCAAATTTGTGATATTCAAGGCTTTAATTCGGTGACTTTCATTTTGAAACAATCATGTAATATTTCTTTTTGTGATAGTGATTCCAACGTCGGTTCATTACTTGCCTAAAACTTATTCAGGCACTTGTGCCAAAGTACATCTTGTACCTTGATCTATCTAGTTAATAAACTCTTTAGTACATCAGTGTGAACTTGGAGGGAAAATGATGGACAGAATTTGAGTAGTGGTTAAAACTACCCCTACAAATGACCAATGCGACGTCCCGCCATGAGGACATTACTGAGAAACATCATTCAAAGTCTCATTTCACAGACACTTGTACAAAAAAGTTGCTCTTAACCGGGTTTTCTATGCACAAATGCACCCCAAGTCGCACTGATGTTCAGTCGAATACCAGATTAAACTAAGGAGAACTATTTCTACTTATAATTAAGGAATGCTTAGACTATTGAAACATCCTTGTACTATTTTAACTTGTATTTCTCTCCCCTTTTTTTCAATTCTAATGTGATTTAATTTCGTCAGAATCTTATTTCTACCCAAATTAAATATAACTATTTTAATGAAATTCGAATATTTCTCTCCGATAGAAAAATCCTCATCAACAAAAAGTTCAAGGACCTTCATTCTCTTTACTTGTTTCCCTTCTTCCTCAGCATCCATTTCATTGAAGGAGATATTCCTTCTTTCTAGCAGTTTTTAGAACTCTTCAAATATGCTTGCATTTAATTAGGTGTGTCCCACTTGCAGCGCTGGTTAAAACTTAAATGGAGAATTTGCATGCAAATTTCGTATTGCTTCATCTGAAAGTGCTCTAAAAGCTGATTTCACAGTATTTTTTATAATTTTTTTCT
>c100071.graph_c0
AAAAGCAGGAGCAGAGAGATGAGGTAGATTTTCAATTTTCACACATAACACGCACTGACAGAGTGATTGATGCACATATATATTGAGTCTTTTCTTCACTTTCTGGAATTGCAAACGTATGGCCTTTTCGGAGGATTATTTACTTTACTGTTTAGTTTGATTTGGAATTAAAGCTTAGTTTTCTTTACTTCTTTATCTCTGTGTGTGTGTGTGTCCCCTTTTGGCTGCAAAAACAATTCAAGCAATTCTTGATGAATCCAAACTTTGATGCCTTTTTGCTTTTCTTTGATTTAGATCAATCTGAACTTGACTTCCAGTTTTGATAAAGCTTTCCTTCACTTAGAATACATTTCCATTTTTGACTATTCCTCTGTTTAAGATGCAAAGTCATCTGAATTTTCTAGATTTCCAGCGACTTTGGAAGTATTCATTCTCCATCAAGCCTTATTCTGCTATGTTTTCTCTGAAACCAAACATTAAAAAACTGTGTTTGTCTGGAAAGTTCTGCATCAACAAACTCGTTTTCTCGCTGTTAATATGTAATTTCTGGATTGTGGTTTGATCAATTGAGTTTCCCTTTTAAAAAAGAGTCAAATATGTAAGTTGTGCTGTTGTGGTAACGTTTGTGTGGCTATTGTGATTTTTATAGATTTGCATATTTCCAATAAAAAATAAATTCTTTTGGTTTTTTCTTCTGAATTTTAAATACAAAATTACATCTTGGATTAAATTATAAGCAGATCGAATCCACAAACTATATCTCAGTGTTATGTGTGCTGTCTCTTTATTAAGTGTGGTAAGAATGGCTGTTTTCTTGGGCAAAGGAATAATAATTTAGTTGGGTTGATTGGTTCAGACTTAATATGGTCTTAAGTCTCATAAAACTGCAACTTATGAAAGGTTTTCTTGAAAATTTTAGGAACAAGCAGCAGGAGAAGTC
>c100072.graph_c0
GAGAAGTCCGGCACACTACTACTACTACACTACCATCATCTTCTCTTTTTTCCTCTCAATTTTTCTGCAATGAATTTCTTGTCAGGCTTTGCAAAGAGCGGCGACTCCAAGGAGAAGTCCGGCGAGGAGAAATCCTCAACCACCGATCTTTTCGCTAGCGCCAAGGTGGTGGCGGAGGCGGCTCAAGCCCAGTTCGGCAACGAGCCGGAGAAGTGCGACAAAGGCAAAGCCGCCGGCGCCGCCGCAGATCTTCTCGACGCCGCCTCGGACTACGGCAAGCTAGACGAGACCAAAGGGTTCGGGAAGTACGTTGATCAAGCGGAGGGCTACCTCCGCAGCTACAACACCTCCTCCGCCCCCGCCCCCGCCGGAGAAAAAGCTGCCCCACCCACCGAAGTCCCCTCGGGCGGCGGCGCAGGGGACTATATCAAGAAGGCGGAGGAGTTCGTGGAGAAGCCATCGGAAGGCGGCGCAGGGGACTACGCCAAGAAGGCGGAGGAGTTCTTGAGCAAGCCTGCGGAAGGCGGCGGCGAGGCAGCTGGCGGCGCTGGGGATTACATCAAGAAGGCGGAGGAGTTCTTGAGCAAGCCTGCGGAAGGCGGCGGCGAGGCAGCTGGCGGCGCTGGGGATTACATCAAGAAGGCGGAGGAGTTCCTGAGCAAGCCGTCGGACAGCGGCGAAAAGGGTGAGTCGGAAGGTGGATACGGCGGTTTAATGAAGGCCGCCGGCGGTTTCTTGAGCAAATAATTAAGCTAGCTGTTTAAAGATTAATTTAATTACTGTGCTTGGTTTTTATGTCAAGTGTTGTGGGATTATTGCAGTGTTGTTAATTGTCATGTTTCTAGGGTAATTTGGAGTAAGGTTGTAATAATGGATTTGGTTGTATGTGATGATATGGTTTGTGTATGTTTTCCTTTGTATTACTTACTTATTTATTCCACGTGAAATTATCTACACACGCATTTTGTGTTGC
>c100073.graph_c0
GAAGAAATGTCATCCACATTATTTTCTCAAAGAAGAAATGCAAAACATACGTACACCTATCCAGCTTGTCATATAAAACATAACGCCTCTGGGGATCACCTCCAGCCCTGCCTTCGAATCTTTGCACGATGAGCCTCGCCAACCATCCAACATACCTCACTCCTGCACCTTAAGCTTCAAATCACGATCCTTCAAAATCGCTCCGGGCTCAGCCGGCAGCAAAGCGCCCTTCGGCGGCTGGTTCTTCGCCTTGAAGGTGTCGCAGATGGTCTCCATGGTCACCCACTCGACTCCCTCGAACTTATTGATGTTCTCGATGTGCCGCTCCAGCATCATCAGGCCGTGCGGGTGGCCGCAGACGTCCGGATGAACTGTCACGGGGTAGACGAAGCCCTCGTCATATTCCCTATAAAAGAATTTAAAGCGGTCCATCCACATTTCCTCGACGTCGCGCGGGTTCACCCAGCCGTGGCTGTTGGGCGCTTTTTTGATGAACATCATCGGCGGCAGGTCGTCAGCGTACCAGCTGGCGGGGATCTCGCACAGGCCTGTGGTGATTCCTGCTTCGAGCGGTTTCATCCAGTGGTCGGGGTGCTTGTCGTAGTCGATGGGGATCCACTTGTCGCCGGTGCGCAGCCAGTAGCATTGGCAGTCGTGGTGGGAGAAGGAGTGGTCGTATTCGAGGCCGTATTTGAGCATGAGCTCGGCGCCTTCTTGGGAGGATTCCCACCAGGGTGCAACGATGCCGCGAGGGGGTTTGCCGTGTTGAAAATCGGTGATGAGGTTGTAGCACTTGTCCATAATGGCAGTTTGTTGCTCCAGCGTCATGGCAATGGGATTCTCGTGGCTATATCCGTGGAGCCCAATCTCATGGCCGGCGTCAGCGATCATACGGCATTCTTCTGGGAACGTCTCCAGCGAATGGCCAGGGATAAACCAAGTAGTCTTGATGTTGTAGCGCTCGAACATCTTAAGCAGACGGCGGACACCAATCGTCCCGGCGAAGAGACCGCGTGAAATATCGCTGGTGCTGTCTTCGCCTCCGTATGATCCTAGCCAGCCGGCGACAGCATCAATGTCGACTGAGATGCAGCATTGCACCTTTTTGTTAACCATCTTGTAGGCTTTCGCTTGGGGTGATGTCAAGTATCTTATTGAATAAAAACAAGAAAAATGGATATGATGTACAACGACTCTGGAATGATCG
>c100074.graph_c0
TGGAAAACCTTCGGGCTATTTGAAAGAAACATTTCTTATATTCGGAACTGTACGTAGATACCTCAACTAACGCTACAAGGTGAGAAGAACGGAATAGATGGAAAATTAATGCAGAGAGACAAAACTTTCTCAAGACAACCAGGAACTGGTGGGCCGAAGCCAAGGTTTTGGTTTTCAGGTGTCGAGATAGCCGACACCTTCGTTGAACACTTCCTTGAGGTGTGCTGTTGCCAGAGTATAAACACGACATTCCGCTGAAATATATCAACATCAGTTTGGAGTTATCGGCGACAAGTTGGCGTATAATTTCACGAAGGCTAAAGCCGAGAGTGAGTTATTCTCCCGGGAGCCACCCGCACTGAACACGAACTCAGTCCATTTAAACGCGGGTGAAACAATCGATTTCTCGAAGAGGATGTCCTCGACTAAAGTCGATTGTCTACGATGGATTTAAATGGACGGTAGAACCGTCACTGTATGAGCCACCCAGGACTTGGATGCAAAACCCGTTTTCGAAAGCTCGGACGCACGGGCAGGTGGGGTTGGCTCCTGTGTTATTCGATACGCGCCAAAAACGGAAATACGAATCGATGCTGTTGCTCAATTTATGTTTAATTTGTATCTCCTTGTATTCTTGCCGCCCCGAAACCTTTCGTGAACCTTGCGTTGTTTATTGAGCCGAGCCGGTGTAAGTTTGGGTCCTGACGCCCTGACGCCTTGTAGTTGCGCCCTCTATAGATGCCATTAGGTGATTTCACGATAACTGGAATAGTTTTGTCGCCGTAACAGAAAACCCATTTTTCGGTCATATTTTTAGTAGTAATGATAACCACTCGATTTTTTTTGCATTAATCTACACAGGGTTACGTGTTATAGCGTTTTTCAAAGATTTATCGCTCTACTTTTCAAATTTAATGTATAAATGACCGAAAATGTGCTGTCTGTTACGCTGGCTCCTTACCGCGTAGC
>c100075.graph_c0
TTTGCCAATTAATCTATGTAGAATTATCAAGATAAATTACACGTATGCCACAAATGGGATCTATGATTTCTATATGATAATTGTAATCTTGTGAAGTAAACGAAAAGAGGGCACCATTTATACTCCAATTAATTAATATTATTCAACATATATGCTCTATTTAGGACGCCGACTCGAAGCTTGCTCTCCAAATTCACAACAAATAAAAGCAGGGGTCAGCAGCCATGGCCATTTATATAACCGAGCTGTGAAAAAAACCCAGAAAAATTCAGAGATTGCAGAGAATAATTAATTCGCAATGGTACAGCTGAACGCGGAGAAGAAGAAGAAGTGGTTTTGCAGTCTTGTCATAGGCTCATTATTCAGCATTTTCGTCGTGGCGACCGTCTTGGATTTGAGGCTCGCCTTCCAGCCTCGTGCGTTGATCACAGTGATCAACGGCACGAGAGCAGAGGTGGCAGAGGCGGAGGAGGAGGAAATAATTAATAATAATAATAATGATGATGATGATAATATTCCGAGATTCGGTTATCTGATCTCTGGATCAAAGGGAGATCTGGAGAAGCTATGGCGGACACTTCATGCAGTGTACCATCCGCTGAACTACTACGTGGTGCACATGGACCTGGAGTCGCCGGAAGGCGAGAGGTCGGAACTTGCATCTCGTGTGAAAACGCACCCCGTTTTCACCGAGATTGGGAACGTGTATGTCAATCGGAGGGCGAATATGGTTACTTACAGAGGCCCTACCATGGTTGCCAATACGCTGCATGCATGTGCTATTCTTCTCAAGAAATATAGAGATTGGGATTGGTTTATTAATCTTAGTGCCTCAGATTACCCTTTGGTTACTCAAGATGATCTTCTGCACACCTTTTCGACTCTGAAACGGGATCTCAATTTCGTGGAATATACGAGCAATTTAGCGTGGAAAGAGTAAGTTCAATATAATTATCATCATCTGAGACATCGGTACCTCAATAGTGTATTAATTTACAGTAAATTTACACTTATGGTCTCATAAAAATCCAAATACTTTTGGTTTCAAAATATACAATTTTGATCTCAAGTTAATTTTTTCAACAATTTGATCACATAGTTTATATTTCAGTCTAAAAAATGAATGGACTATACTTAAACCTTCATTAAGTACCTATTTTGGAGTCAAA
>c100076.graph_c0
GGAAGTTTTTCGTGGCATTTGGAATGGAACAGAAGTTGCTATCAAAGTGTTTTTAGAGCAAGATCTCACTGCTGAAAACATGGAGGATTTCTGCAATGAGATATCCATCCTCAGTCGCCTTCGGCACCCAAATGTAATCCTATTTCTTGGTGCCTGCACAAAACCTCCACGATTATCAATGGTTACTGAGTACATGGAAATGGGGTCACTATATTATTTGATTCATCTAAGTGGTCAGAAGAAGAAACTGAGCTGGCGGCGAAGAATCAAGATGCTGCGTGACATATGCAGAGGGCTAATGTGCTTACACCGCATGAAGATTATCCACCGTGATCTTAAAAGTGCAAACTGCCTTGTGAACAAGCACTGGACTGTTAAGATCTGCGACTTTGGACTTTCAAGAATATTTATTGATGTACCCGTGAAGGACTCCTCATCAGCCGGGACACCAGAATGGATGGCTCCCGAGCTTATTCGAAATGAACCCTTCACAGAGAAATGCGACATTTTTAGTCTTGGTGTTATAATGTGGGAGCTGTGCACTCTAAATAAACCCTGGGAGGGGACACCACCTGAGCGGGTTGTCTACGTCGTTGCAAATGAGGGAACACGGTTGGAGATACCCGAAGGGCCACTCGGCAGTTTGATTGCAGACTGTTGGGGAGAACCCAATGAACGACCGAGTTGTGAACAAATTCTGAACCGTTTGCTGGATTGCGAGTTAGCACTTTGCTAGCTCCGACTCTGTTGTACAGAAAGAGAAACATCACAGTTGAGGTTTACCATGTATTTTCGGCTCAAATTTTTAACATTCGTGTGATTTTTCTTGAGTATGTCTTCACATTTTTCCGTCAGTTTCAAATGGGAACATGTTGATTGTGTTTATGAATTTTCCACTCGCGTTGGCCCAGATACGAGCAGCCAGCCAGATGCAGTCAATAATTGTGCTCAGAACTCTTCTGTTTTATCTCTCCCCTTTTGAATTGGCGATGGATCACGAACCTAATATCTTCCTTTTAGATATGAATCTTACCGTTTTGGTGTTC
>c100077.graph_c0
CGCCCACTCTCTTTCAGCAACCCATCACCAAAACACCTCTTCGGAATTAGTTAAAGATGTCGAACAAAGTTAGGGCATTCGAGCTGCAAAGCAAGAACAAGACCGACCTCCTCAAGCAGCTCGACGAGCTCAAGACCGAGTTGGCCAGCTTGAGGGTGGCCAAGATCGCCGGAGGGAGCGCGAACAAGTTGGGTAAAATCAACACCGTCCGCAAGTCCATCGCCCGAGTCCTCACCGTCGTCAACCAAAAGCAGAGGCAGAACGTCAGGGAATTGTACAAGACCAAGGGTGCTAAGTACTTGCCCCTCGACCTCCGTCACAAGAAGACCCGTGCGATCCGCAGACGTTTGACCAAGAACGAGCAGAGCTTGATCACGGAGAAGCAGCACAAGAGGAACATCCATTTCCCGGCTAGGAAGTTCGCCCTTAAGGCTTAAGGTCTTGGGATGAAGGCTTAGGCGTTGGTGAGGGAGGGGTGTAGGAGTGCAGGGATGTAGTTTAGATGATCGATTCGAAGATCTGTCAATATGAGACTTTGATTGATG
>c100078.graph_c0
TAAAAACTGATTTTAATAAAATTAGATACTTAGGAAAATAACAAAACACAGAAATGACTGTTGCTTTTCTGTTTCAACGAAACAAGTAAAAAATTTAAGTAAGACCTGTAAAAGATTACTTAATCTGCTTCTAAATAATGACAGGAAAGAGTAAATTTAGTTTCTGTAATCCTTCAAAGGTTGAATCAAACACTTAATTAAGACGTCTAACACTTAATTATGAAAAAGGTGACCTTAGTCAGTCATTACAAATAATACACACTGTACATAAAAAGAAGTAGAATTAAATGAAATGAAATATTGGAACGTAGTTTTTCTGACGTCAAGTTTTCTGCTTGAAAAATACCTTAAGAGTGGGTTGCAACCATAAAGTCGACAAAGAGATTGAAAAAAGAAGTCTGACTTGTAGTGATGAGAAATTCAATTTGTCTGGAATTTAGGAATTTAAACGCTTCTTTGCTGAATAAAAGGATATGAAAATAACTTTAAACGATTTGTGGATCAGCTTTAAATCTTTTGGCACGCTGTTCCAGTTTTTCCTGCATTTCATTCTTCACAAGTTTAGAGGCTGTTGTGCACCCAAATCTTTCTGCCCGTTTCTTTAAGACTTCAATGCTTGATACAACAGTTGGACCAATTGAAGATGAGCCTTTTGTTCCTCCTGGGGTTCCGAACCTTTCAGCACGAGCTGCCTTTTTGGCATCGTCTGATAAAGGGGTTCCAAATTTTTGAGCTCTCATTTCCAGCCTCTCTTTCATGCTGATTGTAGAAATTTTGATAACTTGTCTTTCGGAACTGGGCTTGACTTCAGGCTCTGATTTCTTTTTCTCATTGATGATGACAACATTCTCATCATTTTTATCTTTATTTTCTTTCTCTGTTTCTGGCAATGACTTCCTGACTAGTGTAATTTTTTTGGAGGGTTTCTGGCTGGATGCAGGAGTAGCCCCTGCAGTTGTTTTGGGAATTTCTTTGCCTTCTCCTTCTGGCGGTGTATCAATGATGGAGTCATTGTTAGTATCAGCAACTGGCTCATCTAGGTCCGCACCGAGAACTTCATCTTCATCAATGTCTTCAGGCTGATCGATTGGCTCCCGATTATCCAAACCTGCACTAACGCTTTCAACTTTGCCAGAAAGTCTCTCAATCAATTCAGATTTGTTTCCTGTAGTTGGTAATCCCAGGTCCTTTAGGGCTTTTTTCAGATCGGGAACCTTCCATTTGGAATAATCAACACCTAGAACTTCGTCAGACATCGTGCTTCTTGATGAAGTTTCCTAAAATAAGTTCAAGGATGATGGTTACAGAGATTGATATTTTAACCGAACACGTATGTTGATGAGTTAGTGACTGAGTTCTTGATTAAAATTCCAGATTTATTGCTAGCCGGCACGTGACAAT
>c100079.graph_c0
AAATTAGAAGAGGCTGAAGAGCAAAATACTTACACGGAATCAGGACAGACCAGAAAAGTTTAAAACTGCTTAACAATAACTAGAGTGTTTAACAACAATTGGAACAAAAAAAATTAATCTTGTCAATCAGACTAAGGCAACAAACAAAAAGAGAAGCAATAGATAAAGGTCTTAACCTAAATTAGCAAAATGAATCGTTGTAACAAATCTAATAATTAAAAAGAAAATGAAAAAAATGTCTAGGAAACAAGCTCAACAAACATGCAGGCATAAAGTAGCACATGCACATAAAGCAAATGTAATCACCTACCTTGTACCACACCATGATAACAACGGACCATAGGCATATCAATTATCAAATATAAAGATGACAGGAAAAGAATGGAGTAAAAAGTAACGAATATAACAGCACCAAAAGAAGATACAGAAAAATAAAACAAAAAATCCAGCCAAATCAAAATTTAGCTGTCGCCCAGTCGAATCGCCGTTGGAGCTAAATTAACAAAATCAAAATTGAAGCAACACCAAAAATTCATAAGAGTAAACTCCTTATAATACAATAAGATTTTTTAAACCCAAACCCGAAGCCCAGGACAGAAAATTTCGTCAAAATGTTAAATTCCCCTAAAAATCACGATAAATTAAAACAAAAAATTATGCAACCCACTTGAAATTGACGACTTCACACTCTACAACATGCAAAAACCTAATGGAATCCAAGAAAGATCACAGCTTCAGTACTGTAAACCTCATAAAAATGGAAACTTTACCAAAATTAATCTAATTATAAATTTAGAACACGAGCCCATGTATTACACCGCGCGAAAAAACATAGCGAAAAATCAGAATACAAACAGAACCCACCTCAATTAGTGAAAATA
>c100080.graph_c0
CTCGCAACTCTTTTTTTATTTGTCCAAAAATGAAAGTTTCGGCCAAAAGTTTCGACTGGTCAAAAACATCTATGTGACACTTCAATTAACATCTTATGACACTTTGACTACTTATTATGACACTTAATTACATATTGTGACAGTTTGAAATCAAAATTATTTTATCGGCTGACCGATAAATATTAGAAATAGAAAAAATGAGTTGTAAATAGCGGGAGGATTCCATCCCCTTACCTTAGAATTCACCGGCCAAACTCAACTAAATCCAACTAATAATAGAATTTTAGAACTTTGAAAATCACAAGTTGTTAAAAATTCAACGCGCCTCCACATTTGACATAGTCAAGTGATTTACAGAGCAAATCTGGACTTGGTGCTGTGTCGGGGTTGCTTTAGCCAAACTTCTCCCAACAGTAAAACCAGGATTCTTGGGTGTTGCTATTGCTCTGTTTTCGTTGTTTAGCATGCCAACAATATCAGATATTAGTGGCCTCTCACTTGGATTTTCTTCGACACACAATAGACTGATCTGGATGTATCTCAATGCAAGAATAGATGACGATGAGTCCTGCATTTCCATCATGGGATCAATGAGCTCATCACCAGAATCTTGCTTCCATAAATTCCAAGCATATCTAAGAAGACTTAGATACTGAGAACCATAGAAACCGGTGTTCTTCTTTCCACTGATAATCTCGAGCATCAATACTCCGAAGGCAAATACATCAGACTTCACGGAGAAAAGTCCCTCCATTGCATACTCTGGTGACATATAACCATAAGTTCCAACAATCCGTTTCGTATTTGCTTGCAACTCATTTCCTCCAAAGATTCTAGCCATGCCAAAGTCAGAGATTTTGGGGTTCATCTCCGCATCTAGAAGGATATTACTAGCTTTCAGATCTCTGTGAACTATTCTTAACCGGGAATACTGGTGGAGATATAGGAGCCCTTGAGCAATGCCTTCAATTATATGAACGCGTCTCTTCCAGTCCAGTAGCTCTTTCTTGGTGTGCTCTGTATTCAAATCATAAATAATAAACAAAAATTACGTGGGATTTAGCAATGCAATTTCAGATGGGAAAATATAAAAACATTTATAAAAGTCACAAACCAAAGAGGATAAAATCCAAACTCTTGTTGGACATGTATTCATAGACTAATATCATCTCATCGTTTTCAGTACAGCATCCTAAGATTCCAACAAGATTTCTGTGCTGCAGTTTGGCAATCAGTTCCGTCTCATTTTTGAACTCCTCTAGTCCTTGCCCCGACCTTCGTGAAAGCCTTTTCACAGCCACAGACTGTCCATTAAGCAATTCTCCCTTATAAACAGGTCCAAAACCACCCTGTCCTAGTTTGTTTGTAACGGAAAAGTTGTTTGTGGATGCAGCTATGCTGGAAAAACTGAATATCGGAAACTCATACTGTTTATTTTTCTCTTCTGCATTCCTATATACCGGTCCATTTGATTTGAAATCGAGTAGTAATAGATTCTGCTTTGTTACCCCCGACTCTGAACAGAGAGAAGAAAACAACATAAAATTGTTGATAGAATAGTGATTTTGTTGAATCAGAAGGAAAAAAGTTGTTACCTTTATTTTTTAGCTTAGCCCATATGTAACAGAAGCAAAAACAAAATATAATCACCGCAGCAGTAATGAGCACGATTATTGCCACGGCAAGTACTTGTTTATGAGTATGAGCTGATTCTGATTCTGTTTTCAGAAAAAGATGCACCCCCACAGAATTGTTTGGTGGGGTTTCCAAAGACGACAAATCTCCCATGAACAATAGACATCCTCCTCCAGTATCGTTGGCATAAGCAGTGCAGGAGCAATTGTCTGAGCATGCTAAATAGCATGCTCCATTAGGAGCATTCCAAGGTTGAGCGTTTGCAGGCAATTGAGTGATGGTTACATTCGTAAATTCGGTTTTACCCTTATCGTCAGAACATTGGAGGTCTCTCGATCTCACACAGCCATCAGTAAAGTTAGATAAATCCCATTCATGTATAACTCGTGGTACGAACCCATCCAAGCATCTGCATGCTGGTGAATAATTGGCCTTACATATTGTATTATTATACATAGTATGTTCATCATTAGTAGAGAGTACAATCCAGGACTGCCTTGCCTCAGACCATCCAAAATGCCTTAGTACGCCTAGATAGTCTATCACAATCCTCGAAACTAGTGATTCGTTGTAAACGTTATATATGAAATAGCCATCATATCCAAAACCAGTAGTATCTGAGAAATAGGTAAAATTGTAGGAATTTGTGAAAGTAGAGTAATCAGGAAGTGAAGGAAAAGTGCCTCCCTGCAGACGTCCACTCCTCCACAATATTTTATTACCATTGAATAGTGTGGATAGTTGAGTGTTGTCCGCTTGTAAAGAGTAGTTGCCGGGAGCAGGGTCATTAGGGTTCATCCATGAAACAAGTCCATAATAATAATAACTATAAAGCTTCATACCTGGAAGCCATGTGTCGGTCGGGTGGTCGAAGCTCTGCCATAGAATGCCGCCTGAACCATTTCTAAGCACAAAATTTCCAGTATCCAGAATAACTGCCTCACTACCAATTTCTAAATAACCCCAAGAACAATTGTAAAAGCACAAACTGCCATTGGAGAAGAAATGCAGTCGCAAGTCCTTATAATTAGAGTAAGGGATAGGGTCATAAGACCTAAAAAACACCTTAACAACCGTTCGAAGCGGTATGTTTCTGTACCAAATAGCAAGGTAATAGTTGGTGGAGTTACCTGCAGGAGAAAAGAATCCCATCTCAAATATGCCTCCCTTGGAGACTAGTGTCTCGTTTGACAAAAGAGATTGGCCGGGTAACAACGTGTCCGATGATCCATTGCAATAAAACAAGGGCAGGCCAAGGATGAGCAAGAAACAACAAGTATACATATTGAATGCCATCATCAACTTTTGTATGAATTTCCCACCCGCCAAATAATATATATGTATAACTTAATCAGGACACCGGAACTTATAAAATACTGTTTGGAAGAAACTCAAGATTTTAATTTCTTGTCCCTCCTCTACG
>c100081.graph_c0
TGGGCTCGCTGCAGCTGAGATAAGCCATCACAGCCAATCAATATTTTTCCCGCCCTCCATCCGCCCCCTTCCCTCACCTGGAAAGTCCCCAGAATTTCTACGCATAACCGATAAAGAGGTATCTAGCATCAAGGAGAGGACTTTAAGGAGGAGAAAAAGGAAAGGAGGAAAGAAAGAGGAATAAAGTTTATGTCGTGCATGTCAGGTGCGAATTTTGCTCTCCTCTGATCAATTTCCCAAAAGAAGAGGGGTTCAGATCATTGAATACGTTTTAAATGAACGATCTAAATGAAGTGAGAATTTTTAGTTTAAAGACATGTATTTTGCTGGTGTTTCATTTTATGAACCTCCTTAAAATAGATTTCTTTTTGCGTTTTATAGAACGCTCCCCATAGAATTCATTGTTCACTGTAGAACCTTTCAATTTTTAATGGACTCCTACCTATGATATGCCAATACTCGCTCTTGGGTCTTTCAATCATTGAAATATATCAATTTAAATCTCAAATATACGAGAATCTGATACAAATC
>c100083.graph_c0
GGAACACTCCAGTCCAATCTGCAATCGACATTTCCGAAGGTAAAAGCTGCCTGTTTCGCTTTATCAAGTAACCTTCTGCGTGCTGAAACCGCAAGCATCTCTTGTGTCAACTAGCGTGTCTCAGCCGGCCCGTAATCAAACTCAAACATGGTTTACCAAGTGAAAGACTCCGCTGATCTTCAAACCAAATTGAGCGAAGCCGAATCAAAATTAGTCGTCATTGATTTCTTCGCAACATGGTGCGGGCCTTGCAAAATGATTGCTCCAGTCTTGGAGGAATTAACAAAGGAATTCCCCAACGTTGTATTCCTCAAGGTCGACGTTGACGAATGTGAAGAAATAGCCGCTCAGTATGAAATCACCTCCATGCCTACCTTCGTCTTCTTGAAGAACAAGAACAAGGTGGATGTTTTTGCTGGTGCACACGCAGAGAAAGTGAAGGCCACAATTCAGAAGCACGCCTCCTCTTAGAGTAAATTTGATTTTAAGGATGTTGGTGTACATTTCACCGTACGTGTCCATGTCTGCGCATCAACTGTACTTTCAGCAGTAGGACAGCATTTACCACACACATGGTTTTTATTGATCACATGTTTTTAATCATTCTCTCTTCTATTTATTAACTATTTCTATAAGTGTTTTTTATTTACCGGGAAACATGCTCGCGCGCCCAGCTACAATAGTACCCTTGAGTTTTCAAAAAAGGTTACGGGATTCGCTTTTAGCTTTTGAATATACCCATTCGTACATTCCTCAATCCACAGCTGTCTGTACACAATATTTTTTTTTCTTTCACCTGTCTCACACTTAACTACTCTGTATTTGTTCACTTCTAATCACCATTACACATTTTTAATCCAGTTGTTAGACATGAGTGTTGTCTGTGTGTAGTTTGTAAAATTACTTTTAAATGTGCTGAGCCGGACTCAAATTTTACTCTTCACAGTATTAAACCTCCAAATTTCATCCCTTATTTCCTCCCATCCCCTGTAAGAAACAGTTGCTGTCTGCAGGTTTAGCGCAATGAATTGTGGTTGCTCTGTTCGTACCAAAAATAGATATTGTTGAAGAACTATTACTTATCTTACTTGTTTATAATAAATTATTTTGCTACGATCTGTCAAA
>c100084.graph_c0
ATTCTCAGTCTCGTTTGCCAATATTTCCTCCTGCTTTCGACGACTTGAAGTCAATTTTACCGGTAACTGATTGCCACCAACAGTCGCCAATTCAAATTTTGTCACTGTAACCAGTTATCAACAAATAAAGACTCATCAGGCCTCTCAGGAAGACCGTAATCGAAAGTGTGTCTGTGTTCTAGCTCCTCTTCCCAAAGCTGTAAAAATGGCAAAATGGGGTGAAGGTGACCCAAGGTGGATTGTAGAAGAACGTCCAGATGCAACAAATGTGAACAACTGGCACTGGACTGAAAAAAATGCTTGTCAGTGGTCCAAAGATAAGATAAAAAATTTATTTACCAACTTCAAAATTGATGGCAAATCATTGCAAGTTGAAATTACAGAAGTGGAGAAATGCGACGGCGAAGCGGTTGCAAACAACAGAAAAGGTAAACTCATCTTCTTCTACGAATGGGATATCACTTTGAACTGGAAGGCTCATATCAGTGGCGTTGAAAAAGAAATTGAAGGCAAGGTCGCCATTCCAAATTTGAGTGAAGAAAATTCAGTGGAAGAAATTGAGGTAAATACATCTCTGAAAGAACCATCCAAAGAGGGAGAAGTAGTCAAAGACTTTATGTACCAAGAGGGTCGTAGCAAGATTCGCGAACAATTAGCAGCATATATTAGCTCCCTGAAAGAAGAATTTTCGCAAGGAATGATTCTACCTAAAAAGGAAGAATCTTGTAATAAAGGAAAATCTGTTACATCTATAAACAATGCAAAGACTCTGATGAACAATGTGATTGAATCGAAAAAAATAGACACTTCCAAAGTAGCAACGTCTACTCTAAATTTCTCTCAAACTTTCATCTGCACTGGTGACGAATTTTACAATGCTCTTACAACCCCACAGATGGTATCAGCATTCACTCATAGTCCTGCCGTGCTCGACAACAGAGAGGGTGGCAAATTTGAAATGTTCAATGGAAATATTTATGGAGAATTCATTAAACTAGTGCCTGGCAAAAAAATTGTTCAAAGGTGGAGGTCTAAAAGGTGGCCAGACGGTCATTTTTCTACTGTCACTTTAGATATAGAGCAGCAAAAAGATCATACCCTGGTCAAAGTCTCACAAACTGGAATTCCTGAAAGTGAATATGATTCCACCAAAGAAAACTGGGACCGTTATTACTGGGAAAGTATGAAGAGATACCTCGGATTTGGAACATTCTTGTGATTTGAAGCTTGTGAAAAACTAGAAGAGATTCTCACCTTTTGAAGCTGTAGCTGCCGAATTTTCTAAGTTTCTTCCGAAACTTTTCCTTGCTTTTATGCCTGAGATTCTGGCTGTCAGTCTCCATGATTTTCTAATTTTTTTTTAAGTTTTTTGTAACCTGCTCACAAATTTATATAGCTAGGTTTCGTACAGAACTTTTCAATTTAATGTGGAAATAATGGTTAATTTATACTTTTCTGAAGGTTAAACCTTTCGATTATCGAAGTCTAATGTATGTTAGTGCTATCATTGATTGCCGTAGATTATGATTCATTGAGGAGCTCTGAGATGTTCGCATTAATGTTAAAAGAAATCTTGATTGGCTGTTTTCTTTCTAGTTTCTCATCTCTGAGGTGAAATAATGATGTGAATACTGATTGTAATTAGCTTACAATTTCATTGAGCTTTGAAATATCTTTGTTTTAAGAAAGTTGCACAACTCTGCTGGTGATTTCATTCAATAGGTCGTTCCAAGCACTATGTCATGTTTGTCAGCATG
>c100085.graph_c0
TTTTGGTTTAACCAGAGCGCTTGGGGTAGCGGCTGCATATTTTTCTCGTAATCCAAAAAAAGAGCTTGAATGGAAACCCCAAATTAAGACTTAATTGTATAAACAGGAGTACAGAACAAATGTTGATTTTCTGGAAATTGGTAAACCTCCAAAATTATAACAGATCACAAACTTCCCCCACTCTTCCATGGCTTATGCAACTATAACACGAAAACCCTACACACGAAGCACAAATGCTTCTCCGCCATGTCACTGCAGACACGATCTTCCACGTATGTTTCGTTTCTTCTAAGAGACGTCAGCAACGAATATGCTGCCCGAATCGCACCATCCACCCAAAATATCCCTATTGGAACACTTGCTAAATCCAAGCCAGTTTGAGTCCCCTCTAAATGAGAACAACTTCTTTCTTTCTCTCCATTGTCCACAGAGAATCTCATAATCAACTCCTTGCACATATATATAATTCGGATCAACAGATGAAAAAGAAAGTCCAGTTATCTGCAGACAAGAATTAAAATAATGTTCAAGAAGGCAAAAGAGAATCCCAGTTGCATATATGACCGAAAAAAGGTAGATGAAATGGTGGATAGAAGTGCTACATTCCAATTACATGATATAAATCTTTCTGCTCCAACTCATTTAACATGACAACATTTCATCATGCCACTCAACCAAAAGATGATACCAGGTTATAGAATATTTTGACTTAAAGCAAATGTGCTTAACAAAACGTCTCCCTATCTCGACCAGATTATCGACAATCCCAGATACATAACCACTCTGCCAATTTGAAATAGAAACAGCCGCAACACATGCAACCAGCTGACCTCGTATTTTGAACAGTTCATCCATCTTGATGTTGCGCACCATCTGCGTGGATCATACACAGTCACAGTGCGGTCCTCACCACCAACAGCAATATCACCAGATGAAGATATACTGACTGCATATAACATATCTCCAACAGATCCCATGATTCTACGCACACAGCCCCCATTTTCTTTCACTCGTAAATCCCAGATACTTAGCTGGGAACCTTCAGTGGTGGCTAACATTGAACTTCCGCTCTCACTAAGACTGTCCATGAAAATTAGCGAGGTAGGGTACCACAATGTACGTAAAGTGCGAAGATTAATATCTTGATCATATATATCAATGCTCTTGCAGAAGCTGCGAGCGACAGCTGCCATCGACAATTGACTTGGATTAAAGCAAAGCCCTGCCCAACTGCCTTCTCCAACACCACAATCCTGGGGAGATACTGAGTATGTAGACCTGTCTGCATCTGTATCGCTAGCATCCAGTCGAGAAACAATAAGGTCACCATGAGAGTCTACACTTCCCAAGATTGAACAATCCATGCTTTTCGTTTCAGCAAGCACAATACTTTGAATTTCCGATCTATGAGGGCAGCGATCCACCAAGGAAGATTCCAATACCTGAGTTCGTTCAGGAATTAGAAGATTCTCTTTTCCTTGACCAACAACCGAATCCTCCATAGCAATCTAAAGTCCAACCTCCCAAAAAGTAAGAACTGAAATAAAATCAAGAATTGCTGAATGGCCCTGTCGAAGTTTGTAAATGCGAGAGCCAGAAGCAATATAAACCGAGCAAGATGAGGCGTCCCCATTGGGGTGGATGGCAAGACGGGTGGACTGGAGGCTGGCTGGAGAAGGGTGAGAGATAAGGGATTGAGGAACCACTGCTTTGTTCAGCCTCTTTGCTTCCACCATGTTTTCTAGCTCAATTCAATACCACTGTAGCAAACAGATTGAAGATTTACTGAACTAGTGCGTGTGCGTGTTCTGGTTTGCGCATCCCTTCCCTCTTCGTCTGTTTCTCCTTTGGTTGGGGTTTACGGGAGGGAATGCAAATTACAG
>c100085.graph_c1
GGTGGATCTAGGGTGTAGGCAAGTTTGAGGGCTTCCTTCTGTTCTTCTGAGAAGAGGACACGCTGCTTCTTAGCTGATGGAGGACTACAAGCACCACTATGGTAAAACTCAGATGTGTCATTGGACGATGTATCTGAGCTATTGTCTTGGTGACCACCAAGGCTGCGTCTCCGTTTATTCAATTCTCGACGCTCAGTCTTAATGGCCTGCAAACGGTCAATATTGTGAGCATCTGCTAACCACAGCTGCATGCGGATGAATGGTTCACGACCCTTAATACTCAGCATGTGCCAAGGTTTCGGTTTTGATAACAGCTCACTTACAGATCCTTGAGAAAGACCCAAAACTGCCTCTCCAAATATCTTTTGGCCAATGTTGTTTGCCAGAAGTGCTTCCTTGATCTTAGTTGTGATAGTTTGTGTATCAAGGTCCTGTGTAAGGGCAGCCATTTCATATACTGATGGGGTGACATGTTGGCTAAGATTTCGTAGTGCTGAGTTCATGTGCTGCTGCTGAAGTGCATTGCATTGCTGCTGAATGGCTGAGTGGCACTTTTTGATTTGCTCTTGTTGTGCATGCGATGAATAGAGTGGAGGTGGAAGGGCAGACAAAGGTGTTGGCACAGATGTACGCAAATCACGTAGATCTGGGACAAAATGGTGAGGGGTGAGACGGTCCCGATCTGGGCGATGATCAGAGGGTAGTTCCCGTTCTATCTTGTGCTGCTCAGAAACAACTAATGCTTGTGAAGTTGGAATCTTTGCACAATTAGTTGGGGGAAGAGGTTTTCCAATAGCTTGCCCCATTGGAGTTGCTCCACCATATCCACCAGTGCGCATTAGCTTCTCAGGGGCAATTTTATACTGTGATGCTACTAATTTATGTACTGCATTTTCATCCTCTAGGAAC
>c100087.graph_c0
TTGCATATTTGCTGCAATTGCACCCCCAATAATCTTTCATGGAAAATCACTAACGTAAGTTTCTTTTCTTTAATCGCCTAGGAAATTTTGATTTTTCTGATTTAATCTTGCAAGAGGTTCACTCGTTCTGCACTATGCTAACTCCTCATCTGTAGTTGGCAGTAGTTTCATTCTCGTGAATCAACTTATTGTACTGATTAGATGGCTTGAATGAAGATGCAAAATAGTCTGGTGTTTCCTTTTTTACCTTTATCAATGAACACTTACAATTCTGTGTCCATGGTATCAGAGGCATACTTGCTGCAGTTGATGTCTTTTCTGACCATGTGTTGGTAGGGGTAAGTATTTTTCTATTGATGCTTTGGTGCATTCATCAGTTTGCTTCCACTTTAATAAATTATTTTCCATAAAGGAAAGCAAATAGCATAGACATAAACATTGCTTGGAGATGAATGAAAAAGCCCATTTACCTGAAAAAAGAATCCAAAGGCTTATAAGTTTTTTTGTCCTTTTTTGTTTCTCCATACAAGAGTTGATGAGGAACATTTGATAAAGTTCTATATGTTTGGGCTATAATGGATGTTTCTCCAGTACCTTTTGATTTCATGCAAATATTTCAACTTGCTCTGTTTATTCTGTTCAACTTGCAAACATTTTCATGCAGATTTTTTACCTGGTTGGATTTGCTTTATTCTGCTTAGAGTCACTTTTGAGCTTGTGGGTGCTCCAGGTTAGAGAATTAATTTCCGCATTTGTATAGAGCATTTTCTTTATGATGTTTTGTTTTGTTGATTGTTACAATATTTTTATGTGACCTTTTCATTTTCTAAGTAGCTATTTATATGCATTTACCATTTTGGGTTCCTTGAGTGAGTTGTTTTGGGTTTTAATTCTTGTTTTTGCCAAAAAAAACTCTGGTTGGGGGGGGGGGATTCAGTATATGAACAAAATTGGGAGTTGTGATATATCCATGTGTGTGTTCGGTTCTTGTATTGAGGAAGATAATTTCTATGTACAGATGTTGTTTCTTGTCTGGTAAATAGTGTCACATCTTCATTTTTATACGGTTGTATTTTAGTTTTATGTATACAATGACTGGATGATATAAATATGTATATAAACTATATACTATATACATATATGCAGATTTAAAATAATGGTTAGGATTTTTCTAATTATACATCTGAAATGGATGGAAATATATTTTTGGAAAATTTTACTGTTAGAATGTCAGGTTTTAGTCTCTAGTATAAAAAAAAAGTGGATAAAACCAATTCAAACCAGTCCCAAGCAAAAGCTGTAATTGTGTTATTTTAAAGGAGAAAGACCAGGTAGGAAGTTTGATTGAATTATTTTCTTCAATAGATAGATTGTTTAGATACGGTATATGCTGATTTGACATCTCTTTTGCAGAAAATATATGTGTATTTTAGGGGAAACAAGTGAATACAGAACTGCATCTGGTGTCTGAAGAATTTGTATTTGATATGGCATATATACGAGTCCAAATCCAAGTATCTTTCTGACTCTCTCTCTCTACCTCTCTACTGGGACGTTTATCTCCTTTTGTAGTTATCATTTTTTTCTGATGATTCCTCTCTGAGATAGTTTCACACAGTGATTTAGTGTATTGCAATCTATGATTTTCTGGACCAGGCTCCCAACTCCTGTAATTAGATAGATGTCATCATAACTTCTTGTCTGTTCATTTTGGGGGATTTTTTTTGTTTTTTTCTCTTCATTGGTAGCATGAATTGTGATGATGGTGTTCGTACTAATATTATAGCTGTGAGAAGTGAGAATTTACCCCCCCCCCCTCTTTATCTCTG
>c100087.graph_c1
CCCGCCGTTGCATCCAAAGCAGCGTAAAAACAACCCACTGACGACAGTGCTAATCTACTCGACACTCTCACTCTTCTTTCTCTCTCTAAGACTAACTATACATGAATGAACGCATAATATGAACTTGTGTATGCTGTATGCATATGTAAACGGCAGGCATATTTTTCGTCTCAGCTCCGGAAAACTTGCGCTTTAAAACAGTTGGCTATGAATCGGCGAAACGATCCGAATCCGTTTGATGAGGGAGAACCTGAAATCAATCCATTTTCGAATGGTGGAACAGCCACTGGATCAAAGTCACGCATACCTCAAATGGTTGCTAATACACTGGGATTTGGTCAAAAACATGATGCCAATGTGGACATACCATTAGACACCATCAATGTAATGAGGTTGAGAAGCGTTCCTGTAATAATTTTCAATATCCAAAACTTTAATGTGCATTCTCTTGCTTAAATGTTCAGGGTACAAAGAAGGAGAAAGAGCTTGCTGAATGGCAGGCAGATTTGAACAAGAGAGAAAGGGAAATCAAACGCAGGGAAGATGCAGTTGGTGCAGCTGATGTTCCTGTGGATGATAGAAATTGGCCCCCATTTTTCCCGATCATTCACCATGATATAGCCAATGAAATTCCAATTCATGCTCAGAAGTTACAGTATTTGGCTTTTGCAAGTTGGTTAGGTATTGTCCTTTGCCTTGTGTTCAATGTCATTGCCATCATTGTTTGTTGGGTGAAGGGTGGTGGGGTCAAGATATTCTTCCTTGCAATTATCTACGCTCTGCTTGGTTGCCCCCTTTCATACGTGCTATGGTACAGGCCTTTGTAT
>c100088.graph_c0
AGCTTGTGGGAATCGACATGAGAGGTATTTTTTAAAATTGTTCCGTTTCAGTTTATTTAGGAATCACACCATTTTTCAACTTATTTATTCAAGACATGATGTAGTAATGGAAATATATGAGTTCACTTTAAAAATCCGGATATGTTAAATATTTCTTACGGGCCATCACCATTACAGGTTTCACATGATTGTTATTTTCTCATTATGTAGATGGCTGCTAGATATTATTATTTTCGATATCTAAATAGTAGGCTCTCATATTGAGAGTGGTGATGTTTGTTAAGAGTACACTCTCATGTGATCTTGTTCTGTTAGATAACTTTCACTTGATTGTTCATGTGTTGATTGGTATGATTTTAGCATATACTATGTTTGAATGAACATTACTAGAACTTCCTTGGTTTAAATAAAAATAAAATGATTTGGGATTCTTGATTGGACTTGGGTTCTTTGTTTCTGCTAATTATTTTTGAATTATTTTGGCAAAGTGGTGATGTCTGTTAGAGTATACTGTCATATGTTTTCGTTCTGTTTGATAACTTTCACTAGACTGTTAACGTGTGACTGGCATGATTTTAGCATACACTATGTTTGAATGAACATCACCATAACTTCCTCGGTTTTAGAAAAAACAAAACAAAATTTGAATTGGGATTATTGACTGAACTTGGGTTCTTTGTTTTTGCTGATTATTTTTGTGTCATTTTGGCTTTGATATTTCCAGGAGACATGAACCTCGTTAAGTAAATTATAAATAAAATATCTAACTCTCTAAATTAAGAAAATACCGTTCCTGCATTTCTTATTTAATGCATGCATGACGGGTTCCATCTTGTATTTGACAATTCTGATGAGATTTTCACTGCTTCCTCACAAGTATGGTGATTAAAGGGATCGTT
>c100089.graph_c0
CGGCCTCTTGTGGCTTGAAATAATTCATTCCAAAACTTCCAATAATTGTGAAAAATTAGCATCCTTTTCAGAGACTTTCAAAAAGCAACAAGACGATGAAACACCTAAGAAATGCCAAGAAAAATGCAGACATCCAAATTCTGTTAAATGTCTTCATTACAGCATAGGTTAATATCATACATATGGATCTAGCCACAAAGGATTCTTGGGAGTAAGAAGCTTAGATGTTGGCGTGTGAGAAATGGACAAATGGTTAATTCTCATGCAAACAAGGTGCCCTGCCCTGCCCCATAGACAATTCCCAGCAAAAATTAGTATGAATACAAAATGCAGTGATGATATAATTAATGTACTTCCCCTTCCTTTAGTCAGTCGTCTGTTTTTTTGCCTCCAATAATACTGTTAGATGAGATAGCCTGCATGCTGTGAGACGATGAACATCCACTAGAAGAACTTCCATCTGTAAAGCTCGTCGTTTCCTTCCTCGCAACTCTTTTTGCTTTCCTTTGCTTCAAGGAGGAATCCTGTTCGGACGTAGATCCAGGTGTTTTAAGCTCTAGGTCTGTTGTAATGTCATTTGAATCGTCACTTTTCTCTATTCTACTCTCCACATCTGATGATTTATTTCTGGGGTCTTGTTTGCTCGAAGCATGAGACCTCGCACCTTGCTGCATGACTTGAGAGACGTGTTGTGTTGATTGTTGTTCAATCATTGGATTATGGGTCATATAAGGAACATAAGTAGAACAAGGATTTGGAACAACTGCAGGATTTTGGTTCCCGTAGAAAGGGTAAGGTTGTAAGGATGGATGCATGGGGATTGGTCCAGTTGGTACAGGGACTGGCATTGGAAATGGATAGGATGATGGATGCATTACAACAGAATGATCCATTCCACCCCACGGATACATGGCCCTCACTCTCTGTAGGTACTGACCATTTAGGTTCTCAATATCAGATTTAAGAGATGCCTTTTCTTCCCTGAGATCATTCTTCTCCTGGGTCAGCTCACGTGATTCCTCGGATAGTGCAGCATACTCAGATTTTAGTCTTTCAACTTGAGCGGTCAAATCCTTAAGCATTTGAACCGTATCAGAAAGAATAGAGGCTTTGTCATTTTTAGGCCTATCTGGATCAAGGGCATTCCCCAACTCTGTGAATTGTTCATTGAGACGATCCCTCCTTAACTTCTCACGATCAGCCTTTTGAACTTTCCGGGCAGTTACAGTGTCCTTTGTTTCTGCTTCCACTCTTAGATCAACAACAATCATACGATAAGGAGAACAGTGGGAAAAAAATTCAACAGAGCGGGTCTAGCACAACGAGAGAATCATAAGTCCAAGAAAGAGGCTGGTGAAATACACTAGCCCTAACTGATAATGATAGATATATAAAAAACACACAACTAATTCATGTTTTTCTGAATAATTTCAGCAAAAACAGATCTTATTTAGACTCTGCAACTGACTGAAGGATACATACATTCACACGGCACACCTGACAAATGGTACACACGTACTAACGGGAACCAATCGAGTTAAGCCCTTAATAACAATAAAGTCAAATTGGATAATAATGATTTATAAGCTAAATATACGTCTGATTGCATGAAAAAATGGATTTTTTTAACGATTAACCATTATAAGATGGGATGATTAGCTGCAGGCAGACACCATTACACAACTGTACTAATCCGAATACAATCATCGTGTCTTGGAGAAGTAAACAAAACTCACGTGATAAACATGATTTCAATATTTCCAGTCCCAATTATAGAGCTTCAATTTCTCAATACTTTACTCCAAAAGCGGCGCTGCAAATCAGTCATGCTACCGCTCACCCAAAACCCCCAAAAAATCCTCAAATTAGCAACACCCTCAACACGCGCGGACAATCCACAACAGATGTTCAATATTTACAAATTCGAGACTACAAAATTAAAACTAGGTTAGTGAAAAATAAAAAAGAGTTCCGACCTACAATCGGGAATCAGGCGTGTGGGCGGCACGCACGCATCGGGCGCAGGGTGAAAGCTGCTGGAGTTCTGCACCGGCTGAAAGAGAGAGTTGGTATTGAGTTGATCCATAGAAGAAGAAGAAGAAGAAGAGATTGTATAGATACAATTGATGATTGAAAATCTGTGAGATTTGGGGGAATTTGCAGAAGATAGGATTTTGCGCAAACTCTTAGGCGCCAGTGCTTTGCCTAGA
>c100091.graph_c0
TTAATTTTTAATTTATTATGATTTAATTTAATTAAAGTTTTTTATTTAGTGTTCATTCTTGGCCAATTAGGGTTTATTAAAAGAAATAATAAAAATAAAAAAAGACTAGTTATGGCACACATAATGTAACACGATAGGGCATGGGAGATCTGATCCGGGTAAAAGCTAGTCAGAAAAATGAGTGTTAAGATAATCAACAACCAATACAATCAATAGCAATAGTTGCACCACCTATCAGACCGTGAACAAGTGCTTAAGACATACAAAATTTGCAAGCTTTGAAAAAAATCAACCACCAATATACAATCAATAGCAATCGAAAGGGATTATTTGGCATGAAGTCTACATTCATATCCTCCCAAATTAAGGGACAATAGGTAGAAGTTAAATAAGACCTTACAGGGAACAACTATCATATTCATTTTGACAAATTAAGCATTCAGCCACAAATTTTGTCACCCACCACGTCATTCTAAGCAAATTTAACTTCAGCAGCAAGGCGAGATAGGTGCGAGACTCCCCAAATGCCCTCCCATGTGAGTAAAATGAGACTTTTTAATAAACTTGACAGAACAAAGTGATGATTGGGAAACACAATGTGGCTCTTATAAAAGAGAATGCCATCCTGAAGTGTTGTTTCCCACCCCTAAGTTCCTAACAATCTTATGTAACAGGTTATCTTCACATACAACCCACTGCAAAACATTATAGTACAACCATTATGGCAAGGAAATACCCGCTAGTTCACCACTCAACCAGAGCATGCAAATTTCAGGGTCAAAAGTGGTATATTATGCCAAAACCATAGACGAGTAATTTGGCAACCTTATTATGCTAAATCGGAGTGGAAATGTGTTGCTGCAACAAGTGTCATAAGATCCACTAATCCAAATGCACAATAAATTGCTGCCCAATGAAAAAAGGCCACAAATGTTGGAACTACCATAATGAGTAGGGAGGACAATGGGTAATGAACCCAATGGGTACCTGCAAACTAGGAACTAATCCAAAACACTCATCCATTTAATCTCAGCGGTCAAGATTGATGCAACCGCAGCGGATTGAATTCATCCAAGTCAAACTCAAATGTCATTATAAACAACAATCATGACCATACGAATTGATAGGACAATTACGTAAGGGTGATACGACTCACATCTGAAATAAAGCCCAATGTATGGTTCAAATAAATAATTGACACGTGATAACTTAAGGACGCTCTTTGTTAATTTCTTAAATATGATAAAATTCTTTACAAATAGAAACCCACTAGTTAAAGGGAAAGGCAGGAAACTAAAAGTTTAGGTTTTCCCACCACTACCTTATGCAAATTCACACGCCACAACAACTAACATCATATGCATGTATGTATTAGTTTGCGAGAGAGAGATAG
>c100092.graph_c0
CACACGATTTAACAAGAGCACAATATCCATAAAATTATTGGAGGATTTAACAGCCAGAAGAAATCTTAAAACAAAACAAAGTTTGAAATTATCAAGGTCAAACCTGGGCCAACTCATCGCAGGAGGCAACTGCGGCTCAGCCTCCATTGTTCATGGAGAGAAGAGAATTGCAATTAATAAATTGATGGTAATGATAGAATGAAACTAAAATTTAATGATGACATCAATAAAGAAACTGAACAAAAACGGTGGGAATTTATGGTGGCAACCTATGCATGTAACAGGATATAACCAAGAGTTGGCTCCGAAATTGAAGACTTAATTTTTACATTGTTCCATCATTTCACCTTCGTAATATTTAAATTCTTATACTCATTGCTTGCACTTTGTTTGATTTTTTCATTGTTTAAAATTAGGGCTGATAACTATGTTTTTGAAGGGAAGATAGTAATCATGAAGTTAAGAACCACTTATAGAGAAAAAATTGAAACGAGAAATGACATGGAGGTGATATCACAATTGAGAAACTACAGTACTTTGAACCAAAAGAGCAATCACTACTACCATTGTTTTGATAAAGCAAAAAGTTTAAACAGAATTCAAAGCAAGTTTACTTGAAATAGTAAGTAAGGGCCGAAAATTGTCAGCGCTTTTCCACGGAATGTAACATTCATTTATGAGTTCAAACCGCACCTCCGACCAATTACCATAAGGATAGCAGGGACGGACTTAAGTATAGTCATAACTCATCCTAGGTATATTTAAGTATCGGGAGAGGGACTGTTAAAATTTGCCCCTAGGTTACCTAAATAACATTCATGAACATTTCAAAAATGATGTACACAAAGGAGTAGTCTCTCTGTTACATACGTATTAGTTAGGAAAACTTTGATGCACATCATTTTTAAAAACTGGATGAAAATAGACTAATGTTTTGGACCTAACCCCTTACATAAGAACTTTTTTGAGAGGAAAATACTTAGATATCATCGCTTCTTTGACAAAAAGGCGTAACTCCATTCTGGGATAAGCATTTTGTCTAAATAATTCTGCGCTTTCTATAGTTTATGCAAAACTTGAGTTACAATCCTACATCACAGGAGCTACGATACTCATACTAGATATCAAGAAGTTAGGTTGTTGAGATAGCTCTTTTGTCCCAGAGTGCCTCTACAATCTTTTTTTGGATTTCAATGGCCTCTGCGTCAAAAATTAAACAATAATTAAGAATACAGAAAATGTATTAATAAATAATTCAATAAATTAAATTCAAACTTAACATTTCTTGAAAATAAATTTAGCCAAAAATAAGGAGACGATTAAAACAGTTCTGAATTGGGGCTCCAGTAATGGGGAGATTCTTTAAAAGAAAACAAATGTTTCAGTAAAAAAAAAATTGGACAAGATTAAGATTTAGTGGCGAAAAATAGCCAAGTTCAGTTGGATTTGCATGATTTTTTGCTTTATTTTTCTCACTCAAGAGATAGTATCTAGGCTTCTCTTGTAGGCAGAATTGAATTCAGGGATTTGTTGAGTAAATGATTCACAATGATACATTTTTAAAGCAAAGAACAAGATCTGCTTCAACTGCAAGTATTTAAGAGACAAAACAAATGTACATCAGACTTTCATTTAAGATGGGTAAAATAAAAATAGCATTATTCTTGAAAGAAACATGTTACCTAGTATATTGCTGTAAAGCCAATTATGTGGCATGCTTTTGCTACCATAACATGTACAAATGAGAAGAAACTGGCTTTCAGAAATATCATGTTGAGGAGAACTGAGCAGTTCAACAAGTCAATCTGAAAAATATTTGAGAATTTTACCTTAGAAAACCTGAAATTAAGATAAGATTCAAGAGACAATTCAAATAGTTTGTGCATTAGGAATTTGGTACTTCACATCACTCTGAACACCTTTCATTAGTTAGCATACCTCATTCTTCAGGATCAATATTAAAACATTTTAATATGTAATTTTCCCAAACAAATCTATGACACAAGTTGAAAACTTAGAAATCTGATTTGAAAAGAAAAGAGTCTACTCGAAGCTTAGTAATTTGCCCGATTTCCCTTTTTAAGTTCATACGGCTTAACAGCCAGCTGAGAAATATCATAGTAAGAGATACCAGGTGAACATTGTTTTTCTTTTTTTTACAGATTATAGAGAGAAAACATGGAGGTAATTTTCCTTTGGTGATGTTTACAGACTGTTACTTTCCCTCTTTATAAGTTTAAGATTGAAACAATTCATGAGAAAAGTAACTAATTTAACTTTATCTGTGGTAAAAGGGAAATTTACTTAGTTCTCTATTCTCTCCTTAAAATGAAAAATTCTTTTCCGTTTTTAATGATGAATTCTCAGAGGCAGCATCATACATTTTAAGATCATAAGACAAAGAAAAAAAAAAAGGGGAAAAAACTTAGAAAAAGGAACACAAAAATAAGGGTTAATTGAACCAAAACATGAAGAAAATAGTGTACATAAAAGAACAAACAATTTTAAATAAACTGCGCTCTTCCACACATTCGTTGATTTAAGAGAGGAGGGGATTGAAAGGTAGATGATCTTAGCTGATACCATTGATGGTCCGAGAGATCACAGTTTCATACATTTTCTCAGCAGGAAAATTTCACCACTAATGTATTGAGTCTAGGATTTCAATGTGTATAGTAGATTCGATAATAGAGTGTTTTTGATCTCCATAGACTATAAGAGTTGTCAAACTTTAATAGATAAACGCCTTGACCAGGATACTGGTGACTTCCAGTGTAGACCTCATCCTGGCAATCTCTGCGATAAACTGGTATAATGATGGACATTGGGGGCCGATTATTCAGTAGCCTGCTATTGTTTAACCGGTGAAGTCCCATTTCAGAGTCACCACGAGGTTCATCCATAAAATCATCATCCTCTTCTTCATCTTCTAAATCCTCGTCATCTTCACTTTCCGAGACATGTACAGACACCTGATTTGATTCTGATTTACCCCATTCAAAATATACACCAAAACCGATATCATAATTGTCTGTTGCAAATTCCCAAAATAGACACGACCCATCTTCATGAGTTGGAACTCTCACAGTAACAGTTTCTCCGTGTCCAACTTTGATAATTGCATCACCGCCTTCCTTTCTGATCGACTCTTTGAACTCTTTGACATCTTTGCGAGTCCACATTGAAGCAGGTTGCATTGTAGGTATAGTTTCTGTATCCCCTTCAGACTGTGTTTCTGATGGCGATTCTTCTGTGCTGTTGCCAAGATTAGGAACTCCTAATGGGTTTGTCTCTACCCCCACTTTATTGTCATTGTGTAAAATTTTCTGCATATAAAGATGATAGTGTTGATCTTGAAGTTGCCTCACCAAGACCGCTTGTTGTTCAGGATTGCCTGGATACTGCTGTTCAGCATAAGATTTAAACTGAGTAAAAGTTTGTTGATTCAATTCTTCTTGAATTAAACGTCTTTGGGCTTCTTGCTTCAGTTTTTCTTCTTCATTCTTTTTCTGTTTCTCTTCCTCCAGTCTTAATCTTTCTGCTTCAGCTTTCTCCTCGTTTTCCTTTTCCTTCTGAAGTCTCTCTTGTTCCAGTAAATTTGTTTTATGAGCTTGAACATACGGCTTGAACAACTGACAACCTTGATCTACTAAGTTAATAAAGTTTAGTTTTGCTTCTGTAGATGACATATCTCCTAAGTTTTGCCATGCCAATCTTCTGTCTCTTCCGATTACATCGAGGACACCTACTGGCCGAAGTTTCTCAGGCTCACATTTCCCATGACTAATTTGCTTCATGTACGCTAGTAGTTTCATTTTATCTTGATAGGAAAAATTGACAGCTTTGCCATCTTGTTCTCGGTAGAATTTCAAAGCTAGTTTGAAGAGCTCCTCGAGATTGAAACCCCAAGTTTTGGTGAGAGACACATCTGGATCTTCTAAATCTTTATCACATGAATTTACGCGTTCATTTTCGATGGATAGTTTAATAATTTCACTTCCATTTGCACTACCGTTCTTTATGACCACATCAG
>c100093.graph_c0
CGGGGATCAGTTCATGATCAGCAGGTCGACTTGACTCATTGCGCTTTGCTGGGCTTCCTACCAATAAATATTTCGAGGATAATTGTTGTCAGTGTGTGTTTATCAGTTAACAGTTTCGCGCAGCTCCTCAAGAGACTGCGTTCCTTGATCATTTCATATGGCTTTTTCTTGCTGATCTTCTCCTCGAAGCAGGAAGATATCCCAGACGACGTAAATATTGACCGAGATGGGACCTAACCAGCTGATTTCTTCATTAATGCAACTAGCTTTTATCCTGTTGTTTTGTTACTCATCCGTCGAGGCTTGGGCAACGCCACGAACTATCAGACAAATATCAAAATGCGGCTCGAACACAGAGTGCGTGAACATCAGGAAGTGTAAGTACATCATAGAGCGGCTGCAGAACAAGGAGAAGGACCCGACGATAATCGAGGACGTGCGGAAATCCACGTGTGGTTTCGAGGGGCGCGACCCGAAGGTATGCTGTCCAACGGCCAGCCGCCCGAAACCGCCCCCGTATCAACAACCCCCGACGGACAGCACCAACAACCTGGACGCCTTCGACCTGAACCGCTACCCCAAGCTCCGCGGCCAGGAGAAGTGCGGCATCACTGGTATCCTTCCCAATCGTATTGTCGGCGGACGGAACGCGTCTTTAGGCGCCTGGCCGTGGATGACAGCCCTCGGCTACAAGGATGTTCGACGGCAACATGTGCCACCTCAATTTCTTTGCGGAGGTGCCCTCGTATCCACCAGCCATGTTATCACGGCAGCTCATTGTATCAAAACCACCGGGACGTGGCAACTGAACCTGGTCCGAGT
>c100094.graph_c0
GAAAATTCAAGTCACCTAATTCATTTGCTTACTCCATCATTGGAAGAAAAGCAAAACAACAATGTCAATAATGTGGCTCGTGTGCCTTTGCCTCCTAGCACATGCCTGCACATTCTCCGCACGACCAATAGTGCATTTATCCGAACCCAACCGATGGAGAATGATGAAGAACTCGACCAATGAAGTCGGGTCCGGAGGATCACCCACGTGCAGGACTGGCAACCCGATTGACGATTGCTGGCGGTGCGACCCCGATTGGGAGGCCAACCGAAAAGTGTTGGCCGACTGCGGGATTGGATTCGGGCGCGATGCCATTGGCGGCAGAGACGGCGAGTTCTATGTGGTGACCACAGAGGAGGATGATCCGAGGAACCCGAGGCAGGGCATGCTCAGGCACGCCGTGATCCAGAACGAGCCGCTCTGGATCATCTTCGAGCGTGACATGAGCATAAGCCTCATAGAGGAGCTCATGATGAACTCGTACAAGACCATTGATGGTCGGGGATTCAACGTCGAAATCTCGAATGGTCCGTGCATAACCATACAAGGTGTCAATAACATTATCATACATGGCATTTACATACATAACTGTGTCCAGGCCGGGAACGCCGTCGTCACGGACGCCCCGCAGCACTACGAGCTGCGGGGCATCTCGGACGGAGACGGCATCAACATATTTGGGGCGCACGACGTCTGGATCGACCACTGCACGCTCTCTCACTGCCATGACGGCCTAATCGATGTGGTTTCTGGATCGACGGCCATAACTGTTTCCAACAACTACATGTTTCGGCACAATGAAGTGATGCTGATGGGGCACAGCGACGATTATTTAGAAGATAAGAAAATGCAAGTCACCATTGCTTTTAACTACTTTGGAGAAGGCCTAGTTCAAAGAATGCCCAGGTGTAGACATGGCTACTTCCATGTTGTGAACAATGTGTACACAGGGTGGGAGATGTATGCGATCGGAGGGAGTGCTAATCCGACGATCAATAGCCAAGGCAACGTCTTCATTGCAGCAGACGACGACACTACAAAGGAGGTGACAAAAAGGGAGAGTGCCCCCGGAGATGAGGAGTGGAAGAGCTGGAATTGGAGATCGGATGGAGATCTGCTGCTGAACGGGGCCAAGTTCGTGACTTCTGGAAACGCAACAGCAGCGAGCTACGTGAAAGCCTCGAGCATGGTTGCAAGGCCAGCTTCACTTTTGACAAATATCATACCTGCAGCAGGAGTCATCAATTGCAGAATTGGCCAAAGCTGCTAATTAAGCACAACCCTCCCTCACTATTTTTCTGTCAAATTGTCAAGTTTTGTAATTCAAGGTGTAAAATTCACTCCAATTTACTTTTCTCATGTTAACTACACACCATATCTGAGGAAGACAGTTTCCACCACTATCCACAAATTCTATTTTATTATTTAAACAAATGTTGTCATTACAAAGAAAAATATGCGTTTAATCATATAACAGGGCAGCAGTGGGTAGTAGTAATAAGCGTGTTCATTGTTGGAATTGCTAGAAAACCCAA
>c100095.graph_c0
GAGGCGCCAGCACACCACCACCATTGTTGCTATAAAAATGCAAACCCCTTTCTTCTCTCTCTCTCACCCAAATCCCCCTTTCGGTCCAAACATCAAACACTTTCTTTGCAATTTTGCAATCTTGTTTCCCTCTTCTGCAACTACAAAAACAAGGGCTGGATCGGTCTTCGGAGAAGCACTTTCTCTCTCTAAATTCATCTCACTTCTGATTCAATTTCTCCAAGAACAAAAATTTGAAGGGAAATTCGGTGTCGTTTTTTCTTAATAAAAAAATCCGATGACACAGCTGAAGCCCATTCTCTCACACTTGGACCCGATCATCCCCTCCTCCACCGGAAAGTTCAAATCGCCGCCGTATTCCTTCCATCGCCTCCGTTTCCACCCAAGACTAACTCTTTGGTCCTTCCTCCTCCTCTTTTTCCTGCTCCTATTCTTCTTCTGCTCGCCTCCCGCCGCCACCTCCGGCGGGAAACGCCGCAGCCTCCAAACTACCGCTGTTTCTTCAGGGCCCCGCTTGAGCCCGAATTGGGAAGTCAAGGCGCGCAATTCGGCCCGGCCGCAGTCGAAGGCGGGATTCACGGTTCTGGTCACCGGCGCCGCGGGGTTCGTCGGAACCCATGTCGCGATGGCTCTGAAGAAACGTGGCGACGGAGTGGTGGGGTTGGATAATTTCAACAATTACTACGAAAGCGGGCTGAAAAAAGCCCGAAAAACCCTCCTCGAACGCCATGGTGTGTATATCATCGAGAGCGATATAAGTGACGGTGCTTTACTGAGCAAATTGTTTGAGATTGTGCATTTCAGTCATGTGATGCATTTAGCTGCGCAGGCTGGAGTGCGTTACGCGATGCAGAATCCAAGTTCTTACATTCATAGCAATGTCAATGGCTTTGTTGCTTTACTTGAAGCCTGCAAGAATGCCAATCCACAGCCTAGTATAGTGTGGGCTTCGTCGAGCTCGGTTTACGGGCTCAATTCTAAGGTTCCCTTCTCTGAGAAGGATAGGACTGATCAGCCCGCTAGCTTGTATGCAGCCACTAAGAAGGCTGGCGAAGAGATTGCACACACTTATAATCACATCTACGGGCTATCCATCACCGGATTGCGTTTCTTCACGGTTTACGGGCCGTGGGGAAGGCCCGACATGGCCTATTATTTCTTCACCAAGGATATATTGAGAGGGAAAGAGATCAAGATTTTCGAGGGGGCTGACCACGCCACTGTGGCTAGGGATTTCACATACATTGATGATGTCGTGAAGGGCTGTTTAGCAGCATTGGATACTGCAAAGAAGAGTACAGGGAGCGGGGGAAAGAAGAGAGGCGCTGCGCAGCTGAGGATATACAACTTGGGGAATACGAGCCCCGTGCCTGTGGAGAAGCTCGTGAGCATCTTGGAGAAGTTGTTGAAGGTGAAGGCGAAGAAGAAGTTGCTGCAGATGCCAAGGAATGGGGATGTGTTGTTTACTCACGCGAATATAAGTTTGGCGAGGAAGGAGCTTGGTTATAACCCCACCATTGATTTGGAGACTGGGTTGAAGAAGTTTGTTAAGTGGTATCTTGGCTACTATTCCTCCAAGAGGAAGAGTGCGTGGTAAACCCGAATCTCGAGCATTATGTGTTTTTTGTTGTGTTTGTGGTTTCATTGTGAATCAGTTTATGTGCTCATATCACTTTATGATCTTGTTGAGTTCTGAGGAGTTGCCCTGCATTTGGTAGATGATGCTCTGTGTATTTGTGGACGGAGTGAATAAGTTGTCTTAATTGTTTCTCCTCATTAGCCTTTGCTGCCGTGTTTTTCATTCATTTTTAGTAGGCATTGTACAATAGTTTTTAGTACAGAGATGTGCCAATTTATGAACATTTTTCTTGGCTATACTAGTTCGATGTTATTAGCAGAGCATTTTGAGTTATTGTTTTTTTTTTATACAAGTTTATTGTTGAATGGATTAGTCTGCTGCATTTTTACCATATTTAAATTTTTACTATTCA
>c100095.graph_c1
AAACGGCGACGTTCCGTTCACGCACGCGAATATAAGCTACGCGCGAAGGGAATTCGGGTACAGGCCCACAACTGATTTGCAAACCGGGTTGAAAAAGTTCGTCAAATGGTACTTATCGTATTATGGTTACAATCACGGCAAGTCTGTGTAAAGTGATTTTATTTTTTATTATTTAGGGAATTTTTTTTCCTTTTTTAATATATATTATATATATAATGAAGGAGAAAAAAAGATGGGAAATGGAAAAAAAAACATTCTTTTTTCTTGAGGGTAAGGGGTGGAGAAGAAGGTTTGACTCCTACTTTATCTTCATTTTTTTTTTGAGGATTTTGTTGTTTTTGTTTAATGTAAAGTAAAGAATCATAAGTTTTTCATCAAGCAACAAGCATGTCTAATTGACTCTCATCCTCTGTTTTTTTCTTCTTCCTAATTCCTTTTAAGTTGGAAAGAATGTTTTTGGTTAAGTTTTCACTGTGGCGGATGAATCTCAATCATTGTTACTTATTGACTAGAGTCTAAAGAATGAATGAATTTGAAAATGTATTAATTATTTTGATGGATTCATATTTTTTACTCCTTTTGTGTTGGCAGGCGAGTGGATCAACAGTTAGGATATAATGGAAACACAGTAACTATTTTTTTAGGAATTTCCCCATATAAAAGTATAAATATATAGTCGTTTATTTTAATCATTTAAAAACCTGCCCTAAAGAAGGAAAATGGAAATATTCTTCTATTCCAGTTTTAAGCGAGCAAAAAATGTGAGTTGCCTGAGTGAATTAAAAGAAGTTTTAAAGTTTTAAGGTAAAAAGGCTCCGTCTTTATTTTTATTCAGTAATTTTTGTAAGGAGGGAAAAAAGCACCTCTTAATTCTATGTGACAATTTATCTCAGTAAATTAATTGATATGATCCAACAAGCATAACATGAATGAGCTGGGACACTCGGGAAAAATCTCCCGATTGAGGTAAATCATAGCATAAAAATGGCAACTTAGATGTAATTGATATTTTGATAGTTTAATTAATTAAAAAGGCAAAATGAGAGTGAGGGCGGCCTACGGAATAGTATATTTAAGTGGGGGTACAAAATGACAGCTAAGCATAAAATAAAAAATGGGAGATGAGGTGCGTAAAATACGGCTAAAGATGGCCGTGGGGCCCACCACCACGTGACTTCCTCTCTCTCTACTTCAACCGTTGGATTGGGCCCGAAATCGTCGGCGATGATGGTGACACTTGCTCTTGGCTCTTTCCTGCCGACACTTCGTTTCTTCTCATCTCACGACGTGGGCTTCATGTTCTCTTACATTTTGGGCCCGGGCCCACTGGGTTTCTTTCATTTTTCTTTGCTGCTGCTCGAATCTTCACTACTCCCTCACACTTTTTTTTTCTTTATAATTATTCTTCTATACTATAAAATCTTTTTTTCCTTC
>c100096.graph_c0
CCAGCCCAGAAAATTTATTGAATGATTTTGACTGCTTACAAATAGAAAAATTGAACATTCAGTGGGTTTAAAATACAAAAAACTGTCTTCCAACAAAACCATCAGATGAGAAAGGCCCGGCTAAGTCATGCTGACTTGCAAGATATAAATTACACACAGAGAAAGAATTATAGGAGCTGATTTTACTTAAAAAATTTAACTTTTTTGCCACGATAAAAATTTAGTGTCTACGTTTTACAGAAAAAATTGATGAAAAATTGACAAATTGGTAATGGATAACTGAGCCATGAATAGTCTGATGATTGGAGCTAAGTCTAACTTAGTATAAGTTTAAAAAAGACTTTAAACCTAAATGTTAAAAATAGTACAATGCAATTACAATACATCGGAACAACTTACAAATGAGAAGGTAATTAAAAGTTCAATAAACAAAAAGAAGAAAACAAGTTTTAATACTCGTCAATAGCAGCATTGACTTCATCCACAACGCCCACTAACTTTTTCCATTGAGCAGCTGATAAAGATATACCTTTTCTGCCTGGTAGAAGATCACCATCCTTCTCATAGAATTCTCGGATGTCAACCATAACTTTGCCTTTGAACTCTCTGACTTTCACAAATTTCATCTTTTCTAGTAGCCATGAATGTTCTTCTTCTTTATTTTTTTGAGGCTTCTTTTCAGAGGTCTTGGATTTTTTCGCAGGTTGTCTATCTTCAGGACCGGAATCCGAGTCAGATGTATCACTCTTCTTGTTCTTCGGCATGGCAATTCCTCAGGACAGAGCAGTGCAAGATTTGGAAATTGGAGGTGATGAATGGTAAGAAAACGAGTTCGTGAACCCCAAATTCAATTCGGTGTTCACGTGTTGATCCAGGCCTTTTCAATTTCAAGGCTTAGGCTTCGTTGGACTTGGTAGGATTTGTTTCTGGATGGAAGTGACGGAGCTGAAACTGAACCTGCAACTGAAAGCGCAGCGATCGGTACGGGTACGGTAGCGGTAACGATAAACGAAATCACGAACGCGGACTCGTAAATGTTAAATGATAACGTGAAACGTGAATCAAAAAAACCTGAGCAAAAAACGTAACCGG
>c100096.graph_c2
CTTGTTAGCGAGCTCCTTGATCTCTTCTATCCCTGACAGATATAATGGACAAGATCAAGGAGCTCGCTAACAAGGTCTCGGGCACTGAGCACCAGGCGTCGGATGCCGGCGCCGACACCTCGGCTGCCCCGCAGCAGGCTCAGTCGGGCAAGTTCCCTGGACCAGACTCGTTCCCCATCGAGACCCAGAAGGGCAACGTCGTCGGCGTGCAGGAGAACATGGAGAAGAAGCCCGAGCCCGCCACGGTCCAGGAGGGCCACGACAGCTTCGACCACTACAAGGCTGCCGGCAAGCTGCTTGACAAGAAGACCATCGTGACGGGCGGAGACTCGGGTATTGGCCGGGCTGCCGCAGTGATGTTCGCCATGGAGGGAGCCGACGTGTGCGTCGTGTACCTCCCTGAGGAGCAGGTGGACGCCAACAAGACTAAGGCGCTCATCGAGGCCACTGGCCGAGAGTGCATCCTCATCGCGCAGGACATCCGGAACGAAGCCGGGTGCCAGCGGATCATCGACGAGGTCGTCCAGAAGTGGGGCCGCATCGACGTCCTCGTCAACAACGCTTCAGTCATGTACTCTGTGCCCGACATCACGGACATCACGACTGAGCAGTTCGACCGAACCATGAAGACCAACATCTACGGCACGTTCTTCCTGACGAGGGCTGCGATCCCGCACATCCCCAAGGGCGGCTCGATTATCGTCACTGCCTCGCAGGTTGCTTACGCGGGCCCGCCGATGCTCCTCGACTATACAATGACCAAAGCGGCGCAAATTGGACTTGTAAGGGCTCTTTCCAACCAGCTCATCTCGAAGGGCATCCGCGTGAACGCTGTCTGCCCCGGTCCCGTGTGGACGCCTCTGCAGCCCGCCGCGATGGACAAGGACCAGATGAAG
>c100097.graph_c0
GCCGCCACCAGAAGCAACCCAAAAAAATATAATCTGGAACTCCAGTCCAGACAAAATTAATCAGTTCTGATTCAAAATCTTGCGCAGAGCCCTCTGATCTCATTCCCGAGAACAACAGCGATGGAGCTATTCTTGAACGCTAAGATCGTCCGCCTCAAGAGCTGCCACGACAAGTATTTGACGGCCGACGAAGACGAGGAGTCCGTCGTCCAAGATCGCGACGGTTCGTCTAAAGCTGCCAAATGGACCGTCGAATTCGTCGAAAATTCCGACGACATCATCCGTCTTCGGAGCTGCTACGGCAAATACCTGACGGCGTCGAACCAGCCGTTTCTCCTCGGCATGACGGGGCGGAAGGTGCTGCAGACGCGCCCCAAGCGCCTCGATAGCTCCGTCGAGTGGGAGCCGGTGAGGGAAAGAGGCGGCGCCATCAAGCTCAAGACTAGGTACGGCCACTTCATGAGGGCCAATGGCGGCGTGCCGCCGTGGAGGAACTCGGTCACGCATGATATTCCGCATCGGACGGCCACGAAGGAGTGGATTTTGTGGGAGGTGCACGTGGTGGATATCCAGGTGGCGAATTCGCCGGCGGGGAAACCGGCGCCGCCGCTCGTGGTGGAGAAGAAGGATTCTTTTGCTCCGGTGATGGAGTCGCCGGCTGCCGGGTATTCTTCCAAGCCCGGTAGCTTTTCCTTTTCCAGACAACAGGTAATTAAATTAATGTTGTTTTTGCGAGTAATTTGTTTATTTTATATGTTTGGATGTGATTGATTCTGCTTTGTTTTATATTTGAAATTAATTTAGATAGAATATTCGAGGCATATTGTTTGTGGATTTGCATGAAAGTAATTAATAGAATATTCAACATGCGCAGTACATATTTTATAACTGAATATTCAAATTAAAGCATGGTTTTTCAGAATGTATCTATCTATATGAGATAAGGATTAGTATATGTACGTGTAATGCTGTTTGATTAATATGATATATAATTGATGATAGTGTTTTGTATATGAATGCAGTCAAATGAGAGTAGGCCTCCAAGTCCAAAGGTGGGTAGTGAAGGAAGGGTAATATACTTCCACATTGCTGATGAAAATGGGGAAATAGACGATGGTTTTGAGGAGCTGAGCATTGTATTCAAGGGGAATGGAGTGGATGAACTGAGGAGGAGGCTGGAGGAGGAGCTCGGAATTGAACGTATTAGTGTGTGTGCAAGAAGTCCCCTAAACGGGAAGCTTTTTCCTCTTCATCTCCAGCTTCCTCCCAATAACGCAACTATGCACCTGGTTGTCGTTCCACCATCATCATAACTCATAACAACCTACCATTACCAAGGACTTCAATGCTGCAAACGCTTTGTACATATATTCTGCCTCTCCTTGCTCCACCATCTTCCTTGTAGATATATGATTGAAGAATCCTTATATACAAGTACAATCCAGTCATTGTTTAGCAGCTCATTTTTTATTCTTCTTATTTTTTTCTTTTCTTTTTGCCCCCTTTTGGATTGAATTTTGTAGTGAATCATTGTATTATGGTGAAATTTTGGATTTTTCCTGATATCTTTAGCATTATGATTAATGAATAAAAGCAAATGGATCGAGATTGTGG
>c100099.graph_c0
CCTTCTGAATGGGGTCGGCAAACTACAACAAGACAATACACAACTGAGCTGTTATGCAAAGCCAATCTCCCAAAAATTAACAGAGTTATCCAATAAAAGCTGCATTTCCAGCAAACAATTAACAATTACCATGATAGTTGCATAAATTCATATTTGACAGCTCAATGGATCCTAGTATCATTTTCCTTAGATTTTATGATGCATCTTTTAATGCCAAGTGCAGCAATAACCACACACATAAAGAAATACAACAAAATGCAAGCGCAGCAAGTATCAACCTTCTCTGTCTTCTGTTAAAGAAGTGGACCTCAAGATAAGTCCAAATATGGAAATCTAGATTAACCAGCAGACTTTTCAAATTATAAATTAGAGGGGGTCAGGGGTTATTACAAGCAAATGAATACCAAAGCATGGTCATGCAATGAATTTCATTTCATTTCTAACCATGGTTGTTATTAATAAATCAGGCTACTAGCCTACTACCTCGGTGATGGGGAGAACAATGGGGAAAGTGTTATGTAGGTGTGGCAATCTTTACTTCTGCATCAGAATAGCCTAAACAAACATATTAAGACTTATAAGAAGTTAACAGCTAAACAAGCCCGCTTTAATCTTACACTTGCTTGTTATTAGTTAAATAATGTTGCTACCTAGGTGGTAGTAGGGAGAACAATGGGGATATTGTTAAGTTGGCATACAAATCGTTTACCTCTGTATTAGTAGCCTAAGCAAACATGCACAGATAACAGTGGACAGTTACTAATAAATTCAAGCAATTCACAATTTGAGCAAAAAATGATGATAATTTTAAGGTTATGGATTACTAGAACTAAAGAGATCACAATCATCACAGGTAGTGAACATGTTTTCAAAATCCATTAATCTGGTAGCAATAAGTAGAACCACAAGGTTCAAGCATCAAAAACTAACTTATGCAACCACCTCGATGTGAATTCAGATAGAAGTACTAATTGAATGAAGTTCAGATCTAGTATCCAGAAACAACACCCCTTCCGAGAGCAGTAAATACAAACCAGATCAGCAGGTAAACAATGATCAGCAATAAGTAGAACCACAAGGTTCAAGCATCAAAAACTAACTTATGCAACCACCTCGATGTGAATTCAGATAGAAGTACTAATTGAATGAAGTTCAGATCTAGTATCCAGAAACAACACCCCTTCCGAGAGCAGTAAATACAAACCAGATCAGCAGGTAAACAATGATC
>c100100.graph_c0
AGGGTATGTATCCACAATATAATCACCTTAATTTTTCCCAACTAGCTCACTTTGGGTTGAGTATGAGTTTATCGATATCACTTTTAAGATAGTTGACAGTTGTCATTTTTCTCTTTTTCTTGCTCTTATTTAGTTTTTTTTTTTTTGTTGACATTTCAAACAGTTCCCTCCAATCAAATCTAAGCAAGTTTTATAAAAAGAAAATTATAATCGCTCCATACTTTTTTTTAACTAAGTACATATTTTTTAAACTAAGTACATAGTTTACTTTCTCTAGAAAAAAAAATCTAGAGAGAGAAAAAAAGTTAGAGAGATGAAAAAATAGGATAGCCCGGAAGGGTATAGCCAGCATCAATAATAAAAACATTTCCTGAAACATAAGTGGAAGAGTCGTGAATTAAATAACGAATTAGAGATGTTAGAGCTGGATCTGATGTTCCAAATGTTCTAAGTGGAACTGATTTCTCTGCGACATTTTTCAGCCACTTTTTCCGAACAAGTTCTTCTGTTATTGAAGATTTAAACAGTCCTGGAGCAATTGAGTTCACCCTTATATTGTAATCTCCCAATTCTAGCGCCATAATCTTGGTCATGGAGTCAAGGGCAGCTTTTGAAGAACTATAGGCAACGCCACCGCGAAGCTGTGCTCGATTTAGGCCGGAAATTGATGAAATGTTGATGATCGAGCCACCACGGCCACCGTGGCGCAGCCGTTCCCCCATGTATTTCGACACCAACCAAGAACCTGTCAAATTTGTTTTCACCACACTGTTCCATTCCTCCTCTGATAGCTCAAGTGATGAACTCACTTGCCCTCTCACACCAGCATTGTTAATCAAAGCATCAATGTGCCCAAAAGCATGCCAAGCTTTCTCCACGCTCGCCGCAATGGTGGGGCCGTCGGCGGTGACGTCGAGCTCCACCGCAATAGCTCGACAACGCCCGCCGTTACTGCCGGGAGCGTCCATTTTGTTGATCTGATCACAGAGGGACTTGAGGCGGTCGGCTCTACGCGCCGCCGCCACAACTCTACAGCCGGCCTTGGCGAGGTCGAGGCAGAACTCGAGGCCGAGGCCGGAAGAAGCGCCGGTGACCATGATGATTTTTCCGTCGAGTTGAGACCATGGCTCCAATTGGTGTAGGATTTCCGTCGCCATTTTCGTACGAGGTTTAGATGTCTTTTTTTTTTTTTTTTGGATCCAAAACTGTGGGGTGATGAGAGTTTTGTGGTGATCGTCCACCGCAATAGCTCGACAACCG
>c100101.graph_c0
GTGATCAGGCAGAAATTTATACAGAAAATTACAATTCTATTTTGGCCAAAAACATACTTGTTTTAAACCATTTTGATACAATTAAAAACTAGTGTAACTGTTGCATATTACCATTAATTAATAATATGTAGTTGACTTCAGAAGTTTTTCAGCTTTAAAAAAAGAGAATGACTCTTTATTAAAATCCTACTAATTCAGTCAGTTACACATTTTGAAAATCAGGATGTTATTTTATAAAATTTTTAAAAAAATCCAATGTTGTGCAGCTAAAAGCCAAAGCCATGGTAGACAATCCTACTATGGTAATTTGAGGAAAATAAGTCAATGCGGTATTGTTGGATGAATTCTAATATTCTCTCTTGTAGAATACTTTTAGCAGATGAATTGTTAACATTTTATGCAGCCAATTCTTATCATTCCCCAGTTAGGTTGTTTCTCTGGGATCAAAACCTTCAAAGCATTTCCTTACTATTTTCAAAATGCTTGAATGAGAAATATTGTTTCACCGGGAGATTTCTTCTTAAGATGTTTACATTCATGACATGGGTATCTTTTATGTTCACATTTCAAAGCAATCACGATTTTCTACCTACAAAGAAAATCAATTTCAGTGTAATCGTAAATCAGAAAACTATTACAGAAAGTATGGCTTAGAAAGGTACAAAAATATTTCATGAAAAAACTATTACACGGAATGTACAGATAACCATTCATTTTGCAAGGGCTTCAATTTGAAATTTTATTTTTTCTGATAGACACAAAAAAATTTTAATGAGCTATTTGAAGGAGAGTAAAAATTCTTTACAAGTTCTTTGAAACTTTAAAATGTTAATAATAAATTTGTTCCTAGACAGCTCCTTTTCTGATAATTAGATACAAAACCGTAAGAAAAAAATTTGACTAATCTCACTTAATTTTCACTTTCGGTGCTTGATCACCATTTTTAACAATTGGTTAATGAGTTAATGATTTGTCAGCAGTGCCGTTTGTAATGAAAGAGCCAGGTTTTTCGGGAACAAACTGAAGAAGCTTTTTCAACCTCCTCAGCAAAGCTTCAATGAAACCTTTATTTGTAGAAGTTTCTTCCTCTGAAAGCTCAACCAAACTTTTACAGAAGGTTTCATTAAATATGGAGGTCAAACCTTCCTTCAGCTGCCTAATTTCATTGATTGAAACATTCCATGTGATATCGCTCATTTGTTTTGGAGTTTTAGAATTTGGAAGAGGAGATGGTTTCAAAGAGATGCCATAGGAGGTAGATGGGATGGCTCTCAGCATGTAATAATCTAAATGAGACCAGATCAAGTAGAAGCAGTGTTCAATAATAAACAAGCAGCGACTTAGTTCCAACTTCTTGTCAGCCAATCGTTCCGAAACTTCTGTTGATGCTAGATATTGTAATTCTTCTAGACTTTGAACATTCTTCGAACCTTCCGGAAGATAATCTTGTAGAGCTGTGGAAGTGAGGGATGGAACTGAGGACAGTGTGCTGCTAAGGAGGTTGACGTTTGCCCTTTCTCGATGATAATGTGCGACACATTGGACAAGCTGTGTTACAATGACTCCTAGGCTCAGATCTTTGGTTACGACGTCCATATCTTCCGCTGACCTGAGGGTATCGTTAAAAACAGGCACTAAAACAGGCGTAGTCAATCGCCTATCTGCACTACTCAAAGTGGTCAAATTCCTAACGTACATCAACAAATTTCCTGCTACCTCTAAAACATTACACACGACTTCGCT
>c100102.graph_c0
TCTTAATCACTAAGCAGCTCCTTAACTGATAACTCTACTCTACTCTCTCTCTCTCCAATTTCAACTTCGTAAGCATCCACAAATATTGTTTTTTTAGCTTTTTCCACACGCAGTGAGAATCAACAATGGATCCAAACCCTAAGAATTTCCCGATCCTCTCCTACGTCATGGCCAAACTCCCCACCTTCAAGCGCACCTCCTCCACCTCCGCCGCCGATGCCGCCCCCGATTTCGACGTCGAGAACCCGCCGGTTGAGTACGACGCCGATGAGCCTCACTTCGAGATCGCCGATAGAATGCCGTACCTCAAGAATCGCAAGCTCATAGCCGCCATGCGCCACACCGTTAGCGACGTCTCGCAGACCCGATCCGCGCTCCAGATCCTAGGGACCCGGCCCGATCACGAGACCGTCGATAGGGCGCGATTGAGGCTGGCTGAGATCGAGGCTAATACATCGATGAATTCGGATGTGAAGAGTGAGGATTACGAGATTTATAAGGCGGTTATCGATTTGGACGAGATGCACGAGAAGTATGGGAAGATGCTTATGGAGGCGGAACGGAGGTTGGAGAAGATTTATGAGGCGGCGGTGGCGGGAGAGGAGCTGAGTGAGGAGGAAGCCGGCGAAGGGAAGGATTTTGGGGAGGGGGAATTGAATGAAGAAGTGGTGGGGATTTTGAAGGATGCGGAATCGGGGAAAGTGATCGAGAGTGTTGATTTGTCTTGGAGACAGTTGAGGATCTTGCCGGAGGCGTTTGGGAGGTTGGCTTCATTGGTTATGCTGAATTTGTCACATAACCAGCTCGAGGCAATTCCTGATTCAATTGCCGGACTAGAAAATCTTGAGGAGCTTAATCTTTCAGAAAATCTTTTGGAGTTGTTGCCTGATTCCATCGGTCTGTTGTTTAAGTTGCGAATCTTAAATGTGTCTAGAAACAAGCTTCATGCCCTGCCCGACAGCATTTCTCATTGCAGGTCGTTAGAGGAGTTGGATGCAAGTCTCAACAAGCTCACTTACCTACCAACAAATATGGGTTATGAACTGGTTAATCTTAAACGGCTCTCAGTAAACCTGAACAAGATCCGTTCTCTACCTACATCTATTGGTGAGATGAAGTCTTTGCAGTTTTTGGATTTGCGTTTCAATGAGCTTGGTGGTATTCCACATACAATTGGGAAATTGACAAATCTTGAGATTCTGGATCTCAGTAGCAACTTCAGTGACCTGACTGAACTTCCTGAGACAATTTCTGACCTTACCAGCTTGAAAGAACTTGATTTGAGCAACAACCAGGTTCATGCATTGCCTGACACCTTTGGTCGGCTCGTGAGTTTGACCAAGCTGAACGTAGAGCAAAACCCTCTTGTGATACCTCCAAAGGAGGTTGTGGCTGGAGGAGTTGTAGCTATCAAGGCTTATATGGCCAGAAGGTGGGCTGATATACTGCAGGAGGAAAGGCAGAAGACTATGAATCAAGTGCAAGAGCAATCACAAGACAGTTTACTGACTCGAAGCACTTCCTGGTTGAGTAATGTTGTTTCTAATGTTTCGGGATACTTTGGAGGTGCGGAAAAATCGAATCAGGACCCTTACCTGAATCAACAGCTATAATTCTTCATCTTCCAGATATCGTCGTTTACTTCTTATTTGCATGAAGAACCTGTGATCGAGTCATAAAGATTAAAGACTTCGAGTTTGCTCGCCTGCCAACGTTTGCAGAAAACCGAAGGAGCAAGAAATTTTGCGAACTTCCTTCTTTGTTTCTTTGTTTCTTTCTTTTAGTTTGTCTACTCTGTCAGACATTTGAGAACATAATTGTTATACTAGCCATGCTATTAGACTCTGATCTGTTCAAAATTGCGTTTTTTGAGTGATTGGTGTGATCGTCCATGCCTCAGTTTTGATCTTTGCTTCATAGATTCTTG
>c100103.graph_c0
GCCGGGGAGAGAACATTAATAGGTGATTTCCCCATAAAAATTCTATCTTTCTCTCTCTAAAAATTGCAAGGGAATTTTTCCCTGTTCATCTTCATTCAGATCTCTCGACCTTTGTATTTTCACCATCCTTCAAATTGGAGTTACAGGTAATTCCTTATAATTTATTGCTGGTGATTATCAAAGGTGGAAACTTGCGAAAGCTCGAAGCTTTTTCATGTTAAAAAGGCAGCTCATTGAACATGGGGCACCGAAATACTCAGTTCACAGGTCATATGACTGATATGGAAACCGATCAACAAGGCCACAGCCATCTACATCCTGAGCCTTGCATCTTTTATGGGAATATAGCTAGCTTCCCTCATCCTAGTTTTCACTCAATGGTCCCTGCACCAGGAAACCAGGGTAATTTCAACTTTCACCATATGCCAGAACGTCATGACAGTGGTTTATTCTATGGAATGCCACAGTTCAATGGTCCTCAGCATCAGCATCCAGCCCCAAATCTCGATTTAGCTATCGCTGCACCATCTGGCCATTATAATCCATATATGGCCCCCCCGTCTGGTATTAGAGATTTCCCTGTCCAAGTCAATCATGGGACACATGATCAGTTGTCACTTTCGAGCAGTCACAGGGTTGTTGGTATTCCTACAGACACCTACACCAGGACCATACCCTACATGGATAGTATCAGAGCATCATTTAAGAGAAAAAATGCGGAAGGTGCTTCTGGGAGTTACCAGTATCATAATGCCTCAGCAGGTCCTAGCTCTTCTGTTGCCCCTGTGACTGCTATGACCGCAGAATCTGATGTTAACTTATTAGACCCGCCTTCATTTCTTCCACCCGAATATGGTGGTAATGATCCAACATTAATGGTAGAAAGTGGATCTCAAAGAAGTGCGAGAAATAGGCTTCGCATGGTTGGACATGAATCTGTTATGGCGCATAACACTGGCCAGTTGATCCAAGGAAATTTTGCTGCTCCACCTGTTCAGTTGCCTGGAAATCCTTGGTTGGACATGCACTTTGGCACAAACAATGGTGATATTGGCACCTTTGCGTGGGCACATGCTCCTACTATACAATATACGCATGTTCCCGATGTGAATGGTGCTAGTAATAGGAGTCCTGGTGGTTTTCTTCCTCCTCCCATTCCTCAAGGCCATCCAAGTGCTCATAATCCACCCCCATCTATGCAAGGCGTCAGAGGATACAACCTCCCATCACAAGTGGCTGCATCTGCTCATCAAATCTCGACAATTAGTTCTTCAAATACAGGAATCAATCATTTCCAGGATCTTGTAGATGCTG
>c100104.graph_c0
GGAAGATTAGTAATATACAAGTCAGGAAGAAAATGAATAATTGAAAAAAGGTTAAAAAAATAAATACATAGGCCATAATGAATTAGCAGACATGTCCCTAACAATTAAGAACTATTTATAAATAAAAGCCCCCTGATTCATCTCACTTGAGGTAGTCTTGCCTATCAACAACAAACCAAACAACGAGAAACCCGAAAAATGTTAATCATAACAATATGGTTCTAAAAGAAGGAAGTTAAATAGCACGACACTCTAAGGTGAAGAAAGAAAAATCATAGCACACAAAGATTCTTCCTGTCATCTTTTCAAGGCACTAACTAAGCAAACCCTACTCGTGTCAGATAATCGATCCAATACTCAGCACATTCCACTTCCACCAGGGGTAGTGTCTATCATTCGTTTGCATATAATCACAATGATATCAGTGTGTGTGCATCCAACGATGGTAGATACAAAACCATCGAAATCCACCACATTTCGCATCTACAAGACCTGGGATTTGTCTCGTAAGTAACTAAATAAAGGATTGAAAAGTATCAACTTAACTAATACGACGGATATGGTATTCTAAGTTGCATGACATAGCTGCTCGTGAAGAAGATCCGTGCTTCTCGTGCCTGAATCTCGTGTAAAGAAGATAATTGGCCACTCTTGTCAAAAAGAAGATATTATCTCACCAGCATAGCACTGTATTTAAGACCTCCAATCTAAAAAATGTTGAATACTACTGCAACATAAACATCACATCCTAGGGCCAACATACTATTTTGTAAACACAACGGTATCAAAATATAATTTCTTACTCTCCAAACCTAACTCCCCATTTTGTAGCTTGAATCCTGCAAATAATTCCAAACCCAAAATCCACACCAACATTGCCACACACAAAAAATTACTACTAAAATCCAATCCCCATTCATTTAAACTGAACTCGAACAGATCATAAAACAAAAGCGCTTCTGAAATATTAAAACCCCAAATTTCACGAATTCAATTAATACGAAAAAACAAACCTACCTGAGCGAGCCACCAGCGGAATTG
>c100105.graph_c0
GAATTTGCCCTTGGTATGACAAGGTGGTATAATGCAGCAATATGATTCCATTGAACGATACAAAGTTATCGAACTGCCCGTACCTAAAATTCCACCATATTTTGTACATTCAACAAAAATAAACCCCAAAATCTAATTTCTATATCCGACGAGCAACTGCATACAAAAGAAAGTTCGATACAACAAGCTTTTAGACAACTTCCCAGATGGGGTTGTTCAATCCCACCAGATTTACAAATCAAGGCAGCTTCATTCCGATTTATGTCTCAAGCATTGACTGTGGTCGCTGTTTGATTTCCCAATAAGTTGCTATCAACTGAATCTAAAAACATAGCTCTTGGTCTTGGATACAGAAATATTACAGGAAAAGAAAAAAAAAACTTATGACAAACCGCAACTAAATTAAGCTACACTTTGAACAAAGACAACTAGCAAGAGTAGATTAATTATTTCAGCATAGTTTAAGCCAAATGAAAAACATCACTTATCTACCTAAACTTAATAGGACTTACCCAAATTGTAAATCACAAACAATTTTCTCTATTTCCTATCTACTAAAGTGACATTAAACAACTAAGATTACAATGCTAATATTCTCCCACATTGCACAATTTGAGTACAATACAACACAATCCATCTTCTGCCTGATAATGCTTTCTTGAGAAAGTAGCAGATATCCCAGCATACATTAGAACAGGAGAAGGAATATACTACATTGGAGAAACCTCGATAAACCAGTAGAACATATCTCCCTATAGCCACACATGTTCAATTGAAGATTCTATATCCATTTCAGCATAACCCAAGTTGCTACATCTATCTTTTGCAAGTTCAAAATATTCATAATTGAGCTTAACTCCTTTATGAAATGCAATTGCAAGTAACCCTAGGATCACCAACATTGAAGGGGAAAAAAAAAACAGAAATGAAACAACAATCTTGAATTCAACACGCATTTATACCACATTGAATGATCATCTCGTCGAAAAAGCTTAAGCTACTAGGCATGAATATCATTCGATATTGAAAATCTTTATTCTCCAAAAGGTAAAGGTGCAAATACACCCCAACGTTTAACTCGAGGAGCAGATTCCCCCCCTAATGTTATTTTTGGACCAATTAAGTCCAAATAAACGTTTTTATGGGCAAATACCCCTCCAACGTTTACCTTGAGGAGCACATTCTCCCCCAAGATTTTTTTTGGACCTATTAAGTCTACAAAAAATCTTTTTATGGGGCAAATATACCCATCATTTTTGTGGGTATATAATTAATCATAACTCAAAGATAATAATCATTTTAATTATTATTATCTCCCAAATATAATTTATTTAATTAATAAACATGTATTGTGCATATTAAGTGAAAATTAATTTTATGTATTATATCATCCAAAATGTTTAAAATTTAATGTGCATTTACT
>c100106.graph_c0
GGGCGCCACTACCGAAATAAATACCGAATAATGGGAGCAACCTAACCTAACTTCACTTTGCTTTGATTTTTCTACTTTGCTATTGTTTTTTTGCCATTTTACGAGTGCGAGCATATGTTTTCGGTGTTTTTGTTTCAAGTTCAAGTTATCTCGGGCTGCCGTTAGTTTCGTTCTCTCTCTGGCCCCTGGCCCATATGTGGGTCATTTTTTGGTTTTTTCAAAAGTTCTGGAAATTTAAAGTAATATCTCTGATCCTCAACAAAAATTTAAAGGCAACATTTCCGAAGGATCTTCCAACTGTGGAACTCTCTAGCTGTCATCGGTTACTGGATAAGGACAACATATTTTTTCCTCGTCTTAATCTACTAAGTTCTCCAATTTGGAGGAACTCAACTCAAACAAGCAATTTGCCTTGAAAAACAATATGCGTTTTCACTTCGCATTTCAGACTCTGAAGAGCTACCGTCAGATCACCAAGTCCAGGGGCTGTTGCTCCTCAAAAGAGGGAAGAAACACTAATTGAAATTTGTAGTGACACGAGGACACCATCCTCTCATTACGTATCTCTGTTAAACTTTTATCATATGTGACTTCTACCGTTATTTGCCCACAATGAATTTCAGTGGCACAGTCCGTTTGAACACCTTTGGTGTTTGCGTCATTATTGCCACCCTCATTTTGTTTTATATTTACATATTTAGTTCAAATTCCCTGAATCGTTCAGAAAAGAAGAATGTAGTCAACCTTCGAAAACTACTCATCACTGCAATTGAGGTAGCAGAAAAAGGTGGTAAGCAAGTGAAACTAGTTCGAGAAGAGATGACTTTAAATAAACACAGCAAAGGGAAAACGAAAGAAGGAGCTGAAATGTTAGTAACCAATGCAGATTCATCATCACATTGCATCATGTTCTTCGGTCTAACTCACACGTTTCCTCACTTGAAAGTAGTGTCTGAAGAACAAGAAAGTTCAAAACTCTGCGACAACACTCAACCTGTGCTTGATTTGGATCCCGCTTCCAAAGAAGGGTTATCAAGGCTTGTTGACTCAGAAGTGTTCACCGAAGATTTGATGGTGTGGATTGATCCATTAGATGCCACCCAAGAGTACACAGAAAATCTGCCGCAGTATGTCACAACAATGGTTTGCGTTGTATTTAGAGGGAAACCGATAATTGGCGTAATCCATAAACCATTAGAGAAAGAACCTATAACTTATTGGGCTTGGCTGGAACATGGTAGATCAACAAGTCTTACAGGCCTTTTAGCCACCAGGAAGAGTCCAGAATCAAAATCAACTGTGATAATCTCTCGCTCTCATGCCGGGAAGGGAGTTCAAATTGCTGAAAGTGCTTTTGGCAAAGAAACTAAGATCATTGAAGCAGGGGGCTCTGGTTACAAATCTCTTGCTGTAGTCAGTGGAAATGCATCACTCTACATGCATTTAACCCAGATCAAGAAATGGGACATTTGTGCCCCAGATGCTATTCTTCAATCTGTTGGAGGCAGGCTGTCTACGTTAGAGGATGATGAAATCGACTATTCATCGGAGCAAGAGAAAGTGAATGAGCATGGTGTAGTCGCTAGTTACAAAGATCATGACTATTACATAAAAAAAACTTAGTGCTGTAAAAGACTCATGGTCCAAGTCAAGCTAAACTCTCAAGACTTGATAATGATGATTCAGTCACAAGTTCCTTTGTTTTAAGTTGAATTATGTGTATATAGATTAGTTTAAATTTTTTAACGTGAAATATACTCGGA
>c100107.graph_c0
CGCAAGAGAGGACTGTCCTTGCTTTGCCTCTACCTTGTTCGACAAGACATCTTCCACACAGAGCTATCTCTCTACAAGACATTCACCATGGGTCTCATTAAGGGCGGCTTCTTGCGCCTGGTGCAAACACTGCTCTATGCCCTCTGCTTCTGCTGCGCCGGCATTACCCTCGGCATTTACTCATACTTCCTCGCGGTACAAGCCGATCGCGACCAGGGCATCCCCAGATGGCAAAAAGCTGTTGAGGGTATCTCCGGCGTCGCTGTCCTGTATACCATCGCTGCTGTTGTCCTTACCTGCTGCCTTGGCGGCATCAGCATCTTCGCCTTCACCGCGATCGTCCTCGACATCCTCTTCGTCGGTGGTTTCATCGCAATTGCTGTCCTGACCCGCCACGGTGCCTCCTCCTGCACTGGCATTGTCAACACCCCTCTTGGCATTGGCAACGCTGATTCCAACACCTCTGAGGGCTTTGGCAACAATGGTCTCGGCACTGGACAAGGCGAGAACCTCACCTACTCTGTCTCTCCTCGCAACGCTTGCCGCATGAACACTGCCGTCTTTGCTGTGTCTATTATTGCCGCTTTCCTGTTCCTCATTACTGCTCTCTTCCAAGTCTTCCTTGTTCGCAAGCACAAGAAGGAGAAGCGTTTCGGCCCTGGCCCGTCCAACAACTACACCAGCGGCCCTGCCAAGCGCAACTTCTGGAACCGCAAGAAGAACACTACCGACAGGGACGCTGAGAAGGATGTGATCACTCCCGCTGCACCTGGCACTCTTACTACCGGCCACGCCACCGATATTCGCCCATCGCACGACACCGCCTACACTGGAAGCACAGTTGCTGCTCCTGGCGCTGGCTACGACAAGGTCGACGGTGCTAACGGATACGGTGCCCAGCAACACCACGGCCACGCGGCTCACGGCTCACACGGTGCCTACTATGGAGCTCCCCAGGGAACCGCAAACCCCTACACCATGGACACCAACCAGCCCGCATACGGTCGCGGTGCTGTCTAGATCTGCGCGCGCACCAACCGCAGTCGGATCAACAATTTGAATTTTGGGTCCACCAATAGCCAGTCTTTTGAGATTGACTGGCTGCTTTTCCTTCTGTTTGTTTCACGACGGGGATTAATGAATAAGATACCACTATAATGCCACCTGTACCATATGACTTCTAAAAGAGAAGGCGATACGAAGTTGGGATTGGGATGGTGGCGAGGAGCGATGTTTACTCTTAATAATATATGTAATTGCAAGAATGACAGCGGCACATAGCCGTT
>c100108.graph_c0
AATTCAGTTGGGTAAAATATTTGTAAGTAGTTGAAATTCCTCTCTTTGACCCCTAATTTATATTGCTTTATCGATATGATCTGCGATTGTGTCTGTATCTACTTCTTGATCCGTTCTTTGATTGCCATTGAGCTCAAGATTGTATTTTTCAAAGTGGGTTCCTTCTCAATTTCAAGGTGTAGGGTTTTTTTTTTCATCGAGCAATAATTGTTATTTTCTTGATGAATTTCTGGGTTGCCCTCATTAAAATTGCTTTCATTTTTATTTTTTATTTTTATTTTTCGTAAACTATATTCTATTAACATATGCTGAATTAGCTTCTTGTTCAAGAATGTGATGACTGATGAGCTTTGAGTATTGAATCAAAACGCTTGGCATTAGATTTCTATTTGGGTATCTATAATTGCAGTTGAAGTTTTACTTTTCCGATGCAAATTCTGTTTCTTAATGCAAGGCAAGTATAAAATATCTCTCAAAAATGAGGAGAAATCTGCTGACTTGTTTCGAAAAATGATTTCAAATATGTAAACTGTGAGTGTTGGGTTTACTCATCGATCTTTTATTTGGGAAATAAGTATTGAAACGCTAACTGATGACTTGTTTCTGACTTGGATATGCAGGGTGTTTTTTGTGCTTTGGATTGGATGTGACTCTGCAAAATAAGCTCATCACTAGATGCATGATCTATGTTCAAGTAAGATGTGATATTGTGATGCAATTTTTATTTTATTTTTCTTGATGAAAGTGTTGATTTTTATCTTATTGAGGTTCTAAACAAGTGTCATGAAGGATGAGATGATCTTGAACTGAATTTGAAAATAGAATTCAATACTGCTCTTAATCGATATAAAGTCTTCAGTTGTTATGTGCTGCCTAATTCTTAATAACATTATGCCATCAGCTAGAAATATGCTTTAGGATGGAATAACTAACCTTGTAGGGTAACATACTTCGGCATGTTGTCAGTACCATATGAGCCAGCTTAATAACAGTTCAGTAGATTTCTCCCTTTTCGAGTTACTCGGCCCTTGACCATTTATATTGACCTTTTTGCTTCTTGTGCTCTTTTCTCTGAATAAACCACCCTCACTTTATTTTGTTTTTTCTATATATTGATGATTGATCTGAACGGGTGAGATAATTCTGTGCTTGTCTTTTTGTTTGCTTAACAGGCATGTCAAAATGCTACTGTTGATGTTTTTGTCCTGGAATAGCAAATTCTGTGAATTATAAAATATTTTCTACCTACCAAAATGTTGAGAGGTCGTGCTTTTGTTAGCGGAGAGTTTCCCTTAATTTCCCTGGCTTCATTTTTTTTTTTTATTGTTGTGTACAACAAGTCTCGTTAGATATGGCCCCAATTGAAGAAATCTTAGATTGCTGGTTTAGTGGAAGGCGTAGGGGGAGGGGGAAGCCATTGAAGACTTGGATATAAGTGATTTGATCACGATGATCAAATCTAGTTCTTAATTTCAAATTCGGATGCTTTGTGTTCTTTGCTTGTCCTTTTCAAATAATTAAATCATCAATATTTTCCCAATGGTTTTATCCAGTGATGAGGAGCCAATTGCCTTCAAAAAGATGCATGATTTTTCCACAGTCGATGGTTTTGTGGAGATAAATGAAAATTTGGCAGACATGATAAAATTTGTGGCAAATGATCCCTCTGTGGGGCTTTTCTATGTTCAGAAGCACACTCAGAATGCAACTCCCAACCTTCTTAACCTCAAGAATAACGTCTCTGAAAAATCTCATGAGACTGCTTTGCATACAGAAGATCTGGATGATTCTATGACAATGTTGAGGTCCATGAAAGAATGCGGCTTCCCTGTTGCAGACGAAATGATTAGAGATATAAAAAAATCTCTTTCCATCATATCAGCAAAGCAGCCAAAAAGAGGGCTAGTATATAACTCCAGCACAGGTTTTCTTGCTAGAACTAGTTCCTGGTCTCCAGCCTCCTGGGGTCGTAATACAGTTTTCTCACAGCAAGATGGTGACAAGAGCCCCAGGTACCTATCCAGTGCTTTTAAGTCGGTCAAGCAACGAGCTAACAGCTTCAACCGGTCTCAAACGGGCTCTGAGGAAGCGTCTCAATCAAAGAACGAGAAGCTTCCTTCAGATTTTAGTCCTTCACTCGCGAGTACATCAGGTAGTCCTTCAATAATGGTAGCAGAGTCGGAGACTGAAGATCTGCCGGAGATGAATGAAATTGGCAGGGAACTGCAGGAAGAATCGCAGCTCAGTAAAAGCTTGTCTCATCAACAGTTTATTGCCTTGTACGAGAATTATGACGAATTCAAGGCCGATCGGGAGGCGAAACTGGAAGAATGGTTGGGAGGGGCAGGTAGTAAGGATCATAGAGAGGGAACGAAATTGGACAGAGGGGCTTTAGCTCATGATCAGCAAGACTTGGTTCCATGACCACCTGTTTTCTTAACTGTGTTGTTGGTCGTCTGACGACATCCAAACTTTGT
>c100109.graph_c0
AATGAAAGCACTCTCGCTCGGATTGATCAAAGGATCCATTGATCAGGTTGCGTCCATTGTCAATATTACCTGGGTCCAACCTCGTGTACTTGATAAATCTCAATTGGCCAACATGATTCAGCGTCTGGATGTCTGGTGCAAAGACGTGAAAAGTATGGAACACCTCATGGAAAACAAAGCTCAAGATATCTTGACCCTCTAATGTGTGCCCCATCAAAGGGGTGAGTATGAAAAATTTAATCATGTTCTCTCAGTCACTGAAACTGGCGTACTGAAAATTTTCTGTATTTTTTTAATGTAACATTTTAAAACTTAATTATGTAAATAAATAAATTTAAGGTTTTTTTGC
>c100109.graph_c1
CAATCCGAGCGAGAGTGCTTTCATTACTAAGTGCTCGACGTCACTCAACGGTAGCTTGGACTCCGCAGCAATTTCATTGAAGGTTAGTCTCCGATTGTTTGATGGTTTCTTGAAAGCCATTTCCATGAGGCATAGAAGAGAAATTTTTTGTCTTAGCTTAATTTCCTGAGTCGCAATATCTGGAATTGAACTCCATTTCGGCTTCATTTTCTCAAATTTCGCAATGTCACCTGCATTAAAGGCGTAAAGAAGCTCTACTAACCACCAATTGGGTGTGGATTTCAGTGAGTCTAGGATGGGGTGGGCCAGAAGCTCACCAAGATTGTAGATACTTTCTCCTAGAAGGGCGGCTAACCCTAACAAGAACCCATGTTGCACCTGTTCTTTGGCAGAGAGGTCAGACAGTTCTATACAACCAAGGTATTTCAAAGCAGACTGA
>c100109.graph_c2
GTTTTGAGTATGACCAGCATTTTGAACTCTTTCTTATCGGAACGTGTCTTAAAAATCTAAAAAGGGTGAAATTTTTATAATTTATTGTAATAAATTACCAGTTCGGTTTCTTGTTGGTGAAGTTGATCCGAAATGGTTACATCCGGCCCTGTGAAGGACGTTTCAGCGTTTCTTACAAGCAAGCAACAGCAATTTGCTTCAGACGAAGCTCTCCTGAAAGAATGGAACGATATCGAAGAGATGTACAACAAGAAATTGTGGCACCAACTGACTTTAAAGCTACTCAATATTGTGAAGTATCCTAGCCTGCAAAAGAATGAGGAGCTTTTAAGCCTCTACAACAATTTTATTCAGATTATCGAGACTCGAATTAATCCTCTTGCTCTAGTAGAAATGTTGGTGGAGGTTGTGAAGCAGTTTAAAGACCCTAAAGAAGCTATTGCCCTTTTGGAAGCTACAGAAACGAAGGTGAAACACAAGCAAGAAGCTGTAATTCTATGCCAAATTTTAGAAGGTCAAATTAAATTAGAAAAATTGAATGATCAAGAAGCAACGCTAAAGCAGATCGAGGAGATAGACAAGCTCATGAACGAGCTTGATGGAGTAACGTCTGTTCATGCTCGATATTATTTGTTAGCAAGTCAAGTGTATCGACTGCAAGGGAAATTTGCAGAATATTATCAGTCTGCTTTGAAATACCTTGGT
>c100111.graph_c0
GTCGGAAATTACAATCTACATATATATGACAAAAGAATTGCTATCATAAACTATGGCTAGAGCAAAGACCAAAAACCAAGTATTAATTTGAGCCAACAAAAAACTTGATGTATAAATCACAAGGCCCACAAAAATTAAATCTTCAACTGTAAAAGAGAAAAAGGAAAAAACTAATAGTAATAAGAATTAAATACCACAATGAGAAGGCGGCCCCACTTGCTGAAGACATTGTCACGAATTTGTAATTCAATCCTTTTCTGCTATAGCTCTACATCCTCGATCGCCATTGAAGGAGTACTCACGAAGCTTAATTTCTTCATATATAATCCACAAATTAAATTAAATCAAATCAGTCCCTTTTTAATTCCTACGGTTACTTTCATGCTAATCCCTGCAGTTCGATCAGTTCCTCCTACTATTATAGGTCAAATAAGCTATGGAAAAGATCTAAAGTGTTTGGAGAAGGCGTGTTTATATGTGGTGAGATAAAATTATTTGAGGGGCTCGGAAATATGAAACTATTTTCTAAATAATTCCTACTGCTATGCAAAACCGGGCTTAAATCATGAAAAAAGTTTAAGGGATTATTACTATCTGTTGTGGTAGTGAAGAAATTTGGTGGGATTGGAGGAAGAGCATTTGGATTTGGCGACAAAATTCCGGGAAATTGATTACTTCTCTGAATAATCGCATCGATCTCGATTCCTTGGACCATTTCTGCTTCTTGATCGACGGCCTGCGCCGTTTTGCGTCCATCGGGAGACTTCGTTCTCTCGATGGAGGCGAAACGGGCGGCCGGGGAGACGGCACCGCCGCCTTCTTGGAAGCTGCCGAAGGCGGAGGAGGAGGAGGATGACGGTGACGTGGCGTTCGGCCCGGTCAGACGTTGGACGAGCGACATGAACTCATTAGGGTTTGCATGGATGATCTTCGGCGAGACCGTGTATATTATGACCGGCGGCCGCGGCGGCGCGTGTGTCGGAGGGTGGTGGTTGTGGTGGCCGGCTGGCGGCGGCGCCACCGGTGGTTTTTTGATCTTGTGGGAGTCTTTGCGTACTCGGAGTGGGGCGGGGCGGGGGCCTTGGAGCTCCCTCCGAGGAGATGGGCCTGAAGAGAAGTCCGGCATATCCATGGCGGCAGTGGCGGCGGCGGTGATAAATGTTGGCTGGTGCTATCTTTTTCTTCTTTTTTTTTTCGGTAATGTTGAGGAAAATATTTATATTGGGATTTAAGGGTGAGTATATGTAAGCATTATTAGTCAATGGAGTATGGGAGTTGTATATATATATATATAGTATAT
>c100113.graph_c0
CGTTAAATGTAGATCAGAAATCTCCACATTCCAAATATACATTTTTTAACATGAACATGATATTCAGTGTTTGTAGACTGAATAAAAATCAATGGTCTTTCTAGATTAAGAGAGTCGTTCTAGTGCATTGGGCTCGTACCAAGATTTCTCACCCTTACTAAGGGAAAGGGAATGGTAAAAAGTGAGTTACATACTAGAGGTACCTATATAACAAATTTATATGGATGATCAAAACATTTCCGGATTTAAAAAAAAAAAAATTAATAGGACACGGCACAATAGGGTATTAACCCTAATAGGCGAGGAATGAGGAAAAAACAACTAAAGACACAGGTATGCCAATGGTCGAGAAATCATGGATGGTTAGTTAAGTTCGTTGTCTCACTACAATTAATGATGTATGCATTCTTCCGTGTAGTAAAAATGAAAGGAAAGGGCAGTAGTAGTCTCTTACAGACCTAGACCTAGCATATCAAGGAGATGAGACGAACATCAAAACACAAAAATCTGACCATCTCAGCAAACGGACATCGTGCGTTCCCCTTGAGTTTCCCTCACCCAGTCCAGAATACTGGTACAATCTTCAGGCGAGATGAAATGCCTATTTTTAGTGCGATAAGCTTTTAGTAGTCGGACGTCTTTTGGGTTTGCAACATCCTTTTCCATGCAAAGGGATCGAGGCACTTGAAGTTTCCCTGATTGGTCTTCATACGCGTCACATATGAAACTCAGCACATTTTCCAAGGGTCTTGAGGCATTAATCCATCTGTAGATGGGCTCATTCCGAAACCACGTCAATTGTCTTTTCGCAAAATTTCTGCAAAATCATACCCAACAAGAAATTACTATGCAAGTTACTGCAGATTAACGTGGAGAAATGTCAGCATAAGAAATCGAAAAGCACATGAAGCGGGAATTTTAAATACACAACTCCAGAACATTCTCATGCCTCATCCAAATCAAATCATTCATCTACCAAAAACAATAGGCAGAAATATTTCCAGTAAAAAATTATCTTTGTTTCAGCTTTGGATGTAACATATTTCATTGCATACAAATGAAACGAGGATGTACTTCCACCACTACTCTTAAAAATGACCTCACTAAAGATCCATCCATTAAAGCCCAAATGTAGAATCTGTATGAGCATCCACTAAAGATCAATACTACGTAAAATACAGAAAGAGCATGAGTGCCAAAAAAGTGAACATGAGAATATCGGTCAAATTCTCAATTGGGCAGCCACAATATTCAAAGATAATATAATGTGAACAAACATGCAAAAAAAGTACGAGGAAAGTGGAGCTTTATAGATTTCCCCCAAGGCTTACGCGTGAATAATATTTGATGTGTTCTTACTACAATTTTCAACGAAGAAATGCTTACAAATAAATAAACAGATTTAAATTCCAGGTCAATGATCTTACTACTTGTACAGTTGTACCTCGTCAAGAAAACACTACATAGATTAAGAACCAAAAAAAGAGGAAGAATAAGTAACCTAGATGCTTTTTGAAACTCAGACAGAAAACTGTAGAAATCTCTAGAAGAACTCCATCCCCTTTGTTCTCTGGACCTTAGCAGGTAGTCCATAGCTTGTCTATAGCCAATTGCTCGTGTTGCAGAATTGGAATTTGGCATAAGGCCCAAATCAAGAAGCCACTTCGACTCGGATAAAATTCCATCATCTAAAAGCATATCTTCACACCTGAAATCAATTGATCTGTACAAATCCAGCCTTTGGGTTGACAGGAAGAAACATATAAAATCATAGTCCAGATCTTTTGATCCTTTCTCTTGAAATTCACCATTTGATGGGTGTACATCAGATGAATCTGCTCCACTCGATTCAAACTTCTCCTTAAAAGAATTATAGGGTACTTGAAATGCTGATGGAGATGTGCCACTTAACTTGATAATTTCAAGTCTACGACGTAACCGGTACCAATCATTTGCTGCTAATGACTGGACACCTGGATCACCTGCCTTAACAACCAACTGTACAGCAGCATCCCAGTGACCATCCCTCTGAAAATCTGCAAGTTCCGAATTTACTTCCAAGGTGATCTCAGGGGAGGCTTTTGGAACATCTGGTTTCCCATAGATGAACCACCGCAAGTACAACCCTGTACCCCCCGTCACAATTGGAACACGGCCTCTACTAAGAATTTCTTCTGTTTTCTGCCTTGCATCCTCATAAAATTTGCCAACAGAATAGTCTTCAGATGGGTGCAATACGTCCACCAAATGATGTGGGACTTCCTGTCTATCTTCCAACGAAGGTTTTGCCGAACCAATATCAAGACCTTTATACACCTGAACGGAGTCAGCGCTGATGATTTCTCCGTTAACTCGTTTGGCGAGCTCCAAGGCGAGCCTGCTTTTGCCGGCGCCGGTAGGGCCAGAAATTACTATTACTTTCGGCCGCTTGCTTGTCGTTGAGCAGTAGGTGGTAAAGAGTCGAGTGCGGAAGGGTGGCCGTGAATGGCGGCGGAGCGGCGCCTCCGCTGGGTAAGGCAGGCGGAGGAAAGTCATCCGCAGGCCGCCGAACCTCAAACTGCTTATCATTTTGGTAGACAATGAAGTGATTTTGTACGAGGGAGGGGGCTATCTAATTCCAATATCAGCACCTGCAAATTCAACTTCAATTTTTTGGCAAAATAATATGGATTAAATGCTTGGTTTTA
>c100114.graph_c0
AGAACATCATAACTACTTAACATTGCTAGAATTTTAATTAAAGTAAGAAACCTAATAACTGAGGGACATCATATGAAACATAACCCGATTACTTACTATGTTTAATAATTAACTTTTACTTCGTTTAAATTTTATTTATTCAACAGTTTTGCTGTACACATTAAGAAAGAAAGAAGAAGAAAAAAGAGAAATGTATTACAGATCATGAGAGAGCAGCAAATGATTTCCTTTAATTAAGAAATATGAGAGAAAATCTGATAAATTAAGATATAAGACTTGAGCAGATGCAAAAATTCAAGCTGGTTCTCTAAATGGAAAAGAAGCGCTGGATCCAGCAATAGCATTTCTGCAGAAATATCTTTTCTACCTTGAATACACCTGTGTAAACCTCCCTTTTTTAACTGCCTTCAAAATTTGAACTTTATCCGTTCTTTATTTACTATGCTCAACACAGCATTTTTTATCGGATTGAGAAGCAACTAAAATTCCTCTTAAGTTAAGATGTAAACCATACAGTGTTATTGAGGATACAAAAAAAGGAAGAAAAATAATAACTATGGAATATGATTTGGCCAACTCCATTGATGCGGACATAAATCAATTGTTAAACTGCACGGATCTGAAAAGAATATATTCCAAGAAATGCTGTTACTGCAGTCATTACCTCTTAAATTAAAACAATTTGTGGATTTTACCTTAAAAATAAAAAATAAAACAAACTATATTAACAAATTGAAAAACAGTCCTTTCATCTTAATTGTACATACATTTTTAAAAAGGAAAGAGAAAACTAAGTGTAACAGTAAATACTCATTCAATTGCACTAATTTGATGGTTAAAAGGGAGAATCAATCACCTGTCCCCCTGTAATGACCGATTTCAGTTTAAATGCTTTGGAAAGGAGGAGCAATGGCTGCTGAGCTAGTTTATTCAGAGATTCAAGTGTGCTTGAAGACGAAGAACCCAACCAAATGGTGAAATTACTTCACTTATTAAAGGTGTTTTCACACACTGTCCTCTTGTGTTTGATTCCAAGTACTGTGCAACCAGCAACAAAGCTGCTGATGGTAATTTTCAACTTTTGTCTCTTTGGCATGGATGGTAGTCCAGGAAAACAAAAAGGTCTTCCAGTTCTCCGATTTTCTCTTAATTCTGTTCCAGTTATCCATTCAATTCGTCAATCAAATGTCAGGTAGTGGTCCAGGCGTGGTGCGTAAGGTGGTATCCACGATCTACTGCCTCATGGTTATATCTGTTTTGACAGGTATTTTTTTAAATAATAAAGAATTGTATCTTTACCATTCATCGATATTGAATTTACGCATTACAATTCTACCTGCCGAATTCACTTTATCATTATGAGGCAAGAGAAAATCTGCAGTTCCAGTCCTAGTCACAGTTTTAACAACCAATGGAAGTTTTTACTTGTTCAGAAACTCTGGGAAATGATATTAAACAGCATCAAAGTGACACTTTGCAGTTTCTTCATACAAAAAAAAACAAACAAAAAAA
>c100115.graph_c0
CCAATCATTGTCCTTTAACGTTTGTCCTTTGAGCATTACTTTTTGCCGGGCTGGTTGAACTCCCGTCAGTGCATACAATTGAGCTTTGAAAACCATTGGTTCTAGATCTGTGTTCACATCCACATCTTTGTACAGTTCTTTCCCCCATTTTACTTTAACAGAACTTTATCGTAAGATCCACGTTAGAATATGCTAGAAATTTAGTGTGCGCCGGCCGTCAAAGTCAACTCCGATAGTTCCAAGTTGCCTCCTCTTACAATTCGCTTGTTTACCTTATGCCACAGTGCGAAATGTGGTCCAGATGTGGTCTCGCGTAGGTCAGTTTTAAAACTTGAACTACATACTATCAGCAAATTAAAAGTGTGACAGATTATCTAGCTCTTGTTTTTTTTTGGCGTTTGATATTGTGTCAAATCATCGGCAATTGAATTAGTTTGCTCGCCGCTGAACACGTTTTCTTTTTGTGAGAAAGACTCTTCTCATCTTGAACTCTTTCATAAATAAGTTAACTCCTTATCCTTTCATTCGGCGATTTCTACCTCAAGTTTCGGAATCGCCGGTACATCTTTCGTTCACGTGCCAAGTTCTCCGTCTTTTTGTTTATCCAGTATCTCACCATCTCCAAGCAAAATCATCAGCATGGAAAATATCGTGACGGACACTGCCCTTCAGCATATTGTAGATGAAAACCTGGAGGATTCAATTCAGCCACCAAAAGACAGGCTCTTCGGAATCTTGGACAAGCTTGAAATGCATGTTGAGAAAATGAGACGGGAAGCTCTGATGATAGAAGAGGAAAAAGACAACCTTTTTTCTACCTTAGATGCTGTCAAGAATTCAGAGTTGCTCGTTAGTTTGGAAGAAAGTGACAAAGATGATATCCAAAGGTTTATTGACAGAATCTTCTCTCGCTGTATGACAGTTGATGTAGCTGTGCATACTCATCGTGACAACATTCAAGAAGATGCTCTTTATCAGGTCAACAATTTAATAGACTCCTTAGTTATAAATTTGCAAATGGATCCCAAGTCTAGTAAAAATAGATGTCTCTCATACATGGCAGCTTGCTCGTCGGCTCCCATTGGAATCAGTGACAACGATTTTGAAAGTGCGATCCTCGGCTGTACTATCGATGATCAGAAACGAATCAAAAAGCGACTCCAAGGGCTATTGGATTACATCAATACTGCTTTGGCTGTGAGCGTTCGCGATTTTGATTAATATTGTAAGTAGAATTGCTAATTTCGACTGCATTGTTTCCTTCTATCTTCATTTGTATTCCTATTACCTACCTTTAGTTTTTTTTACGTTTTAAACGTTATTATTCAAGGCATAATCATTCTTAAATTATTTTGTTTTCATCTGAAAAATCATTTTCATTTTCTTGTTTGAGCTTTTCCACTATGTTGCACTCGTTTCATCACCATGGTTGTAAAGACAAGATCCTTCAGGTCATTTTTGCCTCATAAGGCCTTTTAATGACTTTAATCATTAATAATGTTGAGGAAACAACTAGGATTTTTCTTAGGAATTCCATGTCTTTGTAACTTTTTACAATGGTGTAATAAGAATGAAGAAGTAACAGCTTTTCTTAGGTATTATACAATTAAAAATCTAAGGAAAGTATTTGTCCTCCAATTTTTGCTGTGCCTACTTTCGCACTATTGCTGTGCTGACAGAAGAGAAGTTGATAAAAAAATTATTCAGATTTTCTTTAATTTTCACAAAGAAATGAAGGTCTGCTGTTAGTATAAGAATATTAAAAGTGAATCTAAGTGTTTTTAGGATGGAAACTGCCGTGTAGCACCGCTGAACACGGTAGGTGTTAAAGTGAACATATTCTCATCTTGAAGTTAAAAATAATTAAAATCTAAACAATTTAAAGTAGCAGAAGTATAACATAGTAAAGTTACATTACATTTATGAAGATTTATTGCATTTCTAAATTGCAATGTAAGGAAACAGACTTAACCAATGAACATTATGGGTATTGGGAAAAGAGTGAATGATACCTCTCCCTTACTCTCTCTGTCTCTCTTTCTTTCACATTAAATCAATTTGTAACACTCATTTCCCTTATTTTTTTATGTAAATTTTCAATAAATCGCAAATGCAATGTCTTATTACTCAATTTGGATGCTGTCACGCGTTATTTTTCGTCCTGATGCCTTTTAAATTCGCCTTACGGCAAGTACAGGCTGAACTAATTGCTGCCATTCCCTTTGATACATGATTTTAGCACTATGTCATTTTTCTTTAAGTTTTGCCTCTTATAAGTGGACAGACTTAACTGTTACCACCAATTGAGTACTTTGATCAAAATTTCTTCAGCTACAAAATAAGTGATAGCCTTGAAAACCTTGCTGATGTGTTTGAGCAGAGTACTGAAGTATGATGATTGTAACGTCTTTTCAGTTTCAGTAAATTCTAAAACTCCACTTGTAATCGATGTGAACTAGGTGCTGCTCATCTTTAATTGACTTAATTATCTTACCTTAAAAA
>c100119.graph_c0
GAGCTTCCTTTATTCTCTGTTTCTCCTGATGATCATCAGTCTTACTGTCTGCTATGCCACTTTGCAAAGGAATGATTAAAAACTTAGTCTTGGTCTAGCTTTAAATGGAATATTTCTTTTCCTGTTATATGATTGCAACATAATGTTGCTTGAGTTGGAACTCCCCTTATCGACTTCTTTGAATTGAAAAACGATAACTATCCCCTACCCCAAGACAAAAATTCAAACTATAAGGTTAAGAACATAGCCGCCATAGTCCCATATTGGGGTTGAAGTTTATGTCTGAATTCCATGTTGTGGTGAGTATGCATAACTGGGGGCACTCATGAAGCAATTATCTGTTTATCAGTGGAACCTTGGTTTGTGACGCATTAAAAAGAATTTGTTAAAAATAAGTAAATGCAGTCAATTTGTTCAGATGTTATTTTGCATTCTTCCTTTTTGGAATGATTTCCCTGACTTCAACAGAT
>c100120.graph_c0
GGGGAGTGAAAGTCAACTTACGTGCCACAATCGCAGCCGTAGATAGCCCATCATCAGATTTTAATGGACGGCTGAGATTCACTGAAAAATTATACGAATGAAGCAAAACACGTGTGCTCCAGTGAAACAGGTGAGTTTAATTGAACGACTCAAGAGTCAACGGCAAGCATAAATTTGAGGGAGAAAAATACAAAAGAATTTTATTTTTTTTACACACAGTCACGCAGTAGACGGAAAAGTATAGGTGGTTGTTATTAGATACAGAAGTAAATGTATCTATATGTCTGTTTCTGTACGTTGCGGGCAAACGAAAAGACCAGGAAAATATCTGAGGAGAGAAGGTTCAAGATCTAGGGGGAGAATTTCTCACTGCAGCTGCTTGCTTTTGTTATTTTTGTGGGCTTTTTTGGGCTCAAATCTTTCTTGGTAAACCCGATTTGCTGCAAAGGCTCATGATTATCTGATTATTTCGGAGTTTGGAGCTGCAATCAATGAATGGTTGATTTCCTCGGTTTGTGTTTCTTGTTGTGGAGTGATAATTTTGGATACCCTTTTGCGAGGGGATTGGTTGAGGTTGAATTCGTTCAACACTGCTGATAAAAATCAGTTCTTGACTGCGGGGGAGTGTTGTTTTTGGTCTGGATTGAATTGGGATTGTTTGGTTTTCTGGGATTCGAATTGAGGTGTTGAGATTGATTACTGGTTTTGCGCCTCTTTTTTGTTTGTTTTGTTTTGTTTTGTTTTG
>c100121.graph_c0
GATGGAGATAACATCGAGCTCCTCCTTTCGATCCAAGAGGTACCCGATTATCGTTTGTTCCTCATATTCAAAACCTACGACTTTGTCTTGCATGATTGATTGGTCCTTCTTGACTTTGATCCGCGGTTCATCCATGATTCCTCCTTGAGCAGTTTCGAGGGCAGCAAAGTCAATCTTGAGCTTATCAAACATGGGTTTGACCTTGTGTTCTCTAAGGGACTTAACCTCCCTAGCCGGGCTAACATCGAGGTGTCGGCTGATGGAGTTCCTTGCCTTGACGGCGGTTAAGCAACCGGCAATGGTGTCTTCGACGTCATAGACCACCTCCCTTATCTGCCTCTCCAGTTCTCTGAAGAGTTCGTCTTTCTTATACTTGTCGGCCGCGCCGGCCAGAAACGCCTTCATCAAACGGAGTTCATCGCAGAGCAGTTGGAACTCAATCTCAGCTCCACCGATCAGATCCTTGTACCATATCACCACATCCTTCACCTCCTTCAGCAGGAATGTCAGTGCACCAGCTCCTACACCGTCACCCATCTTAATGATTGCCAAATTTACAAGATTGGTTTAGCAAATGCAGAGAAGATTGATTTGGAAGAAATAGTCTAGAGCTCCATGAATGGTTCAAAGGAATATTCATTTTATGTAGTGTAGTTGGC
>c100121.graph_c1
GAATCAGTTTGGTAACCCTGGTAGGAAATTCATGAAATTTGATGGATTGGGAATCTAAAACCCTGAGCAAATTGAAAGCTTCTGGGATAGTTGATGTGTATTTTGGATCTAAGTTTACAGGTTCCTTGTAGAAACATAAAAAGGAACGCACGTGTGGCCCTTTTGGTTTCGCATGGAGAAACTTGGAGAGATCAGAATGGAAACAAAGTCGGTGAAATTTTTGTACCTCAGAAACTGGAGGATCAAGTACTCCCTTCGAAGTTTTAATCTCTTGGAACATATTCTGCTCCATTGCTTTATATTTGCAGAATAGGCGTATCATATCATGCACCTGACATACTTTTACTTCACCGATGGGATTTATTTTATCAACCATCAACAAGTTCCTACTAATCAGATCATCCAAATTCTCCTCTGCAATTTGCTCCAAGCTCTTTCCCTCTTTAGGTTGTACAAATCCTTCTGCAATCCACAATCGCGTCAATGTCCAAGTTGGAATCTCGTGCTCTTCAGGAAACACCCCCATATAAACAAAGCACTCTCTCAAGTCATCAGGCAACCTATCATAACTCAATTTCACAACATCTAGTATGCGTTTTTCCTTGTCGCCTTGTAGAAATGGATTCACATTTTTCGACACCTTATTCCACTCCGTTTTAACCACACCCTTTGGTCGTTTCTTCTCTGATTGCTCCACCAGAACTCCTCCTAGCACCACTATTGTGAGAGGAACTCCATCACATTGGCTGGCTATGTTTGCTCCAATGCCTTTCAATTCTTCGGGGCAATCTTCGAGATTCCCGAATACCTCTAACTGCAAGAGTTCCCAACTCTCTGTCTCATTGAGGAAACGTAGCTTGTGTGGTTTCCTTCTAACATTAGCACGCGTTCCGACAAACTCCTCGCGGCTAGTTATCAAGACTTTACCGTTCCCATTGTTATCTGACAGCACACTTTGGATTACTTTCCAGTCATCGACACTCCACACATCATCCAGCACTAACATGAATGTTTCTTTTTCGAGACACTTACGAACTGTCTGGATTAGGTCTTCATCGCTGAGGATTGACATGTCTTGGTTGGAGAACCTTCTAAGAATGGTCAGAAATACGTCCCTACTATTGAATCTCTGAGAGACATGAATCCAAATGCGAATAGGAAATTTTGAACTGATACTTTCATTCTGATATATCTTCCAAGCCAATGTTGTTTTCCCCAGTCCCGG
>c100122.graph_c0
ATAGTAGTGCTGGTGGTGGTGCTAGAATGTGTATGGATATGGATGTTCCTTTCCTCGGGAAGGGCCCGCTAGATCCTCAGCCATGTAAAGCAGCTGAAGGAAGATCTAGCTCCGATGCTAGTAAATGCCGGTAAGTGCCCCTGCATTCAAGATCATCATAGAGAAGTAGTTGTCAGAACTAAAGTTATCAAGAATGGAGGGTGGTCTATAATGCTCTGAGGACCACTATTTTTATGGTTGGGGTAATGTTCTTTTCTAGATCCAAATCTTCACCTTATCGATATACCTTCTCCACTTGATGAATTAAACTGAGTAGGATTCACTTAAAGGTGATATTTTCTCTTGAATCCAACAAAAAAGTGAAGAACCTTTGATGCAATGCTCTTGCTTTTCCCAAACTTTTCTGGTAAAAGTTGAATAGGGTATCAATCCCTAGCGCATAGTCACCGGAGCAGTTGAAATACATCGAGGTTTTGGTTATCCATTTGTAGACCAACGGCAGGAAATGAAACTGCAGGGGAATATGCACATTACTTTAGCTGTTAAGATCATCATATTTGTTATTACTTTAGCTGTTATGATCATCATATTTGTTCAAATTCATGCCGCTTTTCTTCAAAATATAACATGCTCTGCTCACTTTCACTCATTTTACTCCTACAATTTATGTTCCATATTGTATATAGCCTTTGCAATTGAACTTAGGTTGGCAAGTGGCTGGTATCTCTAGTTTTGCTGATGAACTACGAGGCTTGTTCCTTGTTCGAATTTCTACTTTTCGAGCTCGAGTCTTGAGTTTATCCGTATTTTTGCATTTGAGCACTGTATTACGATATTCATGTATAGTATTGTGTTGTTGCTGTAATGATATTCGAGCTCGAGACCTATGATATCTATTTAGCCATATTGTTTCTCCCTCAAAGTTTGTCTATTCAGGTTGCATTTTTAACAGTCAGATTAGGCTTTGTGGACTACAGTGTTATGTCTAAGTGGGGTAAATTCAGAATTGACTAGTATCTTTTAATATGTAAATTAATATATTTGTAATAGTAACACTCTTAAATGCA
>c100123.graph_c0
TAGCAACTCAAATAGCAATCAAATCCCCTTCTCACTACTCAAAACATACAAAACCCGACAAAACCCAATCTGTGATAGCAGGCTACAACACTCACACACACATTGCGAGAATGAGCGTCGGAGCAACAAAGACGGTATGTGTAACCGGAGCATCGGGCTTCATAGCATCATGGATCGTCAAATTCTTACTCCACAAAGGTTATACGATCAAGGCATCCGTTCGCGACCCCAATGATTCGAAGAAGGTACAGCACTTGCTTGGGCTTGATGGAGCCAAGGAGAGACTTCACTTGATGAAAGCAAATCTGCTGGAAGAAGGGTCTTTCGATTCTTTAGTTGATGGTTGTGAAGGTGTTTTTCATACTGCGTCTCCTTTCTACCATGATGTCAAAGATCCACAGGCGGAATTGATCGATCCTGCACTAAAAGGAACTTTGAATGTTCTTGGGTCATGTGCCAAAGCCTCATCTGTGAAAAGGATTGTCTTGACATCATCTATAGCTGCAGTTGCATACAATGGTCAACCTCGCACACCTGAAGTGGTAGTTGATGAGACTTGGTGGTCTGATCCAGAGGTTTGCAGACAGATGCAGATGTGGTATGTGCTTTCAAAGACATTGGCTGAGGATGCTGCTTGGAAGTTTGTGAAAGAAAAAGGTATTGCAATGGTTACAATCAACCCAGCAATGGTGATTGGCCCATTGTTGCAGCCAACACTAAACACGAGTGCTGCATCAATATTGAACTTGATAAATGGTGCAGAGACATACCCAAATTCTACCTTTGGATGGATAAATGTCAAAGACGTTGCACATGCACATATTTTGGCATTTGAGAATCCTTCGGCAAGTGGAAGATATTGTTTAGTGGAGAGAATCGTACACTACTCAGACTTTGTAAAAATATTGCGTGAACTGTACCCCACTTACAAACTTCCTGAAAAGTGTGCCGATGACAAGCCGTTTGTGCCGACGTACCAGGTCTCCAAAGAGAGAGCGAAATCTCTTGGTGTCGAGTTCACTCCGCTTGAAGTAGGAATCAAGGAAACTGTTGAAAGCTTGAAAGAGAAAAAATTCTTTCAACCTCCATCAGCTATCTGAATGCCCCATCATCTTGTGCTGAAGGCTAGCTATATTTATAACTACATGTGATGTGAGTATCCTATACATGTTTACTAAGCAACATATATCTATGCTATATTGCAATGTGATGATAATGAATTTGTGTGGTGTGGCATATTTGAAGTGTTGGGTTGTAGAAATAATACTAAAAACACTATGATTGTACCCTGGATATTGAACTACTTTTGCTTTGTTTTGTTATGGCCAATAAAGTATGGTAGCTAATAAAAAAAAAACACTATGATTGTACCCTGGATATTGAACTACTTTTGCTTTGTTTTGTTATGGCCAATAAAGTATGGTAGCTAATAAAAAAAAAACACTATGATTGTACCCTGGATATTGAACTACTTTTGCTTTGTTTTGTTATGGCCAATAAAGTATGGTAGCTAATA
>c100124.graph_c0
TGGGTAATTCGGTCAATTCGGTTGGTTTTTTATGAAACCATCTGAAAACCAAACACCGAATCGAAAATGGAGAAAACTGAACTGAGTTCGGTTTTCAGTTTTTCGGTTTTCAGCTCTTTCTCCCTCTCTCACACACACACACAAAAGGAGACAGAATTGCAGAAATTCTCATATGTACTCACACACTACACTAGCAATGCTGCATTTATCTCGAAGTGATTCAGATACATTGACAAATCGAATAAACTAGGAAATAGAGAAATTGAACGAGTCAAGTGAGTTTGTGAAGAAATGATAAAATTTCACTCGAAACTTGCTGGGGTCTCTCTTGATGGATGAAGTGATGGCCATCGAGAATGACGATCTCCTGATCGGGAACTAAGTTGTGGAAGGTTGTGCTTTCTAAGTACTCTCTCGTCCCTCCGCTTTCGAACCCGATATCCTTATCGCCGACGATCACCTTAGCCGGGACTCGTATCTTCGACCCTTGCCACGGTGCTAGCATCTCCCAATTCAAGTTGATAGCTCGGTAATAGTTGAGAGCGCCCGTGAAGCCCGACTCCTGGAACTTGTCGGCAAACACCTGTATCTCTTCCTCCGTGATCCACGGCGGCAGGAACGACGGCGTTTCTAAGTAGTCGACGATTTCGACTCGAGGTGGCGCGATGAGGAGATCGGGTTTGGTTATGAGCATGAACTTTTTCATGACGATCGCGCAATCGTACCTCGCAAATGCCCTCTCCGCTCTCCCTGCTTCCTGAATTTGCTCGATTAATATCGTCAGTTTCCATTTTTAAGTAAATTATTACATTATAAGTTATTACTACCTGAAACTGGCAGAGGTAAAACTCATCTCCAAACATTTGCTTGAGAGACTGCAGAGGTCTAACGTTGGTGTATCGAGGGGCGTAGGGAACGCCAAGAGCTACGATTCCTTTGACTCTGTCGGGACGGAGCAAGCTCAGATACCAAGCGGCGTGAGCTCCCCAGTCTGTCCCCACCACATACGCCTGTTGGACGGCGAAGTGATCGAGGAGGCCAATGAGATCGCCGACGATGTGGAACCAAGTGTAAGAGGAAGGGGTGAGGGGTGCGTCGGAGTCGCCGTAGCCTCTCAAATCGGGTGCGACGGCGTGGTAGCCGTGGCCGGAGAGGAACTCGATCTGACGGCGCCAAGCGAACCACGTCTCCGGGAAGCCGTGGAGAAGAAGAACGAGCGGCCCAGATCCTTTCTCGGCTATGTGCATCCAAACGCCGTTTGTTTTTATTCTTTGATGATTCACATCGCATCCCACCATCATCGTCGTCATCGTCTTCAATTCTTGATTTTTTGCAGAGAAATAAAAATGAAAATCTTAAATGGGATTGATT
>c100126.graph_c0
AGGGTTCGAATCCCTCTCTTTCCGAACCTTCACTTACATAGATCCATTTTATTAAAAATACCGGAAATAATATGAAAATAGCCCCTCATGCATAAATCATAAATGAGATAAAATCGGAATCAAACCCGTATTTTTCTTATATTTTTCTTACTTAACCTTAGGTTAATTTAAAGATGAATTTAATTTTATAAAGGGGGGAGAAAGCTGCCCGAACCTATACTATTTTATTTGAGTTTAGGTTTAATTAAGTTTGACGAGAATAATACTCTACGACTAGCAATTCGTTTATTTTCAAACCGACCCATTTACTATCTATTATTTGATTGACTAGTCCTTTATCTTGGACTGGGTGAAGAGTCAGATGGTTTGCTTTGTAGAGACAACATGGAGCTACAAAAAGAAGTGGCTAAATGATATGACTATGATGCTAAAACTTCTCCTACATTCTGTAAGCTAGTTGGTCAGCTAATCACATTTACATATTCAATGGTGCACCAACAGAAAAGCTCAAGTAAAACCCCTCAGACCATACTCATATGTAGATCCAATTTGCATTTTTCTCACAATTGCACGAGCCCATAGACCGACCGGGTGGATCTGGGTACGAGGACGTCTTAATGGATTTTGACCTGTCAGATAGTATTACAAGAGACTACCCCGTGCAACAAATATATGCAACCAGAATATTCTAATCCCCTTCACTCTCTGTTACTAACTGGTGATCGTCACTGCAAAGGTCTTCAGGAAGATCGAAAACAATCATGTCGGGAAAGAGGTCGAGAAAGTCATCCTTCACTTTCTCCCTCAGTTCAGGGTATGCGATTAGCCCCTTTAATATGACGCGAAAAGGCAAAGATAGTGGGGGGTCGGGCGAACCTCTCATTTCATCATATATCCGCATTGCTTCGTCTGGCAATCCGTTGTCCAGAAAGGCTCTTATAAGGTCTCCAAAGGTATGCTGATCAAAATGGACTCCCTCTCCCTTCAGATCATTCCAAACCATCCTTGCTTCATCAACCTTCTTGTTTCTGGCAAGCATCATGAGCATATCACGATAGAAAAACATATCAGGCCGATACCAAGTCTCTTTCCTCACCACATCATACAACTTAATTGAGAGAGAAACGAGGTTTTGGCGCTGAAACTCAACAAGCACCGCAACGAGGTCGGATTTAAGGAGGCGGGAAACGTGAGCCTTCATGAAGCGCTCGAACCGCACGGGGTGGCAGTGGAGGCGCTTGAGCTCTTTCGCCACCATCAAACCCTCCTTCCCCATCTCCTTCTTCCGCCGCCATATTGATAAGCTCGGGCTCGAAGCCGGCCCGCTCCATGCGTACCTTGCGCCGGCAGTGCGACGCAGCAAATTCCGGCATTGACGCCACATTTTATAACTATATCTTGGTAGATTCGGAGAGTGGAAATTCAGTCCAGATAAACCCTTGCTGATTTGAAATGCTTGAGATTCCAAAAATCAATACGAAGAAGCAGATTATCCTTAATAAGATTATTTTGGAGATGAGTTTATCTGTGTTGAAAGGAATTGGTGAAGATTGGGGATGGTGAGGAATTGAATTGAAGATGAATGAAGCAGTTGAGTTTGATCGATCTCGGACAAGACGATGCAGAGGCGAATCGGAATTCGTTAATTGGGTTGGACTGCAATACTTAGATCTTAACAACA
>c100127.graph_c0
GTTGGAATGGGAGGTATTGGCAAATCTACTCTCTCTGCAATTGTCTATAACGATCCACTAACGATCCACTATTTTGATGTCCGTGGTTGGGTCATGGTCTCACAAAATTATCACACACAAGAAATTGTTGCAAGCCTCGTGAATTCTATGAAAGAATTCGTTAGAGAGAAATTTGGACACAGCGATGAAGAAACAGTGTACAAAAGTTTGAAGGGCAAAAGATATCTTATCGTATTGGATGATATGTGGAGTGCAAGTGCTTGGAATGATTTAAGAAGGTTATTTCCTGACGATCATAATGGAAGTCGAATCGTGTTAACTACGAGGCTGTTTGATGTGGCGGCGGCTTCTTCCGCCGGCCATAGCCCTCTTCACGAGATGCGCTTCATGAGTATTGAACAGAGTTGGGAGTTGCTTAGGCAGAGGGTGTTTGCAGACAATTACAAAGATTGTTCTTCTGAACTGGAGAACATTGGAAAGAAAATTGCAGAGAGTTGCAGAGGACTGCCCCTTGCAATTGTG
>c100127.graph_c1
TTCAAGATTAGTGTTTTTTTTTTCCCATTGAAAGATACAAATGTTGCAAGAAAAATGACGAAATTGGAATCAAATTAACTGCAAAACTTGAACATTTGACATCACATCAAATACATAAGGTAAGGTAGAATTGAACAGCAGAGCAGATTGAAAAGTTGAAATGAACTCGAACACATTTTACAGTGGGAGAGATGAAGGGTAGGGAGGGAAGGGGGTGCACAATTAATTAAGGGTTAAGTATTCTTGATGAAGGCTAGCTGTTCATGCAAAGGAATTGGTCTTCTGATGAATTTTGGATTTGACAGAAGTTCCATTGATGTCTGAAGGAATTATTTCGTGAGCATTAATGTTGTCCACTACAACAGGTAGTTCCATTGATTTGCCCTTTAAAGCTGAATTCTCCTCTTTGCTTTTGCCCCACACCACGCAGTAGAGTCCAGTTACTATGATCACCGCTCCGATCAAACTTCCGAGATGGAGTTGCTCGGACAGAATTATGGCTCCCAAAATAGCTGTGATGATCATGCTAAGAGGACTAAATGCTGTCACAAACACTGGACCTCGTGCCTTGTTCACCACACTTTGCAAGTAATATGCTATTCCTGAGCATACCAATCCAGCATAGCCAGCAGCTAGCAACCTAGAATCAAAACCAATAGCCCACGCACTCGGCCGCCGCTCCATTATCGCCGCCACCACTCCGCCTTCCACGGTTCCCATCAAACATACTAACGCCGTCAAGGAAAGCTCTGCTGGGTACTCTTTCAATGTATTATTTTGCACGATAAAGAAGGCAGCCCAGCCGACGATGCAACCGAGCAACATGATAGTGCCGGTGACCCAGTGCTGATCGGCGGAGGTGGTGGCGGCTTCGTGGCCGCCGCCGCCGTGAGTGAAAAACTTGTTGACGGAAGGGCCTTTGTAAAGTGTCATTAGCATTGCTCCGCCCACCGTTATTACTGTTCCGATCACTTTGGCTAAACTGTGCAGCTTTTTCAGATTCACCTTTTCCAACCTGAAAACGACAGCCATTATGAAGGTGACGGCGGGGAGAATATTGACGGTGGCCGCCGCGAACGTCGCCGACGTATACTGGATTCCGACGCCGTACAAGTTCTGGTCCAACACGGGCTCCAAGAAAGCAAGCACCATTATCTTGAAGAATATTGATTTTGTCATCTGAGGCCTTACTTTCTTTTCAAAAAAATATGCAAAAGGAGCAAAAAAGAGCGTTGCAACTGCATGGCGATATACGACAAACACCCAATGACTGAAGCCTTTCTTAAATGAAAGCAAGAGAGTAATATGCATCCCAGCATACCCAAATTGCAGTGAAATCATAGCCAAATATGGCTTGATTTTGTTGAAAGTTTCACCCATAAAACACCCATGTTTTTGTTCAGCCATCTCTCTCTTCTTCTTCCTCCTCTCTCACTTGAGTTGCAGCATCTTGTAACAAAAAGTTGGAACTTTTGATCAACAAAGATGTCTTATGCAGCTCTTGATTACCTTAGACAAGATATTGAAAAGATCAGTACCCACTATTCCATTCCTCTTCTTCATAGACAATATTTAAGATCTATCCATGAACAAGTCATTTTCCTACAAGAGTTTGCTGACGATTTTCCAGATGTGGTCAGTGCTTCGGGATGGAGCCTCGAGTGTGTAGTAGATGAAGCAGAAGATGTTATTGAGCATTTCATTTCAGGAAAGAAGTATTCATGTTTTAGATTGAAAAAATTTATAGGCTTACTACCCAAGTGTGCCAAGAGCAATATTGAATTCAAACAGCAGCTGCAAATGATAAAAGGAGAGATTGATTCAATCGCGTTGGCGGTGATGGCAATGGAAGAGAACGGCAGCACAATAAAAAACGACGTGCACATCGGAGATTCTAGAGTTGCACCCGCCAGCAAGATTAATGATGTGGTTGGCTTGGATGATGATTTGATAGCAATAAAATCTCGGCTTTGTGGAGGACCGCCCAAACTTGAAGTCATCTCAATCGTTGGAATGGGAGGTATTG
>c100127.graph_c2
GACCGAATTCGCCTTGGGATGTTTCCCACGTGCTGCCTATGCAAGCTAAATCCCTCAGTTTAAGCACTTGAAGATTTGGCAATGAACCAACAACACTCATCTCAGTCCAAGGCAGCGACATGTTAGACAAGGTCAGCTTTCTCAGCACCCTGGGAAAAGACATACAATCTTTCTGCCAATTTCCATTGCATAATTGCAAAACTTCAAGCTGGTGCTGGTTTGCCAAATTGTTAAGGTGAGTACCAGAACCATAAGAAGAACACTCAATTCCTAACTTTTTAATGTTTGGAATCTTTTCCAAGATCCCTTCAAAACACATATCATTCAACACCAAGGAAAGCGTTTGCATGTTTTCCAAAGCACGAGTTGTTTCATGTGGATTGGGCAACTTACTGTGGCAGATGAGATGTCTCAGCTGCGGCATCATCCAAATTTCCGGCGGCAGACAGCTAACAATAGGCCTCCCTTTGATCTTCCGTCGACTTCTTGCATCAAGGATTAAGGTTTGAAGATTCTGAAGCCTTGATATTGCTGGAGGAACCATGAAACAGCCGACAGCAAGATATCTTAAATGAAATAGTTTAAGTAGCTCCTCAGGTAGTGTCTGGATGCCAAAATCTTGTGCATCCAATACTCTAAGCAATTCAACATTCTTCAAGCAGTCCAGTCTAACTGGACGATGCTTTTCCCTATTGGTGGTTGGAAAGCACATGATTGTATGGATGGTTAATGAGCAATGAGGGGCTGAAAGGTGCCTTAGACTAGAAGATTTGACACTGATGCGATTCTGATCTTTTATGCTTTCTATGAAATGACACTCTCCCACATATCTATCCGTAATATTTAGAAAGAAATTGCTCTCTTGGGCTTTTCTTATGCACAAGTCCCGGACCAGATCATGGAGGCTGCAACTTTTGATCCTGCCATTATACTTTCTCTTTGTGACCAGAACAAGACTTCTACTGACCAAATCCTCCAAACACTCTTCTGCCTCCTCTTCCAAGCTTCTAGATGATCCTTCCGAGCAGCTCAAGAAACCCTCAGCTACCCACAATTTGACCAATTCGGAGACACGGATCTCGTGATCTTCAGGAAAACCTCCCATGTACAAGAAACAGGGCCGCAGATGATGAGGTAAGTGGGTGTAACTCAAAGATAGTATCTCT
>c100129.graph_c0
GGCAAAATTCAAGATTTGATTCAATATTTTTCTAATTCAACCTTCAGCAAACAGGAGATCACCGAGTGCAGGAATATAGCTCAAGGAGGCAGGCAACTACATGAGGAGATATTTCGTCTCCAGGCAAAGGTCTGCTACAATACTGTACAAGTTCGGTTGCAGAGAGAGACTATACATTTCAAATGATGAACTATGTGAGCTTCTAAACTGCTACTATAAAGCACTGTGCGATCATCAAGTCATGCAGTGGGTACAATGTTTGGTAGGTGGTGGTAGGATGTTCTAACAAGCTCGACCAAAGTAAGGAGACACAACAAAATACTTACATGGACAAACCAAAGATCCCAAAACAGCATCAATCCATCCTATAGGCCCATCCGTGTACTTCCAGGTATGCTCTTACAGCTTCTTTTATGGCCAAATTCGGCACCAACTGAGATGGAAATAGTGTTTCACGGGTAATGGGGTCAAATTTACCCACCTTTTGTAAATGATCTAGGATCACTGCTCTTTCATATGTAACCCCACTTGGAGTAATTACAGGATCACGGAAAATGTCTAAAGTGATTTTACAGCACATGTAGTCAGGCACCTCTGTTGGGGTATCATCTTCTGCAGCTTTGTTGAATACTCGGTTCAAGACTTCAAATTGATCTAAACTAGACATGGTAGTTTCATCAACAAAACCTTCTGTTTCAGGAGCATCACGGTTTTGTTTCTCCTTCAGAGCTACTTCACAAGATTCTTTTAAGGTTTGAAGTTCCCAAGACCGCATGGTTGATTCATGTTCCCATTCCAAGTATTTTGCTTTGGCAAGCTCTTGCCATATTTCTTCTACCATGTATCCTTGGGGATTCGCACCCCTCCCAAGGTCCAAGGCCTTCTCCAATTCCTTCACACCTTCCCCATATTCTTTCTTTTGTAGCAGAGCAAGACCGAGCATATAGTGGGCCTTTACAGAATGGTGATCAAGCTGAATTGCTCTCCTGCAATCCTCCTCCACTCGAGTCCATTCATTCCGCTTGCGATGACAAAGAGCTCGATTCGTCCAATACACCGGAACATTAGGGCATAGCGTAATAGCCTCAGTATAAGCATCAATGGCGGCTCCTAACCGATCTTTTTTGAAGTATGTGTTGCCGTCTTGTCTGAGCTGCTCGGCCTGTTTCGCCGCCCCCAGTGTTGGCGACATTTTCCTCTTCTCTCCTCTCCCTATT
>c100131.graph_c0
GCTGAGCGTGCTCGGCATTACGGATGAAGAAGCCCGCGAAGCGGCGGTGCGACGTCGTCTCCTCCACGTGTACCATCGAGCCCTCAATGGTGAAGTCGAGGTTGTTGGTGGTGAGCCTGTCGCCGTCGAGGAGGCTCTCGTCGTTCTGGCGGGCATAGGTCCTGCTGGCGCTCTTGAGGACCATGAGCTGCTGCAGGAGGTCCTCCTCGCCGAGAGCCGAGCCGTCCTCGGCGGCACCGCTGAACGCCGCGAGCTTGCTCGCGTCGATGGATGTGTACAGCTTGAGCAAGGTGCGGATCGAGGGCATGCCCTGTCGAGCGGCCACGTCCGACAGGAACAGCTCCAGCAGCCGCTGCGATGCGTCCTGCGGCGGGTGCTCGTTGTACGCCTCGAGCATCGACGCGTCCTCGTACGGCGGCGGGTTCACGTTGATGTACTTGGGCGACGCGTTCACGTACAGCTCTTTGTACGTCTCGAGCGCGGCCTCCCCTCCCCGCTGCATGCTGGCGAGCTGGTCGGCGTAGTGCTCCTTAACGATCGACATGATGCTCTCGTCGGATGGACCGGGCGACAGCGTCGTGCAGATTGCCAACAGGGCGTACATCCGCTCGCACTGCTTTGAGATCGAGCCGTACTGGTAGCTGCGGGTGTGGTACTGCTTCATGCGGATGAAGAAGATGAGGACGGAGGTGAAGATTTTGATGGCGTCGGGCCACCTGCCGAGCGACATGTACGCGCAGCCAATGTGGTAGTAAGTCGTGACGTGGCAGGCTGTTATCCGGGTGAGGAACGCGCCGCCGGTGAGCTCGACGTTCTCCATCGTCTGCAGCGCGAGCGTCGGGTCGCCAAGGAGCACGTGCACTCGGAGCAGACAGATGAGCGAGAAGTAGCCCAAGTTCCGGTACAGAGGCTTCGAGCCGTACTCTCCCGCAATCTCCGCAACCTCCTCGGGGCTCTTGCCCTCCTTCTCGGCCTTGAGCTGCTCGTTGATCTGACTCTTTTGGACGAGCGAGTACAGAACGTTCAGGACGGAATAGCAGGACCAGATTTGTTGAGCCTCAGCGAGGAGTTCGAGCTCGTCTTCCGACTTGTTGGCGGGGTTCGAACGCCATTGGGCGAAAGATTGGAATTGGTATACGAATTCGTCGAGCATGTCCCACAGCCATTGGATGGGGAGTTCGAGCGGTACAGGGCCTTCAGAGTTCAGAAGGTAGTTGAACAGCTCGCAGATGTTTTCGTACGACTGGAATCGGTCGTCAATAGTAGGCTGGAGCTTGGCGTACACGTGTCGGAAGTACAACTCGCGGTAAAGAGTCATGAACACCTGGTCGTTTTGAACCAAGGGAGCAATGGTCTCCGCCTCGGGCCACTCGCTCTGCGCATAGTGCGCCTGAGTGAGCTTGTTCCAGCCCTGCTCGTACATCGAGGTGATAGCAGGGAGGTTGTTTTCGAGGATGGCCTGGTGGAAGAGGACCAGGAAGCGCTTCACATCCTCCGGAACCATCTCCAACCCCTGCCCTTCACCACCTTCCACACTCCCATGCTGCGCCAAAGCCTTCTGCTCCAGTTCCCTATATTGACCCTCGTCGAACGTCTCGTCCCCGCCAGCGGCGTACTGCGGGACAGAGAGCGACTGCAGCAAGTCCTCTTCTTGGGCTTCGTAGTATCGCTGGTCGGCCATTTTACGTTCTCTCTATCGGGTTCGGAGATACGGATGAGGGTGGAAACGGCGGAATGTGGGGTCCGCTGGGTATCTGCGCTGTCTGATAGCGCTTTTAAAGGTAGTCTATGGTATTGCTA
>c100132.graph_c0
CTCTCTCTCTCTCTCTCTAAAAACCTGTTGCTAGCTAGTGTGTTGGTTGCTCTGTTGCAATTCGATATTTTTTCTACTAATTCATACACAATCATTCACATTCTCTGTGATGATTGGCAACGGAAGCAGCTGATCAAACCGGTTAATTATCTTGAATTGATTTCAATCTCTGCAATTCGACCAGTGACTTTGTTTCTGCAAGCAAGGGGAAGATGGCGGACTTGCCTTATTATGTGAGGTCTTGCTTGCAGTCTGGGAAACTCGCCTTGCTAGCGATTCTTGTGTCAGGAGGAATTGTACTGCAAATACTGGCTTGCGCTTTATACAATAATTGGTGGCCAATGTTGACAGTTATAATGTATGTACTTCTACCTATGCCTTTACTCTTCTTTGCTGGGGCCAATGCTTCCTCTCTCTATTCTGAATCGAGTAGTGGCTGGATAGATGCTACTAAGTTTCTGACTGGTGCTTCAGTAGTTGGTAGCATCGCGATACCAGTTATTCTCAAGCATGCTGGTGTCATTGGTTGGGGAGCATTAGCAATGGAGCTCTCATCATTTTTCATATTCGGTATGGCCATTTTGTGTTTTCTTGGGACGAACGAGGATGATGGGTACAGTATGTTTTAAACTAAAGATCCAGAGGCTGCCTCTTTGGTTTTCTTGTGATGCATTGGCCCGTGCTAGTAGTTCTGGTTTGTTTATAATATCGCGTTGTGCTTTGCCATGCGTTGTCTGCTCTTTATGTGGTCCTGTAAATTAACAAAACATTCATTTTGCAACCAAACCTTGTTTCTTGATGGGTTCGAGAATCCGGAGGTCATTAAGCAGATGCACATTCAGTTTAGTACCTCTTATATGTCTACACCTGTCTTTTGGCTTCTAACCTTCCTGAATAAACCAATATATGACTGCTCGGATTAGGTCGTTGACCAACCGGAGCGAATTTGGAGTGAGGATACCCAAGCTTAAAGTTCACCCCTACCTCCAAGTGCTCATACGAAAACTTGGAGGGATGATTAGGGAAAGTTGGTTTGGTAAAACGTGATCCGAATTTGGTCGGACATGCTAATGATAGTGATGAACCCTACGTATGCTCTATATCTTTTGGTAATTGGCATCGCGTTGGCACCATCAATGTGTTTTTGATGTTTGGAAATGTTTGATTACAGACATTTGGTTGTTGCTAGTAGATATGGAGTTCAAAGCGCTTATTATGGAAGAACGGAATGAAAGAGTGCAGCATAAAATCATGAGCTTCTCAACAAGGTAAATGATCTTAGAAGCCTGGCCACAT
>c100133.graph_c0
CTGCTCGATGTTACCTAGCCTCAAATCTCTTTCTTAGAATTCCACCAAATTCAAATCCCAAATCCCTCTGTTTTTCTACCATTTTTTCCGATTTCGATCCAACACTGCCTATTTACACCCTCGATTTCGCATGTAGCAACCCGGGCTCCTCTGAAAATTCACATCTGAAGAAAGTAGTCCCAAAGCTCGTGCTAGAACGACGCCGTTTAGTGTTGCAGATTTGCCTCTGTACCTTCCTCACGGCTTATCTGTGTCAAAACAACGGCTACATTCCTTTTATTTGGGTTGTATTTTTCACTATTTGTTTACGGTTTTCTTTATATTTTCAAATTTGTCTGCCTCTCCACACCTTTAGCCTTTTTCTGATAGGATATTTTTCACTATCAATGGAGACAGAGCTAGTCATATTGGCATAGATTAACGCAGTTTTCACGTGGGGGTTTACACTTTTTCAGTTGTTGTACCTCTAAAAATATCTGCTAAATCTTCAAATCCTTTTCTATAATTTTCTCAATTCAAAATTTTATTATATGGTTTTTGGCTATGATTAGTACATTATCCGCGCTTCTGAGATGTCTCATTCAATGAAGCATATCGGTAAACTATGGTTGAATTTCTTAATATGAGCCTCATAATTACTAAATTTCATTTTTATGATTTTTTAAATGATTTTGGTTGTGATGATTTATTTACAGCTTACGCCAGTTCTGCTTCAGAAAATTCTTGATCGATAAAGCTGTCTAAATATCTGAACCTCAACAATATTGATGTTCAATATAAATATGTTTTCTTGTTCAACCAATAATAATTTTATTTAATTTTACTGTCATTCTGTCAATGATGAGAATTTCCACATAAATGAGGTGTGGTGATCTCAAGACCCTGAAAAGGGTGAACCTACTTGGGCTTGCTACATCATTCTTTGAAATCTCTGGAAATATCTGAGCCTTATCATTCAATCATATTACATTTTTACATATCTATACTGTTAATTTCAATGATTTATATTAACAATTTGTTGCCTGTGATGCTTTGTTGGATAGTATATGAGCTGTTGTGAAGCCGAGTCCTGCTCTGCAGGGGAACCTCTTGGTGGATCTACATTGCAAATGCTTAAAATCAACTCCTGAGGCTTGCTTTTCTATATTTAAGCAGAATTTCTTCAAATCCATAATTTTTATTTAATTTGACAAATGTTTTTTACAAGTTTCTTGAAATTGAGTTTCACTATACCCTTGCGTAAGGTTAGCCAATGTTGTTAGGGTCTGATAAACTCATACAGCGTGTGTTGTCATCAGCTTCTTCTCTCGATTTTGCCACGAGACTGGAGTTAAATAACAGCACTAGATTCAAAATATGTTCCGAATTTTAATAATCGTTTACAGTTTCTAGTTTTAGAGATTCGTCTCCAATATTTTTTTTAAGATATTGTTGATCATGATATATTTTTGCTATTTTTCTTGTTTGTGCCTAATTTTTCTCCTCTTCAGTTCTTCGTAAATTTGCGTTTTTTTAATTAAATTTATTTTTTAAATAAAATTTGTAATTAAAAGCATGAATTTGGATTTGTTTT
>c100134.graph_c0
GGGGCAGAGGCAGACAAGCAGTAGATGTTGTGTGTAGAGAGAGAGAGACAAGGAGATAGCCATAGAATCTATAGCTTATACACCGATACATTACAATACACAACGCTTTTTTTTTCCCCTAATTTTTCCTACCTCGAGTTTCTCCTCTTCTTTTCTTCGATATCCTCACCCGGAGCCGGAAACACCATCGCTCACTTGTTAAATCTTTCGGTTCTTGACGATACATCTTCATCTTTTTTCCCTATTTTAAAAGGGTAATTGCTTTTTTAGGTAAAGCAAATATCTTGGGTATTTCTGCTGAAGATCTGATTTTGATCGGTTGTTCCAATTGAAATCTTTTGACTCGATTTCTCGGTGTTTTCATCTCCGATCCTCCAGTTTTTGCTGTTTCTGAGGTCGATCTTGCACCGGGATTTTATACTTGCTCCGGTGCTTTTGGGTGTGCTTGCACAAAAAGTGATGAATTTTCGATTCTGCACGGAAGGTGGGAAGTGAGCAGGAGGTGATTTGCATGGGTGACGATGCCAGAA
>c100135.graph_c0
AACATATTATTGAGACAGCTCTGCTAGAGCTCTCGCAAGGTAGTGTGACAAATATAGATTGTTCTTCTATCATGAGAGTATCAGTTTTATTTTGAATAGTTTTGAATGTGAATTCTAACACACATTGGCAAAATCACAAGAACTCAGTCCAGCATTGGGTCACTGGTGACTGTCCATTTTTCTTGCTATACTAAGGATTCGACTGTATATTTGACAACAGCTGTAGCGTAACAATTTTGACATTTTCTGCCATTCCCCACTTTTCTTCATCTGGACCATGAAATTTTCTTAGACATAATAAAATTTAAGCAGATTTCTTAGGTTTATGCTCAAATTTGCATGGTTCTGGGTTTTTTACGTTAGTTAGTTCTAGAACTTACTCTGAAACTTAGGTTATTCAGGTGCTTGTGAAAAAAATTGGATAAAAAAAGTTCCGAATCCCAAAATCGTTTTACTAGCAGAACTGGCAGCGGTGATTAAACTTTACCTTTATTATTATAGACATATTCAACATGCCTTTGGTAAAACAATGTCTACAATAATCACTTAGATTTTAAGGCAGAATCTAAGTTGACTTTCAAGGAAATTTACAGCATTTTTAATTGGGAAAGGGTATTTTTGCTTGAGTATCGTCTTGGAATCTTCCAAAAACTTACGATGGATAAACATTGGGTACAAAAAGAGATGAAACACAAAAAAAAACTTCCTTAATGATGACACTCAAACACCAGCACTTATTCAATGGTCAGTTTCGTAGCAGACCCAATTCCTTTCTGGAAAACGCATATTTGCACTAAGGTTGTAGGTCAATGTTGTGGGTTTCCCATGAACTTAAGAACGAGCAAGAAGACTTAAGGTCGCAGAAGAGGTAACCAAAACGTTCCTACACCAGTTTTCTCATTTGAACTCCAGGATTTCAGCCTAGGACTCAGGTGTAAGGGTTCCAATTGGATCCATCCTCTGGTTCAAGGCCATTCGTAATCAAGAGGATCACATCGACAACCCACCAGACTCCCAAACCTCCAAGAGTGAGAAGCTTTCCAACGGCAGTGCCTGTCTGACCGAGGCAAAATCTATCCATGCCCAAGAAACCTAGCAAAATGCTGTACATCAATGTTGTGACAAAGTAATGACCACTGTATTTCACACATGGAAAGCCTGGTCTAAGAAAAGATCTCTTCCCATGACACTCAATTCCTGGTAGAACATGACAAGTCACCGCTGTTTTTTCAACATCTTCATAACGGTAATTTCCAAACTTAACACAGCCATGCCCAGCTTCATCTCGAGCTGTTTTGTTTCCTTTGTGGTCAAAAGGGTCATCACAGTCCAAAAACTCCATGGGGAGAAATTTGCACTTTATGAGAGGTCCATGAGGGAAGTATTTGGTGGTATTTTCGAATGTGTCATTTTTAAAAATGTCACACCTCACTAAATGACAAAATGCACTCAATATTACCAAAGAGACTAAAACTTTCATTATCTACATATTTAGTAAGAGTGATAGCAAAGAGTTTGAGCACCGATGGGCACAGGTGTAGGAACTATGAAAATGAGTGACGGCTAAAAACCTACCACTGCGAAATAGAAATACTTATTCGAATAGAAACAAGTGACCCCCTCGATCAAAAGAGGAGTATTGTAATTGCAATAATTGCTGTTGCATTTTGCTTTTTACCAATTTTTTACATGATATTGATAACAAAAAA
>c100135.graph_c1
CAGAGCTGTCTCAATAATATGTTTGCTAGATGGTGGTAAGCTTGTTTGCCATTGCAAATGCATACCCAAACCGCGGACAGGTTCTCATGATTTCTCCAGAAAATTAGGAAGCTGAGCTGTGCCAATGGAACCAATTAGAGTCAATACGCGCCCACAGTAGCCCCCCTGATTGGTTGTAACTAGTGTTGCCCCAAGCAGCGTATTACTCTAGAAGGTAAATTGTGCTTTGAAGAGCTTTTTCCATCTGTAATGAGAGTATCACTTTTATGCTAAATTTTAATGTACAAGGGCAAAATTATCAATACTCTGTTCAAATGATTTGTGCATCTAACCACCATCTGTTCTGGGTTGTACAGTGTGTGCATACTCACTCAGTCAGACTACATAGTTTGAGTGTATCTTTAGCAGCGGCTTCCTGTTTTGCCAAGGAAGTAATTAGAATTAGTGAGAAAGGAGAGATCAACATAAGATCAGCCGAGGATTTGGAACAGTAACAGTAGAGGAATATTTACTGAGAGATCATTGAAAAGGCAAGAAGAAGGATTGAACTGAACAATTCTAATCATCAGGCAGTACTCTAGAAATCTCAAGGATTCCAGGAAAAATTACGAAATTAGAGATTATTTCTAGGAAATGGCAGCACTGAGTCAAACAGATTTTTTGGGGAAAAAATAA
>c100136.graph_c0
GTAGTGAGAACAAAGCGGTGCACCCTGAAGAATGGTATACGATCTTTAGAAACATGAGGCATGATTCTTAATTATATATTTAGTGGAGCATACAAAATGCATTTTATACCTGCCAAAGGACAGGGACTCAAAATAATAAAAGAAAGTTAGAGGCTTATATGCTGGAATGATAAGTGAATTTATATTGTCAAACTGATGCACTGAACATTCTATACTTGAATGAAACATAGAATCACAGTTCACCATCATCACTTTCAATAAAGGAAAAGAAAAACACACCCACACACACACATTGTGTAGGGGAAAAAGAAGTTAATGGAACATACACCCAAAATTCACGAATGAAGAGAGACAAAAAAAAAACTTGTCCAGTTTATTGACATTAATTCACCCTGACAGATGAGCTGCCCGGGAGTTTATAACTGTCTGTAGCAAGTATAACAAAATATTTATGCAAACTGGCAACCTCCAAATCCACCAAAACTGGTACAACTCAACTTCCAGTCTCCAGAGTTAATCATGGAGCAAGGGGTTGCACACTGATGGGATCATCCATATGCAGCCTTTGGAAGCAAAAGCCTTGGCTAAAAGTATCAGCAGAATAAGAAAACAAAACAAATGGTAGTAATAATACAACACTAGCATCCCAAATAAAATCTAATTGCAGCAACTTTCTCAACTTAAAAGGAAATAATTCTTGGTTGCTACAAGATACTACTGCTCTCCCAAAAATTAAGTACAAAAGGAAAATTAATAATAATGAAATTTGGCAGAGGAAGCGGAGCAGGATGGATATGAAAGGGATAAATATGAAAAGGAGGAGGCACAATATCATCAGGTGACAAATGAAGAGCAAAATAAAATAATGTTGAAATGCAGAAAATTTCACTAGGTTACATTTCCGTGTCAGTACAGTGAGTATTACATGCAGCAATCAGATTTGAGTTAGCTATCCATTTTCTGATGCAAGTATTTAAGTAGGAAAAGAAAAGAATAGTCGAGGAAATACATGACAGTAGTTCAGAAGGACATTAAAGCATATTCATGCAAAAGCTGTCCACCATATGTGAGTGCAGGGAAAATAATTTTGAACAGATCATCTTATTCTGCCATATGTAGGCAATTCAAAAACTTCAAGAGAGAAATGGATGCTTACTGGGCGTAGTGGCAGACCCATTG
>c100137.graph_c0
CAGGAATTAGGTGATAAAATTGAGGGGAAAAAATATACCAAACGACCAACATTGGAAATATATGTATTTAAACGTTGAAAGTCAAGTTAGTTAGTTATTATAATTTTGAGACATTCAGCGACTCAGGCTATTAACGTCTTTACAGATAATTTTGGAAATAGGAGTATAAACGAAAATGCTAATTAGAAGAGAGAAAGGTACATGTAAACTTAAAGATGGAAATAAATATCTCTGAAATCTTTTTCAGTGTATAAGTCGGAGGGAGTCAGCAATCGCCGGCAATTTGCAAACTCCGTACTTGTCAATTCGTCAAATTGTAATTACAACATCGATATAGTAAAGATTTCTTAACGCCTTCAAATCCAGCGATACTCCCCGCTTTGCCAAGGAGTTAGTTTAGTAGCTTAACCGAACCTAACACAGATTATTGGTGACATTTCACGAACTCGCGAGTGTGCTAGCTGGCACCATATATCCAAGCAGAGGGGGCTAACATATGTTTGAATTCAAAGCATAATAATCCCTACATCCAATCTCGTTTTTCACTTTAAAACGATTTAATTTGTTGATTAAAAACGAATTTATTACAATTTGCCGGCGATCGCTAATTGCCTGCAACATTTATACCGAAGAATGTTTGTAAAGAAATGAATGAGAAAAAAAAAAAATTACAGACTGAACAATCACAATCACTGCAAATGCAAATGTTCATTAAACAATACTAAAGCACTATATCGATGGTGAAAGTGCAGAAGTGCGAATCTCGGAAAACAGGACTTTCCAGGAAAGTAAAAGAACTGTCTGCATTCCTCTTTATTGTCGGACGAAGGGTAATAATTCTTGAGGATAGCAAGAATAAGAAGTTTTTTTAAACTCCTTAAGCAGTTTCAATAATTTCTCAAACTGTTAGAAAATACGGCAGAAATTCCGAGATTCGCGTTTTTGGCACTAGGAATCGACACTTCATCAGGAGATACGCATTTTTACGCAATACGCAATTAGTATTTTAAACTTGTTGGTGGATTTGGATCGTTTAAAGACTGAAAAAAGGGTTTCTTATTTAAAATTCCTTATTAGATAAGTTTTAGCTGGTCATCAATGCTCCATCCATGCATCCATCCATGCTTTACGCTTTCCTAATGGAGTGGTGGACAAAGTACCTTTTCTTCTATTTTGATTCATCACAGTTAATCACCTCTAAACCAACGTCTAACCAACGTAATACGAAATACGCAATTTGAACAGTAAAAAGTGGATTTTATACATTTTTTATGTACTCGACATGATTTTCATGCGATTTTACCTGCACTGGAAAAAAAACACACATTGGATCTAGAGTGTTTTTTTTTCCAGTGTGCAGAAAAGCATTGCTCCTTTTATGGCTTTGCGGGGAACAAAGAATTGTTGATCCTACTGCTATAGTAAATTCTAACTCCCATCAACTTTTCTGACGTAGCTATGTGAATTGTTAAGTTTCGATGGTGATAAACTGCAAGAATACATACATCGGTTTGCGGCGTGGCAGACTTCCTGACATATTTTATTTCCTCATAGAGAACTACTCTGAACACCATTTCTTGAAAACTTGGGTGATTTTATCTCTCTATTCGGAGGAAATTCTGTGAAATCTAGCCATGATGTTGATTTGGTCTTCTCTTTAGAAATAAAGTGGGAGCCGAGATTTTGAATCACCGCAACCATGATATGTATATTTTTTCCAGTTTATCTGTCGTTCTGTGATAATCAGTATTTCGGTGCCGATAACGACGCAACACAAAATTGGACGTTTCTAAAAAAAAGTAACCCGAGGCAAGTGGGGAAGAAAAAGCGTGCGCGTTAGTTCTTGGGCCGTAAAAATGAATGGGAATTAAAAAGCGCCAGTGACGTCAGCTGCGACGCGACAACAGGGACGAGCACGAACGAGTCTCTTTAACTCATGAGCCCTGCCCACAACGCTCTTGTCACATGATCACGGCTCATGAAGTAACATACAGTTGGCGCTATTATCTATATGACGTAGTATCTTGATTCATTGTGCGAAGAAAGCTTTCGCACCCTTGAAGAATGCATGTCATTCTGAAATTCTTGGAGCACCTTCAATTTGATTCAATAGTTCCTTGAGGCGCCGTGGCACCCTGCGGCGCGACAGGCGGCTGGCAAGCACGAAACATGCACTGGCGCCTGCAAACCTTACAGGGACACTTCAAGCATTGCGCAATGCGTGGA
>c100138.graph_c0
AATTAAGCAGGACTTTCTCTTTCTCTCACATCACCGTCGGGAAATTCGCAACCAACCATGTCTCCGACGATCTTCTTCAACTCTCAGAAATTTTGCCACTTTTTATTTCTTCTCACCACCACGACCTGCATCATAACCTCCTCCGTTTCTCCACTGTCGTTCAACCTCTCCACCATCGTCACCGACGACACAAACAGGCACATTAAGGTGCAAGGCGACGCCTACATCTCCGGCCAAGGCCTTCAGGTGACCACCGACGAGAGCAGCCGCCTCAGCAGCACCGGCACCGGCCGCGCCACCTACATCGACGCCTTGTATTTGTGGGACAACGCCACCGGCAACTTGACCGATTTCGACACTCATTTCTCATTCATCATTCAGTCAACTAACAAAGACTGCTCCGCCGATGGACTTGCATTTTTCTTGGCCCCCTTCAATTCAACCATCCCCGCCGACTCATCGGGGGCCGGCCTCGGCCTCGCCTTCAACAACGCCACCGCCAATGTGACCGGAGACGATCCCTTTGTCGCCGTCGAATTTGACACGTTCACTAACGAATGGGATCCAATCGGTCCACATGTAGGCATCGATATCAACTCTTTGATTTCGGCTATTAGTGGGCCGTGGAGGAGCAATTTGACTCAAGGGAGGCTAACTGATGCTTGGATTAGTTACAAGTCCAGCTCCGAAATCTTGTCTGTTAACTACACTAATTTTCTGATGAATAACACGATGCAAACATACAATCTTGAATATAGTGTGGATCTGCGCAAGTATTTACCCGAGTGGGTGAGTGTGGGCTTCTCTGCAGCTACGGGATTGTGCTTCCAGAAAAATAATGTTAAGTCATGGAGTTTCAGTTCTAATTTGCAGCATGAAGTTGATGATCCAGTTCCTAATAATGTTCCTGTTCTTGATTCTAGGCCTTCTGGAAGAAAGATGATGAAGTCGGGGGAAGTGATTGGATTAGTTGTAGGTCTGTCTGCTTTGGTGCTTTTATTGATTTTGCTCGGCTTCTGGTTGCGGTTGCGCAGGAAGAAGACTAATAAAAACGAGGAGGAGGAGGAGGAGGTGGACTCTTCTTTTGATATGTCCATGGAGATGGAATTCGAGAAGGGCAGTGGACCTAAGAGGTTCTCATACAAGGAATTACTCATGGCCACGGACAATTTTGCAGAGGAATTCAAGCTCGGAGAGGGTGGATTTGGAGGAGTTTACAGAGGGTTTTTGAAGGAATCAGAATCGTACGTCGCAGTGAAGAGAGTGTCGAAGAACTCGAAGCAAGGGGCGAAGGAGTATGCATCGGAAGTGACGATCATAAGCAAGTTGAGGCACAGAAACCTGGTGCAACTCATAGGCTGGTGCCATGAGAAAAGAGAGCTATTGCTCGTCTATGAATTCCTACCAAACGGCAGCTTAGACTCCCATCTCTTCAACAACAACAAATCCTCATTGAGTTGGGAAACGAGGTACGAAATCGCCCGTGGATTGGCCTCCGCTCTGCTCTACCTCCATCAGGAGTGGGAGCAGTGCGTGGTTCACAGAGACATCAAGTCGAGCAACGTGATGCTCGACTCCTCCTTCAACGCGAAGCTTGGGGATTTCGGCCTTGCCAGGCTCATTGATCACGGCAAAGAATCGCAGACAACAATCTTGGCCGGCACCATGGGGTACATGGCGCCTGAATGCGTCATCACCGGCAAGGCCAGCAAAGAATCCGACGTCTACAGCTTTGGGATCGTGGCACTAGAGATTGCGACAGGGAGAAAGCCGATTGATGTGAGAGCAACACAAGTGAATCAAGTGAGATCGGTGGAGTGGGTGTGGGACCTCTATGGAAGAGGGGTGCACCTTGACGCAGCTGATCCTAAGCTCTCCGGCGACTACGACGAGCGAGAGATGGAGCGGTTGATGGTGGTCGGTCTGTGGTGTGCTCACCCGGATAGTGGCCTCCGGCCTTCGATAAGGCAAGCGATTCAAGTGCTTAGTTTTGAAGCAGAGCCACCTCTGCTTCCGCCCAAGTTGCCGGTGCCTACTTACTCTGCTCCGCCGCCACCTACTCTCACGTCTTTGATTTCTGCGTCCAATGCTGCTGGTGTTTCTTATAGTTACAACTCCACCACCACTAACGTCACTTCTTCTTCTTCGGCTTCGTCGTCTTCTCCTTCTGCATCGCTTTTGTATTCCAGATGAGGAGTCCTTAATTTAATTTCTATTTTTTTTGCTACTTATTTATCTTCAGTTGTATCTAATATCATTTATTCATTGCCATATCAATGGTGGCCAGATTACCAA
>c100139.graph_c0
AAGCACAAAGTCCGCAGGTTTCTTTCACTTGAACATGAATAAGAATGGAACATGTAGGTAAACATTCTCACAATGCACAACAAAGAAAACATTTCGCCTTGGATTGAGTGCAATGTCGTTGTATAGGATGCCATGATTAAAATGTAAACATATTGTGTATTGTTAAAGCGAAACATGAAGATATAAGAAAGAAATGGAAGGACCGACAATAATTAAGGCCTAAACAAAGAAGTAAAGTGTAGTGAGAAATCGAGAATCGATCAAAGAGGCAGATTTACAGCAACATCTGGAGCATAGCTTTTGAACAGTCGCAGCTCCTCTTGCAGTAAGCTCATCTCCTCCTCGTGCCTCCACATGAGCCACTCCAACGACTGAATTATCTCTTCATCGTGGGATCGTTTAGCCTCAGCCAATCGACGGTGCTGATTGAATTCCATCTCGATCGAGCTCTTCTCGTTTTGAAGCCGCTGAATCATAGCCATTGCTTCCTCCGCCGCCGTAGCAGAAGCTGCTCTTTCTCTCTCTAGCTCTGCACCGGCTGCCTCCGCTCTCCGCCGCTCCATCTCTACCAATTTTCTCAATGCTGAAACTTGCGACCCGCAAATTTTCTCAATGCTCTTTTTTGGGAATTTTCTGTTTATTTTTTTCTGTAATTCCATCTGCTCCTGTGTCGGATTTCGCATAAACAATTTTTTTCCAGTTTAACATATTTTTTGATTTCACTGATGATGATCTGTCTGTAGAATCAGATAAAATCGGAGCCGAATGTGTTGGAAACCAAGCAGAATAGAAGGATTTCAAACCAAAGGCAAGCAGCAAAAAGAGGCCAAAAATCTCAGACATTTCCTTAAAATTCCCGAACGCGAAAAAACCAAAACCAAGATGATAGTAAAGTGAGGATAAATGCTCCAAACATATGACAGAATCCATTCTGAAAAGGGACTGTAGAAACTTGTTCTGAAATCCAAGAACAGATGATATGGCTAGAGAGAGAGAGAATGTGTGTGTGTGAGAGAGGAGTGCAGATTTTTGTAGACAGAAAGATTGGTTCATCA
>c100140.graph_c1
TCTGGCTCAAATTCAGAAGCTGAATGTGCATGGAATATCAGCAAAAATGGTGGCCATTTAAGTGTTCCCCAACAGGCTGAAAGAATTGCTGCATTGCAGCAAAATAAGTTTCAGCTGAAAGAAAGTTCATATATAAACAGAACTCATCCTCAGCAGTTTGAAAAACCAGCATACAGGCAAAGTCCAGGGTGGGTCGACATCTCTGAAAAAGTCCAGCATCATCAGAGCTCTGTTCTCCCATTCACTAATTCATGGCCAAACATGTCAATGGAAATGCAAAGCTGGGAAAAAGATGGTTTTTCATTCTTGGGAAGAGAAAGAGTATCTAATTTGACTTCAAAAGATTCAAGATACATGTATGACTACAGAGGACAGACTGCAGAAAGTGCTTTTATCGTCTCAGAAGATGGAAGATCCAAATCCCAAACATCATCAATTAAGCATCCAGTTCTAGAAAAGGGCCTTGAGTTGAAAAATGATTCTCTAAATGAGGCTTATAACAGTAATTGCCAACATTTTATCAAGAATATGCGTGAAAAGCAAGTTGCTTTTGATCGGGAAGGCACTACTGAAGCATTCAGGAAACAGCCAAGTGATAATAGGAAACACACGGAAGTTGAAACTGATATGGGGCGAGAACAATCTTCTGACAAACTATCCAATAAGATCAGTGTCACAACTGCAAATGTAAGAAAGGGAAAGGCTGAGAAGGAAAAGTCTGAACCAATTAATTGGGATCTCTTGAGGAAGCAAGTGCAATCGAAGGCTGGGACGACAGGAAGAAACAGAGAGGCTATGGACTCTCTAGACTATGAAGCAATGATTAATGCTGATGTTCATGAAATTTCAGAGACGATCAAGGAAAGGGGCATGAACAACATGCTAGCAGAGAGAATGAAGAACTTTCTTCATCGCTTGGTTGAAGATCATGAAAGAATTGACCTTG
>c100141.graph_c0
CTAATTTGCCCTTTCGAGAGATGTCCAGTCTCGCCGAGTTCTTCGCATGCCGCGATAAAGAAACCCTAATTTTTTCTGTACTGGATTCCAATAAGAAGAGAAGTAACAATTTTTGAAAGTTGAATTCTCATATTTTCGTCTCCGGAGTCGTATTGAAATCGGAAATGAGTACACCGCTCATAGCCGGACTTGCTGTTGCTGGTGCTGCTCTAGCTGGCAGATATAGCATCCAGGCATGGCAAGCATTCAAGGCAAGACCGCCAACTGCCAGACTGCGTAAATTCTATGAGGGAGGTTTCCAACCAAAAATGAATCGCAGGGAAGCATCACTTATTCTTGGAGTCAGGTAAGTCTAAACCTTCCTCCTTTTGATTGTGGAGATGAATATAATGTGACCCCACTTCGGTTTTACTTCATTTGGTGAAATTTTTATTTAATTTTGATAGGGAAGACGATTTTGATATGACCTGTCTTTTCTGCACTTAGCTATACTTTTTGTCATGAAAACTAGCTCTAGCCATTAACCAGTCAAAATGACGCTAGTAAAAATGTGTGAAGTCAGCTTTTAGCTGTCTTATCAATAACAACTTGCATAACAAAATTTCACAAGGAATTTACTCTTTCAAAACTGAATTCATTTAAGCTGATTCAAACTTTATCTATCTTATGACTCATTCTTTTGTACTAATTTGTTTCCTTTTAAAATGACTTTCTTCATTTGCAAGTTCCATGGGAAAAATGGTGCAGAATATAACCAGGTCAAAGTAAACCAATTACACATTGTTGATCTTTTCTTGACCTGTATTTGTAGATTCTGGGACTCAGCTTGTTCATGCTATGAACCAGTTTCTTACTGTTATGGTGAGCTAATTATAAACATGTGACCATGTAAGTTCATTCATTTGGTGAGTGTTGAGCTCCAATAATTGGTTGTGCCCAACACTACAAGTTCAAAGGTTTGGATGAAAATGAAAATGCCCTTGATGCTGTATATGGTCTCAATGTCTGTGTACCTTAAATATCATGAATTATGGAGATATTTGATTCAGTGTATGGTATCCCACGCCCTTCATTAATATAATGTTGGTAGGCATCTATTATTTTTTGGTTCAAGTTTCGTTATTGGTTTCTCCCACTCATCCAAACCAAATCTTGCTAGTTACATGGTTTCAAGATCAGTGGGAACTTAGGTTGACAATTTGATACCTTCTTGTTGATTATCTTTTTTCTAATGACATTTTTATTTTGTGAACCTGCTTGTTGATTTCATGGTTTATCATATTTTGCCAAGCTGTGAATACATAATTTATTGTGTAAAGTTATGTCTTGTCTTTTTTCTGCTTATCATATCCCTACCTGGATTCATGGGCAATATAAGAGCTAAGAGTAGCTGGTATTAACTTATTGATTTGCTTGATCAGGGAAAGCACTCCACCTGATAAGATAAGGGAAGCGCACAGGAAAGTGATGGTAGCAAATCATCCTGATGCAGGTGGTAGCCATTACCTTGCTTCTAAGATTAATGAAGCTAAAGACGTGTTGCTTGGGAAGAGTAAGACTGGTGATTCAGCATTTTAAGCTTTACCTTGGAGCTTCGACAAAGTTTTGACCGTAAGCATGTTCCTGTCCCAAACCTGATTACCTCTGCATAAACAGTTACTTAGGGGCAAAAATGTTGCTCAATTCTATGGAAAAAATTATTCTTTGATGCAAAAACACGTGTTCCATTGACTTTTAAAGTCTCTGTACTCATAAATTACATAAGGAGCAAGAGCGCAATATTTACTGTGCTGGAGTATAAGTACTGACGGCAGTGAACCTTGCGCTATTTGCTGTATTCTAACCTTAGATGTTTATAATTGTGTAAGTGGTCTAGTTGCTTTACTTTACATACTTTATGAAGGATTGCAATAAAATGTTAAATTTGAATTGATTGGCTTCCAAGTTTCTGGTGGAAGTGCGTGGAG
>c100142.graph_c0
GAAGGGAAGGAATGGAGGGGAAGAGTGGAAAAGGGGCAGCAGCAGCCAGCCAGTAGCACTAGGAGGGAAAATCCTCTTTTCTTTTCTTCCCCCATTCATTCATTTATATACTCTAATTTATAATTCTAATTATGGGTGTTGAAATTCACACCAAAATCAACGACGCCACTATTGATGCTGGGGTGGCTGCCGCTGCCACGCCGTTGATACTGGGGCTACAGCCTTCAGCTCTGGTTGACCACGTGGCCAGAGTTGATTGGCCCCTCCTCTCCCGGATCCCTGGAGAGTCCGGTGGCTCCTTCCCTGTTGCGGCTGAAGAGCTGAAGTTCATTTTGAGCGAGGTTAATGACTATTTTGATGCTTCACCAGAAAATGGATCTTCATTGAAGACCATAGCTGGGGGCAGCGTTGCTAACACAATTCGAGGTCTGGCTGCTGGTTTTGGGATTACTTGTGGGATAATTGGGGCTTGTGGGGATGATGATGAAGGAAGCTTGTTCGTAGACAACATGAGCTTCTACAAAATTGATCTCTCAAGATTGAGGCATAAAATCGGGCATACCGCCCAGTGTGTTTGCTTGGTTGATGAAATGGGCAATCGTACTATGCGGCCATGCCTCTCAAGTGCAGTGAAAGTTCAGGTGTATACAGTGTTATAATTCTCAAGAATTTAATGACATTGTTAGTCTGAACTTGCAAATGAACATCATAATCTTATGCTTTTACCAGGCAGATGATTTGACTACGTCGGATCTGAGAGGTTCCAAGGTAAAGCATTACGGACACTAAAAATACTACGCATTAACATTATATATCTCTCCCCCGTGTTTGATTTTGTTGTATGAGGCATGGTAATCTGTCTTCTGTTGAGAATTCCTCGCATATTTCAGAATCATTACTCCTGCAAATCAACCGCGACATATATAATTGTGAAGCTATGCGTTGTTTCATCCTCTAATCATGAAATATTCTCTTATGATTCTTGGTTGCATCTAGTTAGTAACTTGTTTTTCCTTTTCAATTTGTTGGCGTCATGGTTCTAACTCGGTTTCCATGATACAGTGGCTAGTGATGAGATATGGAATATTTAATATAGAAGTTATTCAGGCAGCCATTAAGATTGCCAAGCAAGAAGGTGTTTCTGTTTCCCTAGACCTGGCCAGTTTTGAGATGGTAAGGAAGTTCAGATTGCCACTTCTGCAGCTGCTCGAATCAGGGAGCATAGATCTTTGCTTTGCGAATGAGGATGAGGCTGCTGAACTTTTGAGTGATGAAGGCGACAAAGCAGATCCCGAATCAGCTCTTGAATTCCTGGCAGAACACTGTCGATGGGCTGTTGTGACTCTAGGTGCAAAAGGGTGCATTGCAAAGCATGGGAAAGAGGTTGTGCGAATCCCGGCAATTGGGGAGTCGAAGGCAGTTGATGCAACTGGTGCGGGAGATCTCTTTGCTAGCGGGTTTCTGTACGGACTGGTGAAGGGACTAACACTGGAGGAGTGCTGCAAGGTCGGGTCATGCAGCGGTGGATCGGTTATCCGTTCACTCGGGGGCGAGGTAACTCGGGAGAACTGGCAGTGGATGTATAAACAAATGCAGACGAAGGGGCTTCCTATCCCTGACCCCAACAATTTTGTTTACCACAACTCATGACCTCTCATTATTCCCTATGGCACTGCTGCTTTTTTATTAGCCTGCCAAATGCTCTGCTGCTTTATGTTCATTTCGCAAACAATGTCTGTCAGGAACTCATTTCAATTATTCAATTAAGTTTTCTCATTTAGATTTCACCACTAATTTGGGCTTCACTCCCCAATCAATCTCCTGCAATTGTGAGATAATGCAAACTCAATATGTGGGGTAAATTAGAATGGTGCTATGCATGCGTTGATTATACATTTTTGGCCATACTATCGGATAATTATGTCATGATGTTATGCCCAACATTTTAACAAATATGTTATGGCATGTGGAAGTTTT
>c100143.graph_c0
GGAAGGTCTATGAATGCAGGTTTTGTTCCCTCAAGTTCTGCAAATCCCAAGCCCTCGGTGGCCACATGAACCGCCACCGCCAAGAGAGGGAGACTGAGACACTGAACAAAGCTCGTCAGCTTGTTTTCACTAATGATTTAGCTCCGGCCGGACACCTAGGTTATGTTTCAGCCGGGCAGCCGATCCCACACGGCGGGACGTATCATCAAGGCAGTATAGGCGACGGCGCGCTGCCCTTCAGACCGGTGTACCCGGCACGGATGTTTCCGACACCGCCGCCTCCGCCGCCTCCGCCACCGCCGCTACTGCTTCCTAGGAGCGGTCCAATCAGAGAGAGGATGGAGCCAGATCCTGAGCCACCTCCGCCACCACCTGATGAGTCACCGGAATCTCCGCCATCAGCTCCACCTCCTCCACTGCTGCTCCCAAGGAGACCGGACAGAAGGCTCAAAATGTTTGAGCCTCCACCGCCTCCGCCACCTCCTTCACCGTCCTCGCCGTCGCCGCCTCCTCCGCCTCCTCCGCCTCCACTACTGCTGCCCAAAAGCGGGCCAACGAGATTGAGGATGGACGCGGATCCAGATCCGCCGCCGCCGCCACCGTCACCACTCTCTCCGTCGCCTGAGCCCTGCACGCCGGCGCTTCCGGAACTACCCGATGCGCCTGCACTTAAGGCACCACTGCTAGCTCCTAATGCGGCAGTCAGAAGTTCTACTTTTCTTTTATCTCTCCTGACAGTTTTTCCTAGTTCTTGTAGGTCATCTAATGCCTTGTCAGGATGCTTCCTTTCCTTTTTCAGAATATCTAAAGCTGTATTTATCACTTCTTGCTCGTACAAGTCTTCTAATTTTAAAGCGGCTACGTCTAGCGCTGCTGATCGCAGCACATCGTCGCCATTTTCTAGGAGAGCAACTTCATTTTCCCTCTCGAGGGTTTTTTGTTTGAGATCTTCACTAGGTACAGGTAAACACGTTGCTAGGCAAACTAGGCAGGACAGGCTGCCGATTAGCCGCAGCGTCACAGTCATTTTGATAATTTGTTTGATCTACACCTAACCGTACACGACCTGATGTGGTCGCACGGGGTTAATTGATAAAAGTAATAGAAACTAGCTACGACAGGAACATGGGTCTCAGCTATTCATCTTGGATTATCCCGAATATTATGAGCACTGTTCACTGACTGAAATTTTGCTATGTACTGTAAAATAATCAGCGATTACTACTTGGGCTGGAGCGGCGCGGGCCGAATGGAGGGGTTAAAGCATCTGATGGGTATTAAGC
>c100144.graph_c0
AAAGTGAAGTTAACAAGTTCGTGCTGTAAAATCCACAACATTTGTCCATACACAAATTAGAAAACAAGCATACCAGTGAATAATGCCACCTTCAATTCATATCACTCAAAACCAAACTTAAACAAATCATTCCAATAAAAGTATAAATTGCAGCATAGAGCTTGAACCTTCTAATGTAATATGAAAAATAAATTAAGCTCTCATGTTGATCGTATCCTCTAATATTGCAATGATCAAGGCCAGACTGCCACATAAAAAATTAAAAATTTATAAATTCTCAAATATGATACATTTTGCTATAGTACTATGTTTTTCCCTAATTCATCTATGTGTCATCAGCTAAGAGCAACGATATAATATTCACAGTATTTATTGGCCCATTTTTAATAGATCAAGTTTTTAGCCTTCACAATGAAATCAGAAACAAAGACTGGACTAGAACTTCATGAATGAAAAAAGGCTTCTAAAACACAAATCAATCTTAAAACTCAGTCCACTCTTTCATGTTCTATGGAGCACACCATACAACGCATTTCATTTCTAAAATCTTAAAGCCTCAAAATTACCTCCCATAACTTGCATCATACATTCACACCACACCTGTCTGACTTTAAATCCAAAAGATGCTACTCCATACACATGCTTTGCACAAATTGAGTTCTACATATATTGGATGATGCAACCCATAAAAAAATTACAAATATATATAGTCATACTTGAATAGTATATCATTAGACAAATATTAATTAAATGATGTTAGACACTTCCTCAATCAGCATGCCATAGGGTCAATGATAAGATATGTGCATTTATTATTTATTAATTGAAATGGAGTCAAGATATTCATGTCAAGAACTGCTAAATACAGTAACTCTCACCACTTATAAAATCTCCAAAGAAAT
>c100145.graph_c0
GTAGAATACTGCTCGTACCCTCTTACTTTGCACACATTAATCGAACAAATCACAATATCAACCATGGCCAGCTATCTCTCCTCCGCAGGCAACGCCATTTCTGGCTACGCTCAGTCCGCGAAAGATACAGCTACGGGATATGTCACTGGAGCACAAGAGACAGCCACAGGATATAAAGACTCAGCGACTCAGGCGGCAACAGGCTACCGCGATCAAGCGTATGGATATGTGAACGATGCTGGCGAATACGTCACAGGAAATCTGGACAACGCTGGGGGGATGGCCGGCGATTACGCAAGGCAATACGGCAAGACGATCACGGATGCCGGAGAGGGCGTTGAGAAGCGAGCACAAGGATACAGTGACACAGTCAACTCCGCCGTCAGTGGAGCGACAGGCAAACCCAGCAAACCAAGGAAGCTGCCGGCCAAAGCGCCTGCAAAGTCGGTGGAATCTGCTAAAGCAGCACCAGCAAAGGCCACATCCACAGTGAAGAAGGCAGCAGATTCGACCACAGCATCGAAGCCTGCGCCCGTGAAGAAGGCACCCGCTGCCGCAAGCTCAGGTGCTTCCAAGCCTGCGCCTAAGACAACAGCACCAGCTAAAGCTCGCACTCCCATCGGCACGAAGAAGCCCATTCCCCAGGCTGTCGCTCCTTCGAGGAAGCCAGCGGCAGCAACATCCGACGACGCAGAATCTGAGCCAGCAAAGCCTGCACCGAAGAAAGCTCCCGCAAAGCTGCCCGCAAAGAAGCCTGCTGCTGCTCCAGCAAAGGCACCGGCAAAGGCACCAGCGAAGCCTGCTGCCAAACCTGCTGCTGCAAAGCCCGCAGCGGCCAAATCGACTCCAGCTAAGGCGAAGGCTTGAGTCTTTGACGTTCCATATATGTGAAGCAAGATCTCTGAAAAGCGTTGTTGGTGTGTTGTTCATTTGGATTCAATCGAACTGTCTAGCGTTGAGCTTTGGCGTATCCACATCGAGGTTCGGGTGATATTTGTAAACTATTCCATCTAATTTCATAATGATA
>c100147.graph_c0
CGAAAAGTTCTTCGACTGTACAGGGGTCGCGTTTAGCTTCAGTTTTGGTCATCGCCATTTCATTGTTTTAAGGCTAGTGTTTTCAAAATTTGTGAAATTGATAGTGAAAATGTACGGCGGTGGACAGAAGACTAATTTATTCTCTAGGAGGGAAAATGAAGAAGTACCTGATAATGAGCCAAATGATGAAGATACCTACATCGTCAAGATGCGAGGCCTCCCTTGGTCTGCTACCACAGATGATATTCTAAAATTTTTGGAGGGGTGTAACATTAAAAATGGTCGTGCTGGTGTTTATGTGACCATGTCCCCTGAAGGAAGACCAAGTGGAGAGGCATATGTTGAACTGGAGACTGAAGAAGACTTAGAAAACGCTTGCAAAAAGGACAAAGAACACATGGGGCCAAGATACATTGAAGTTTTCAGGTCTAAATACTCAGAGATGCAATGGGTCTGCGAAAGGAGCGGGTTCACTTTGGATTCAGCCATGATGGATGGCGTTGTGAGGCTCAGAGGATTGCCTTTCAATTGCACTGACAAACAAATTCGGCAATTTTTTGAGGGGCTCGAGATAGTTCAAAATGGGATTACGTTTGCAACGGACTACTCAGGGCGGAGTACTGGGGAAGCATATGTTCAATTTGTTGACAAAGAAAATGCAGAGAAAGCTCTGCAGAAGCACAAGGAGAGAATGGGACACAGGTATATCGAGATCTTCCGAAGTACATTAACAGAAGTGAGATCACTTGGGAATCAGAACAAAATGCGCTCCGGTTTCGGTGGTTATAACAACAGACCATCTCCTTATGATATTAACGACAGGTTTGGTGGACCCAACAGATTCGGACGTGGAGGTGGAAGGAACTTCAAAGGTGGCTATGGAGGTTTCGATGATGGTCCATGGGAGAGGCCAGGCTGGAACGGTCCCGGAGCTGGTCGCGGAATGGGTGGTCCAATGGGAATGAAAGGTGGTTTCGGAATGGGCGGGGGAGGTGGTGGCTGGAACAGGGGCCCAGCTGGTTTCAGCGTTCACATGAGAGGACTTCCTTTCCGAGCAACTGAACAAGATATTGCTGATTTCTTCCGCCCTGTTGTTCCTGTTGACATTCAGCTATTAAGAGATAAGAGTGGACGCGCATCAGGTGAAGCCGATGTGGAATTTGGAAGCTTGGATGAAGCAATGGCAGCCATGAAGAAGGACAAAAGCCACATGCAGCACCGCTACATCGAATTGTTTGCTGATTTTCCTATGGGAGGCGGTAATGGTGGATTTGGCAACAACATGGGAGGAGGTGGCAGAGGTGGAATAAAGAACTTCGCAAACGACTACTAAATCTTGGATGCCACTACTTAAAATTAAATTATTGTTCTTCAAAACTAATTCCTTTTCTTTTTCCAGCTTTCAATCACTTTGACTTTTCCAAGTTAATTTATAATG
>c100148.graph_c0
GCGGCGCGGTATAACCTGCAGGAATAAAAAAACTGAAGCGTTGCCTGGTTTTTTTGTATGTTTTCATCGGTTCAACATGACTTGTGAAATTAGTTGTATAAAGTACGCCTTTTAACGCTCTAACTAGCTCCCTTTCTCTTACTATTTCTCGAAAAAACTCCCCTAAAAGTTCCCGAAAGTCCCCAATATTGGTTTTTCATAACTGGTAGACAACCTAATATATTCTTATGGGTCTCAGAGCTCATGTCTTGGTGCACACAGTTCCACTTGGCAGAAATACGTCCATTTAGAGGGCTTCCTTGAACCATCTTTTATAACAAAG
>c100149.graph_c0
CGAATGCATTGAAGTATTTGTCAAAAGTGAAGTTTCAACGGTTTTTCACCATGTCGTCCCGTATCAGAAGTACTTTTGGCACAACGCAAACAATGAGGACAGCCAACCAGGAAAATATTCCAACAATACTGGAGGGAAAGAATGTTCAAAATGATGCAGTAAGATTGACGAAAAGGCCCGCCTTAGTCACAACAACAAACACCATCTCACAACAGCAAGCAGCAGTGAATGCAGCAGCTGCAGCTAAAGAGAAATCAAAACTTGTCAAGAGACCCGTCCTAGCTGAGCGGAAGCCGTTGGTTACTGCCCGCAACCCCATCAGAGCTGGCGCCAAGCTGCCTCAACCATCTTCCGTCACGACCTCCAGGCCTCTAAGCAGAACAAGTGGTTTACCAGTTCCCTCCTCCCGATTGCCGACCGGTAGCAGTACTTTAACCAGAAAACCCAGTGTCCTTAAATCCGTTGAAAATATCTCACTTCCCAAATTAGAACAATTAAAAATCACCAGCGAAAAGACAGAAGATGAACAGTGTGATTTACCCGCCTTTAGTGAAATTGAAGATATTGATGCCAACGATCGCGACAATCCATTCTTAGTATCACCCTATGTCAATGATGTCTATGACTATCTGAGGAACTTAGAGGCAAGAAATCCCATCAAGAAAGACTTTTTGCAAGGAGCTCTGATCACGTCCTCAATGAGAGGCACTCTCGTCTCTTGGTTAGTGGAAGTGCAAGTCCAGTATCGCTTGACCCCAGAAACTCTTCATCAGACTATTTTCATCGTTGATAATTATTTACAGAGAACGAAAGACCTGCCGAAAAACAGACTCCAGTTGGTTGGTGTGACTGCAATGTTCATCGCAGCCAAATACGAGGAAACCTACTGCCCAGACATTGAAGCATTTGTTTACATTTCAGACAACGCTTTTACAAGTGGAGAAGTGCTGGCAATGGAGAAAAAGATTGTGAAATGCCTGGACTTCGCAATTAATCGACCACTGTCAATTCATTTCCTTCGGCGTTACAGCAAAGCTGCAGGGGCTACATCAATAATTCACTCCTATGGGAAATATTTCCTCGAGCTTGCCTTGGTGGATTATGCTTTTACTCACATTCCTCCATCCAAAGTTGCAGCTGCAGCCACATACATAGCTCTAAGTGCCAGTAAAAACTCGTCTTTATCCTGTGAATCCACATGGACCCAGGAACTACACTACTACTCAAAGTATTCATTCAAAGTGATCAAGCCCATCGTCAATTTGCTAGCAAATACCATCCAGCATGTCACCGCATCCAAGAAAATGAATGTTATCAAAGTCAAATACTCGCAGGAGAACTTCCTCAGGGTCGCTATTGCTACAGCTATTCAACCAGCTCGCATAAGAGAACTACTGGAAAAGCAATGAAGCTGAAACCATTTGTGTTTGTATAGCCGTAACCGAAAATGAATGAAAGAAAAAGAGACTGTCCTATTATTGGAATTGTGTATTGACAGTCCTTTTTCAAGTGATTTTAATTAATCTATGTATTAATCCTGTTTTCCATTGCAGTCATTATCTGTTGTTTTCATTGTATTTTTGTGGAGGTCTGCTCAATTGATATCTTAATTATTCCTTTTTGCACAACATTTTTTCAATGACTCAGGTTTTAATTTTAATGAGGTAGCTGCTTTATTAATCAGTTTTTGTTGAATCTCCACCTTGACCAATATTATGCTCATTATTGTCACAAATCGTTGTCTCTTACACAAAGTAACGTAACTCATCTTTGCTGTTTCAGTATTCATACAGTTATTTTTTTATACCTGAACCATCGCATACATTTTCTCAAGATTTTAGATTCTTTTCTAATTAGTGTAAAGAAAAATCTTTGAAAATGTTAGGCAAATCCATGGCACAATTCTCCTGTAAGGAAAATGAATTGTCAGTAAAGAATACTGAAGTAGCGCAATTGAGATACGTTCCTTCTTGCAGGAGGCGAGGAAATCGTTATTTTTCTCATTAGAAGGCAGACAAGAGCTGGCAGTATTCATGGCGAGTTCACTAATTTTTTTTCCCCTGTGGATGACCTTCGTGAGCATCCGCTTAGTTTTCATTCTCAGTTTGATAGTGAGAAAACTAGTCTTGTTTTTCATTCAAATTGTTTAAAGAGCTTTAAGAGAGTTTTTGCTTTTCGAGTGTTTGAATATGAGAATCGGAAAGCAGACTAGTGCCCTTCGATATTGAGTGACAAACATGTAGCATCTGCTAGTACTGAAAGCTCTGAAAATACCATCCCTTGATCAGTCATACATTTTGTAGTAAAGTCTATACCACTATTGGACAGCTTCAGCCAGAATCAGTGTACCTGTATTACGCATTGCCTTTTTTCCTGCCTATTTATTATTATCATTTAAAAGAGGAAACCGAGCAGCATTTTGGCCTCAAAATTTTATGGAGTTTTTCTCTGTGATCTGAAGAGATTAATAGAAAGTTTCAAGGCACAATGATGCATATTTGTTGAGAGGAAAAAACCTGAATGAAATTACCAAATGTGAACACAGGCTGATACTGGTCGAAGCCTTTCAATTTAATGCCTGCACAGTATGAAGGTGTACGAGCAGTTAAGTTTCTTTAAATTTCCATGACTAATTCAATATTTCTCCTGAAAATCGCAGGCCTTCTCTAAAATGCTGGATGATTTTTTAGCACATGCTAAGAAGTACAAGTTGCTTAAAAATCAATTTTTCTCAAGATTTGAGAGAACTGTTAAAAATTT
>c100150.graph_c0
GTTTGGACGAAAAATCGTCTAAAACTGCACACTTTAAGATTTTAAAAGCAAAATCCCGAAATCACATGTGCTTTCTTTCAGTTTCTGAGTCGAGAAAATTTCTTTTTAACAAAGAATTTACAAAGTTCTCAATTTTTTATTTGAACCAAAACCAGTTTTTTGAATTGCTCGTCTTTTTTCACATCCAACGAGTGGTCCATCAAGCTAGGGAACCGAAGGGTTTGAAAGTTAGGAACAATTGAAGTTAACGCTCAACGCACGCCAAAATATGGTTCCAAAGCCGGATTTGGATGTTGATGAATCAGATTGAATGTTCAAACCGTGCAGAACAAGTTTTTAGAGATTCTTGAGGGTTGCTGAATTAAAAAATTACAGATACTTCCAAAACATTCACTTCTTTTCCGTAGCGCTTCTTGACAGGCCCACCGAGTGCCGACTGGCTAACTGCTCAGTAGGCCTGTCA
>c100151.graph_c0
GTTGTTATTGTTTTTATAGTTAAATAAATAGGTAAATAAATTAAATAAATAGACATTTATTGAATTTTAAGGAAACAAAATAATAAATAATTTACAGCTGGTAGTAGGTAAAAATCCAGACCCCCCGAGTCAGCAGACATGGAAGACGCCCGTTGGATGGTGAGAGGCCGACGCTTCCATTCCGACGTTATCTAAAATGTTAACAATTCTGTACAAAATAGGACGACTCTTTGTTTTGTTTCCTTAAAACTAAGTAAACGAGAATTGGCAATGGTCTTTTCTCTGATTATGTTTATACAAAAGGTGGGGGGGGGCTTCAGTATTCTTCTCATCGATGGTTATCGGTCCAACGAGGTTTGAGTTATTTTCTTCGTATGTTGTTCATTGTTGGTGTTGAACTTCACAGTTTATTCTTCCTCTTCCTCCTCTTCTTCTTCCTCTTCCTCGGCTTCTTCCTCTTCCTCTTCCTCACCCTCTTCCTCTTCCTCGTCGTCACCGCCTGCGTCGGCATCTTCGTCGTCCTTCTTCACCTCTTCTTCCTCCGGACTCTCGGGTTCTCCCTTCTTCTTGCCAGGGCGCTCGCCGAACCATTTCGGTAATTTGGATTTCTGGCGGTTACCGTACTGGTCTGTTTTTTCGCTCCATTGCTTTTCTATGATTTCTTTGTACTGTTCCAAGTAGCCGCCTTCGAACAGCTGTTTCTTGTCATCGTATGATCGGGTATCCACACGACGTTCATATTTTGACGCTACTTGAATTTTAGGAGGGTATTTACCGGTGAGAGCTTCTGGGTCCAGACCTTTCTTTAAAGCTTTATGCCTGAGCTGTTGCTTTTGTCTTTCCTTCAGTTCTTTCAAGTCATAATCTTGCCTCTTTTGTCTTTCTTCTAAATCGTACTTTTCGGTTTCCAACTTGACAATAGTTTCCCACAGTTCTGTAGCTTTGGCTTGTAATTTGTGGATGCTGTAACCTTCCAGGTTAAGAGGTTTAATTCTGAAACTAAGTGAAATCTTCTTCTCTTCTTCTATTTGTTCCTTTGTTTTATTACGTTCTAACTGTGCGGAGGATAAGCTCATACCAGGGTCTGCTTTTTTTGGCAATGGTGAAGTTGGGTCCTTTGTTTTTGCTTTGGTCTACCTTCAAAGCGGCCATCATGGCCTGTCGTTTCTTTTCGGCCTCTTCCAGGCGCCGGCGCTTCTCCTCGATGTCTCTCTGTTTCTTCTCCTCTACCTCTCGCTGCCTCCTCTCTTCCTCTTGCTTCTTCCTTTCGGCCATACGTTTCTCTTCTTCTGCCCGCATAACCTTGCGTTTGGCCTGTTTTTCTTTTAATTTTTTGAGATCTTCTTCTTCTTTGGAGCGTTGTTTCCTCCATTCTGCAATGTATTCTTTAAGTTGCTCGTCTAATGCTGATGATTTGGCCTCTTGGCGTTTCACGAATTCTGGATCGCCACCGTCGGCCTCAGTCTTCTTTTGAGGCTCAGGCTCTGGTTGCGTTTCCTCCTCGGATTCTGAATAGACATCCTCTTCGTCCGACATGGCTGTTGGTATTTAGTTCTTTATCCTTGCTGCCACCGCTGCGCGAACTCCAATTTCACTTTCCCGCACTGACGCACCACACGGAGGTCCCGGGTTCGATCCCAGGGGGACCAGAAAAAAGGGCGATTACCTGGAGGAAATGGACGCACTCTCGCACAGAGGGACACCACGAAACGAGTCGCCGGGCGAAACACACGGGTTAGTCGCTAATTTTAGCGGCCGAGCCAGCCAGGGCTTCAGGCCGAGGCTCCACAAAAATAGATCATACTTACATGCTATCACGGGGCACGAGCTGGCTAGAAAGGAGTCTGAGTCCGTTCTGGACCCGGC
>c100152.graph_c0
GCAACATTCCTGATTCATGTTCACGTCATTATTGTGTTCGCATTGTTACTGTGTTGACATGAAACAACACGACGCAATTTGACAGTCTCATTGGCGACTGACTGCCAATGGTAACCCTGAATAAAAGGCAAGAAAATTCAATTTACTAAAAATTGATATAATTGGGGATGGAGGATGAGGTAAGAATAGAAAATAATTTAAATGAGCTAAAAAAAACTACATCAGAAATAAATGCAATAATACAATTGCTTATATGTCAGAACAGGTATGCAGGCGCTTGTCCAACTCAGCAAATAAAGCTACAAAAATGATGGAAATAAAATACCCAAAATTGACAATAATCCACAGATAAAACTGCAGAAAGCAGTACATATCACTACTTCGAAAATAGGAGATTAAAATTAATCCCTAAAATTGATCACTCATCATCTTCCTCATCATCATCAACGCCGGCAGCATTCAGAGCATTTAAACGCTCAATCAACTTAGCCTTCCTCTCTTCATACGTGAGCTTCTTCAAGTTGTACCTCTTGTGTTCCTTGGGTGGCTGTTTCTCAGATTTCTTAGTAGTAGGCTCAGCACGGATGGCAGCATGGACTTTCTTGTACAGTTGCTCAAGGCCATCTGAATCAAGTCCGTTCTTAATATACTTGCTGAAGTGCGATTGGAACTTCTCTGGTTCATCTTCCATCAATGTCGTCATATATGACGCAACGTGGCCCCCATAAATATATTTCCTGTGAACTTCTGCATCGAGTTGCTTAGAATCCTTTGCAAATCCTGCAAACCTCTTGTCACTGTGAGGAATATCTAACCCACCGTCCAAAGCACCCTTTAGAGCACCAAAAACACGATTTCCTGTAGTTGTTCTAATTAGGCCAACATCAAGTAGAGCACGGAAAGGCCTTCGGGTATCTGATGGTTCAACTGAGTAATCCTCTCCACTAGCCTCTGTATTGCCTTGATACTCATCGTCCATCTCAAGATTTTTAAGGGCACGGCGAGCCAGAAGAAGACCAGTACAATAGGCTGCAGCATAATTCGTAAGGCCAACTTTAAGTCCATACTGAGGCAATTCATGGGCATATGCGGAAGCCAGAACCATATCTCCAGTAATACTAGCAGACACTATTTGTGCAACAATATCCTTGTTGGACTATAACAATATTAAGGATTAGACAATGCCAACAAAAGAACATTATAATACTTCTAAACCAGGTCTTCTTCAATGTAGTGAATGAGCGCTCATCTACATCATAAACCAAATTGATAAATCCTTACAGTATGTCAGTATCCATTCAGACTTTTTGAGAAAGAGATAACTAGATCTAAAACTGTTATTGATAACCTCAGCCTCAAAGAGCATGCACCCAAGAAAAGAAAAGAAAATTAAGAGAAGGCTAGCAAATAGAATAAAATTAAGAAAAGACAATCAAGTAAATGCCATTTAGCATTATTTGCAAAATGAGGATACAAATCGCACAACGAATCTATACTTTGGAGTATTGTACTTGTTCTTGTCTTGGTTGATTAGACGAATCCTGGCCCTGTAATCAGTCTTTCCCTCTCTCCTTCTCTTAAACTTGACCTGAAACCGCTTAAAGTAGGCCCTCGACTTTTGCGCTTTGATGAAGACCATTGTTGGAGTGAGACTGGAGCTGCGGTGGCAGGATCGGAAGGTTAAGCTTCTTCTGTTGA
>c100153.graph_c0
ACCTACTGCACGAAGTAATTTCTGCAATTTGAAAAAAGAAAAGAAAAAGGAGAATGAAACAGTGTGTTACCTTATAGAAAAAGACCAAACAAGCAGAACTAAATCAGCAAAAACATAGGAGAAACTGCCTATGTTATTTAAGCAGCCAACAAAATATCCAATATGATGCTAAGATAAAGTGAAATAAATATAAGAAACATTCATCTCACCCTCTTCTAACTTCTAAGACAATAAAGTTTCTAGTACCCATTGGTTCCAATCTTGAAAACTCAGATAGTATTAATGGGGAACAGAACAGGCAAGGAAATGCTTAGTCTAAAACCAAGATCAAGGCCGAGAACAACTTGCCAGCTATGAAATGTCATTCATTTGACATCCTGCATCCTCATATTCAAATACAGATCCCTCTCATGATAAACACATAAATACAAGGTAATGTGGTTCAACTAACTCAAAGAGTCCCCATCATTCATCAACCTCAAGTTTACTACATTCATTCTTGGTAACAACACTAATCTGAGGCCTTGAAACACCTCTCTGAACCGACAGAGAGAAGACGTGATCCTATATTCCTGTATTTCATCTCTCAACACCATAACTAAATCTAAACTTGAAAAGGAGTAATCCTAAGAGCCAATCCCATGGCACAAACATAATCTTGAAATGCTAACTTCAACAACTGCTAAGTGTATAACGCAGATCGATCAACCAATACTCGATTCCTTATATGAAATACTAACTTCATATAATCAAATTGACCAGCACACCCTATTTCTCTAACAAGCACAGACCGGAAGGAATAACAATCGCCGGCCAACCAAAAACTGAATTCTACACATAAAAAAATCATACTATAAAAAACGAGGCCGAATAATTTATATAAAAAAAAGAAGAAGAAAAAGAGCAATTGAAGAAAAAATACCTTGTTGAGATCCCATTTATCTGGGTCGTGGACCTGGGAGTGCCAAAAGGCCTTGATATCGTCGAGTGAAATCACTTTATCCGCCATTAAATCTTCTTCTTCTTCTTCAGAGGGAAAAACGAGTGACTTCGATCGGGGGCTCCGCG
>c100153.graph_c1
GCCCACCAAAAGGGCAGTCAAAAGGGCAGCCATGTCGGTCGCTCGTCTCTCCGCACGCCGGCTCGCTCGACCATGTCCCTCGCTGGCACATTCTTCCAGTGCCAGCTCAAGCTCGACCAGCGCCACTCGCTCGGCCTCGCCGTTCGCCTCTCGATCCAGGTCGTTTGCAGTAGCGGCCGCCCCGCGAGCCTATAGGCTGTCAGCAGCGCTGGGAAGTGCGTATCCGTCAAAATTGGCGCAGAGACGATATGCTTCGGCTGCAGCGGCTGTCAAGGAGGCTGAAGGGGAGGAGGTGGAGAGGGTGTTGCCGAAGTTGTCAGAGGCTGACGTTGGGCGGCTGAGGAGGCAACGGAACGTGGGAATTTCGGCACATATCGATTCGGGCAAGACGACCCTGACTGAACGAATCCTGTACTACACTGGCCGAGTACGCGACATCCACGAAGTGCGCGGACGCGACGGCGTCGGAGCCAAGATGGACAGTATGGACCTCGAGCGCGAGAAAGGCATCACTATCCAAAGCGCTGCCACCTTTTGCGACTGGATCGCCCCGCCGCCACCTAGCGAAATCTCTGACGGCGGTCTGCTGGGCAGCGCTGCCGAGGACAGCTTTGCCATCAACATCATCGACACGCCCGGCCACGTCGACTTTACTATCGAAGTCGAGCGTGCCCTACGAGTGCTGGACGGCGCGGTGTTGGTGCTGTGCTCGGTGTCCGGTGTGCAGAGCCAGACGATCACGGTCGACCGGCAGATGCGACGATACAATGTGCCTCGGTTGGCATTCATCAACAAGATGGACCGGGCGGGGGCGAATCCGTTCCGCGTCGTACAGCAGCTGAGGACTAAATTGAGGATGAACGCCGCGGCCGTGCAGGTGCCTCTCGGTGCCGAGGGGGACTTTGCGGGGGTTGTGGATTTGGTCCGGATGAAGGCTATCTACAACGAGGGCACCAAGGGTAATGAGATCGTCGAAAAAGACATCCCCGAGCACCTCCGCGCGCTAGCCGAGGAGAAACGAGCCGAAATGATTGAACACATCTCCGAGGGGGACGAACACCTGTGCGACAAGTTCCTAAACGAAGAGCCTATTTCCGACCTCGACATTGCCCAGGCCCTACGACGCGCTACGACCTCTCTCCGCTTCACTCCCGTCTTTGTCGGCAGCGCGTACAAGAACACCGGTGTCCAAGCTTTGCTGGACGGCGTGTGTGCGTACCTTCCCGATCCGAGTGAAGTCAACAACCAAGCGCTCGATGCGGCCGCTGCGCCCGATTCGCCGCCCGTGCCCCTCGTTTCGGCGCAGGAGGCACCGTTGGTCGGTCTGGCATTCAAATTGGAGGAAGGCAGATATGGGCAGTTGACGTATATGCGGGTGTACCAGGGAGAGCTGAGACGAGGGGGCGTGATTTATAATGCCCGCACGGGGAAGAAGGTCAAGGTGCCGAGGCTGGTCAGGATGCACTCGGACGAAATGGAGGATGTCGAGAGTATCAGCGCGGGTGAAATCTGCGCCATGTTTGGTGTCGAATGCTCGTCAGGCGACACCTTTACCGATGGCTCCACCTCATACTCGATGACATCAATGTTTGTCCCCGAACCCGTCATCTCCCTGTCCATCCGACCAGAAGGGAACGAATCCCCCAATTTCTCCCGCGCGCTGAATCGATTCCAAAAGGAAGACCCTACATTCCGCGTGCACGTCGATTCGGAATCACAAGAGACCATCATCTCCGGCATGGGCGAGCTCCACCTAGAAATCTACGTCGAACGGATGAAACGCGAGTATAACGTGGCGTGCATAACGGGCAAGCCCCGCGTCGCGTTCCGCGAGACCATCACCCAGCCTGGTAAATTCGACTACACGCATAAAAAGCAGTCCGGCGGCTCGGGTCAATTTGGGAAAGTCAAGGGGTACATTGAGCCGATGGAGAGGGACCCAGAGACGAGAAAGGATACGGCGTTTGATAATAGGGTTGTCGGGGGGAATATCCCGCAGCAGTTTATTCCTGCGGTTGAAAAGGGATTCCAAGAAGCGCTCGACCGTGGACTGTTGACAGGGCACAACATCAACGGTGTCCGCTTCGTGCTAGAGGACGGCGCCTACCACTCAAACGATTCCAACGAACTTGCTTTCCGACTGGCCACCATTGGTGCCTTTAAGGAAGCCTTCAACCGCGCCGGCCCCGTCGTGCTGGAACCGGTCATGACGGTCGAGGTTGTCGCGCCGATCGAGTTCCAGGGTAATGTCATTGGTGCGATCAACCAGCGCAAGGGCACCATCATCGATACCGAGGTGCGGGACGACGAGTTTACGTTGATTGCGGAAGTGGCGTTGAACGATATGTTTGGGTATTCTAGCCAGCTGCGCGGGATGACGCAGGGCAAGG
>c100155.graph_c0
TAATATTCAAGAAAAGGATTTCTCTGTAGGAAACAACTATAGTGGGGCTCTACAAAGTGACGGGCGACCAGCAGCACCTAAGCGCACTCAACAGGAGCAACAACAGCACTGGCAGCGGAACAGGAGGATGCTTGCCTATTCAACTGTTGGTACACCTGATTATATTGCTCCAGAAGTGCTCCTGAAAAAAGGATATGGAATGGAATGTGATTGGTGGTCTCTGGGGGCAATCATGTATGAGATGCTTGTGGGGTATCCCCCATTTTATTCCGATGAGCCCATGTCTACTTGTAGGAAGATAGTCAACTGGAGAACTCATTTGAAATTTCCAGAAGAGGCAAAACTGTCACTAGAAGCTAAAGATCTTATTTGTAAACTCTTGTGTAATGTGGATCAAAGGCTTGGTACTAGAGGTGCTGACGAAATTAAGGCCCACCCATGGTTCAAAGGCATTGAGTGGAATAAATTATATCATATGACTGCTGCATTCATTCCTGAAGTTAATGGTGAACTGGATACCCAAAACTTTGAAAAGTTTGAAGAGTCTGACAATCAAGTCCCTTCAGCAGCAAAATCAGGCCCCTGGAGGAAGGTGGGTACATACTGCTACTATGATGTTATGTGTAGTGATTGATCCCCCTTGTTCTTGTAGCTATATAAATAAATAAATGCCCATCTATTTGGAATGTTGGGTTTTGAGATCTGAGTGTTTGTTCCAATAAAGCACGTTGCACGTATTAAGAAATCCACATTACTGAAGATATGCCCCAGAACAATAATTTGAGAAGCTTAATGAAAAATTGAGCTGGTTTCTTAATTCGACGGTGAGAATTTCCAGCCAACTACATGGGTTTACCTTTGAATAGCTCATATTTCGCAACATCATGAACAGAGAGTGAAGATATTTACCCCTCTTCAAACTCTAGGAGTTCCTTTCCCATCTTGTCTGGGAAAGTGATTTAGTAAAGATTGCCCACCTTGTTGCTGCCTGAGTTTCTTATACTGCAAACATATCTGATAAATCTTTCTTTATTACACAGATGCTTTCCTCTAAGGACGTAAACTTCATGGGATACACCTACAAGAACTTTGAAATCGTTAATGATCATGAAGTTCCAGGAATGGTTGAACTGAAGAAGAAGAACAACAAACCTAAGAGACCTACTGTGAAGTCCCTTTTCAATGAGGAATCAGACTCTGAATCCACTCAACCTGCACAAGGAAGTTTCCTAAACCTGCTACCTCCCAAATCAGATGCCTCGAAACAACGAGACTTTTAGGGCTCAGAAATCCAGAGTGAACGACTGATGTAGAGCATTGGAACGGGGTTAAGTTCGAGTTCTTGCGGATTGATTAGGTTTATTTGGGTTGTCTTCCTCCTTCACCATGTGTGCTTAAAGTGTAAGTATACATGATGAGGGCAGTTTTCCAGCTACAATTATTTGCCTTTGATTCAGCTTGTGTAAATCATACCCTCATTGTACATATTTCTTGCTTCTCACAAAAGAATGTTGTAATTCTTTTTTAATTGTCAAGCTGTAGAAACTACTAATTCATTGTTCATAGGATCAATCTATTTGAACAACAGTTTTGAGGAAAATGAAGCATTGTTTGACGCAAAAAAAAAAAAAAAAA
>c100156.graph_c1
TGAAAGTCACCAGTAAACTCGATACTATACAATCCCCCCTCTCTACCAATGCCCATACCCGTTCCCCTTTCCCTTCCTATCCCTAATTCGATCCTTTCCCTTTCCCTGTCCCTATCCAGCCTATTCCCATACACTGCGAGTGAGTGTAGAAACTGGTTGTGGTTGGATGTCGCAAGAGAGTGAGGATCGAGGTCGGTTTAGTGTGAGGTTGAGGGTTTAGGCACGAGCAGCACCAGCACCGGCCTTGGCGTCCTGAGCGGCAGCCACGGCGGCGTTGATTCGCTTCCCGTCCTTGAACCTAGGCCTGGGTGGAGGAGCACGGTTCTTCCTACTGTTAACGGCACCTGGCTTGTCTGATCGTACTCGGACGACCTTGGAGTGGATAGCGCAGGAGATGCAGTAGGCGGTACGGTTGTAGAGCTTGGGGAGAGCGTATTCCTTGTAAATAGAAGCCTCCTCCATATCACGGATAGCAGC
>c100157.graph_c0
GGGTGAACAGTCTTTTTACGGTGTTATTGGAAGATTTAACCGGACTACACTCATCATGTTCAAAGAATTAAACTTGGTTGTTTCAACGACGATAGTTTGTGTCATAATTCAAACCGTCCAATTCGCAGAAACCGTAGAAAAGGAACAAGATACAAACTTTCTCGCGCACAAACATGCGGAATTGGACAAATTCGAAGGAAATCAAAGGATTTTGAAGGAATGGCACGCCGAAGCCCCCGAAAATCATCCTCAAGAGGCGATGTCGGACGTGCTGAGCGAATTAGCTCATGGTTCCTCTTTGGAGACGCGCCTGACGGAGGACATGGTGAGGAAAGTACAGACAGTTGAGGATCTTCCTGCAGAGTTTGACGCACGACAAAAGTGGAAAAAGTGCAGTCGTTTCATCGGTTCCATCTACAATGGTGGTCCTTGCCGCTCCGACTACGCTATCGTAGCGGCATCAACATTGGCGGATCGCATATGCATAAAAAGCAACGGAAAAGCCAAAGCCTTACTCTCGGCACAAAAAGTTCTAGGCTGCTATGGTTCTTGCAAAGAAGGCGGCTTCATTTGGACGGCTGTCAAACATTTGAACGAATCAGGCACAACAACTGGAGGTCTTTTCAAACCCAAAAGAGGATGCATACCATTTGAGCCACCACCTTGCTCGCACGTGGGTGAGTCCATGCTAGGAACCGGTAGCGAAGTGGCTCTACAAAACTGCTCCAAAATTCCAATGAAGGAATACGAATGTCCGAAAAAATGCACCAACGGGAAATACAAGAAGACATTCGAGAAAGACATTCGCAAGACCCAGACATTTCAATGGACGTCAACAATTGCGGAAAATATAAAAAGAGAAATTTACGTGAATGGATCTGTGGCAGCAGGCTTCAGCATGTATGACGACTTCAGGAGGTATAAACGGGGTGTATATGAGAAAGATCAGGCAGCAAAGTACGAGTATATCCACAAAGTGAAACTGATCGGTTGGGGAAAGGAGAACGGAACCGCTTACTGGCTTGGAGTCAACTCATTTGGTAAGGAATGGGGTTTGAAAGGACTCTTCAAGATCCCCTGCGGTCGTAACTACCTCTTCATAGAGACGCTCTGCCTCTCTATTATCCCTCGCCTATAAAAAAACATTGACAACAACAACAGCAATATCAACAAGACCAAGAACAATA
>c100158.graph_c0
GCCGTTAGCTCCGACGGCCTAAATCTCAAAAATAGAAAAAATACGTAAATGTGAATTTTCTCTATCAACTCTGCTCATCTCCGGAATTCGCAAAATGTTTTCATTTGCAGCTATTAATGATACGGACTCGGTAAATAACTGGCAGCCGTTAGCTCCGACGAAAGAAGCGCAGGAATTTCATTTATCTCAGTTGTATCATGATGGGCTTCTGAGATTACAAGCTAAGGACTATGGAAAAGCTCAGGAACTTTTAGAGTCAGTATTGAAAGATCCATTGGTACCAAATGCTCAGGAGGAAAATACTGCAAGTGACGGTCATCTTTTACAGCTAAGATTTTTGGCATTGAAAAACCTTGCTGCAGTTTTTCTTGAACAAGGCCCTTCCTATCATGAGAATGCTTTACATTGCTATCTTCAAGCTGTAGATATTGACAGTAAAGATTCCGTTATCTGGAACCAATTAGGGACACTATCTTGCTCCATGGGATCATTAAGCATTTCCCGTTGGGCTTTTGAGCAAGGGCTGCTCTGCAGTCCTAGTAACTGGAATTGCATGGAAAAACTCCTGGAAGTTCTAATTGCAATTGGTGATGAAGTGGCCTGCCTATCAGTGGCTGAACTAATATTAAGACATTGGCCATCTCACTCGCGTGCTTTGCATGTCAAAAGTGCTATTGAGGACTCCGAACCAATTCCATTTACTCCACGAGGTATAGATAAACTACAACCAAAGCATATACGCCTGAAATTTCCGGAAAAGAGAAAAGCAATGGATGAGGACTTAGATAGGACAGCAGCATTTAAAAAGTTGAAGCAGAATATTGAAGTTCAACTTTCAGAAGTGTCCTGGATTTCTCTTGTCAGTGAACTACTGGAGGTTTTGCACCCACTGTCTACAAATGACTTTGAGCGCAAAACTGAGAACTACATACCCGGGGATGCTAGATTAACCATACACTTGCCTCCTGCATCTAAATCAACAGGTTCCCTTGAAAATAAAGGACTAACACGCATGCCAGCTGGTGCAGGCATGTGTGATCGTAACTCTGTAAATGAGAAGGAAGGAGCCATACTTGAGGAACAACCTCAAGAGAGAAGAAGCAGTCGTCTTGAAAGGCTTAGGAGTCGTAAACCAGGCAAAGAAGAGTCAGATTTTTCCACAAATAAAGATGTTGCTAAAATTGTGCAGCAATTTCTGCTGCCTTATTTGGTGGATGGAACTATGAATTGCAAGCACAATTCTAATCCCTCTTCTCATAGTGCTGATGTGGTTGCTGATTCATTAGACTCAGAAACTACTGATGTTATTGAATTTATCCAGAATACTTCAAATAGTTATGGCGCTTACCACATAGGTCACTTGCTTTTAGAGAAAATTGCTATTAGAAGCATTTTATATCATGATAGTGTTGCAAAAATTTTGGACTTGGAGAAGGTGACTAGGAACTGGGGTAAGGAAAGAACTCCTGAATGTAGTCTTTTTCTTGCAGAGCTATATTATGATTTGGGATTACAGTCTTTTGAGACATCTACAACATGCAGTTCGATGTCAGATGCATCCTACCATCTTTGTAAGATTATAGAATCTGTAGCTCTGGAACATCCTTTTGATATCAATGGAATGGTTGTGCAAATGGAGTGCCCTATGACTGACACTTATGAACATAAACAGCAGTTTCCAGTGGAAAACTTATCTCTGTTGAGAAGCAACCATTGCTTCTGGGTGCGATTTTTCTGGTTAAGTACTCGCTTATCTCTGTTGGAAGGTGACAAAGAAAAATCCCAGAAAGAACTTTCTATTGTATTGGCTCTTTTTCTGGACAGGGACAAAATGGACAGCACTCTTGGTCCTATTTGCTTGCCGCACTGCAAATCTATCAAAAAACTGACAGTTGATATGGTCCTTCATGAAATAAATATGATTGATGTTGATTACTTGTTGAAAAACTCTGCCAGTGAGATGCTTGAGAAAGGCATGCATGCAGAGTGTATTAGTATGCTTGCTCCTCTCTTATTATCGGCAAAGGATGTCCATTTTGATCAGTTATATGACTGGGATAATGAAGGCAAAGGAAATAACACAGTTGAGCTTTCTGCATTAGACGTTTTAATTACATCATGTGAACTGGCAGAACCACTGGATGTTGATGTCTATTTGAATTGTCATAAAAGGAAACTCCAAATACTTTTAGCTGGAGCTGGTCTGGCTTGCAGTTCAACTGAAAATGCACCAGGTTTAAATACATTTTTGTTTTCTAACAATCAGTCAAAAGAATCCCTATGGAAGCACTGGATTCATTTAGTTGCCAAAGAGGTTAATGCCATTTCTCAATCTGCATCAAGAATCAAGAGCATCATTACCCAGAATGAGAATTCTAAAAACATTCCTGTGTCAGTTATAGGTGATATCCAGTCTTTATTAGTTATGGCTATGTGCAATATTGCAAATTTGTACTTCGCTAAAAAGTCGTCTGGGCTTGGTGCTCTGGAGTTTACTGAGCAAAATGAACAGTGTTATTTTGTGGATGCTGCTATTGCATTCTGCAAACTGCAGCAATTGAACTTCAATCTTCCGGTGAAATCTCAAGCTGAATTGGTTGTGGCAATTCATGATATGCTTGCTGAGTTTGGAATATGCTGTTCACAAGGAAATGGCGAGGATCAAGATCGGACATTCTTAAAACTTGCTATTAAGCATCTTTTAGCCTTAGATATGAAGCTCAAGTCTAATGTTAACTCTCAAAGTAAGGGACAAGATACAAATGAGTCACATTCCAGTATGCTCAATGTGGCCGTGGGCAAAATTGATGAGGATGAATCCAATTCTTTAGAAAAGGATGCTGTTGAAATTCCCAGTATGGGTAGTATTTCCTCTCACTTAGATAAAGAGAAACCAGGGGAGAAATGTGATTATGATAACATGTGCACTAATGGAGAAATGGAGAACAATCAAATTATTGAGGACGGGAATGAGCTAACTGAAGATGAAAGAGAGGACCTTGAGCTAATAATTGACAATGCTCTGGATCAATGTTTTTACTGTCTGTATGGTTTAAATTTGAGATCCGATTCATCTTGCAATGAGGATTTGGTCAAGCATAAAAACACAAGCCAGGGGGATTATCAGACTAAAGAGCAGTGTGCTGATGTTTTCCAATATATACTTCCATATGCAAAAGCTTCATCTAGAACTGGGCTGATTAAACTTCGGAGGGTTCTAAGAGCCATACGCAAGCATTTTCCTCAGCCACCTGACAATGTTTTGGCTGGAAATGCAATTGATAAGTTTTTAGACAATTCTGAAATATGTGAAGATAAGCTTTCAGAGGTGGCTGGATCTAAAGGGTTTCTTGATACCATGATGAAGATCATGTCTTCACAGAATGAACCCTTCAACCATCAGAACACATTAGTAGAAAGCTCTGACCCATACCTGGAAGTATATTGCAATTTGTATTACCTTCTTGGACAGTCTGAGGAAATGAGTGCAAGTGATAAATGGGCTGGTTTTGTTCTAACTAAAGAGGGGGAAGAATTTGTAGAACACAGTGCAAAACTCTTCAAATATGATTTATTGTACAATCCTATGCGCTTTGAAAGTTGGCAGAGGCTTGCAAATATATACGATGAAGAGGTGGACTTGCTGCTGAATGATGGTAGTAAGCAAATCAATGTTTTGGGGTGGAGGAAAAATGATACTCTACCTAAGAGAGTTGAGGCAAGTAGAAGAAGGAGCAGGCGATGCTTATTAATGACATTGGCTTTGGCAAAGACCACAATCCAACAGGGTGAGATACACGAGTTATTGGCCTTAGTGTACTATGATGGTCTTCAGAATGTGGTACCATTTTATGATCAAAGATCTGTTGCACCCCTAAAAGATGCAGCGTGGAAAATGTTCTGCCAGAACTCCATGAGTCATTTCAAGAAGGCCTTTAAGCACAAGGAAGATTGGTCTCATGCATTTTATGTTGGGAAACTCTGTGAGAAACTTGAGTACTCTCTTGATGAATCATTCTCATACTACGCCCAGGCTATTGCCTTGAATCCATCAGCTGTAGATCCATTCTACAGGATGCATGCATCACGGCTAAAATTACTCTGCAAATGTGGGAAGCGAAATGAAGAAATTTTAAAGGTTGTTGCTGCACATTCCTTTTCTCAATCTGCCAAGGAAGCTGTGACTAATGTTTTAAAAGGATATAACTGTGAAAGTTCAGAGTCATCAATGCATGTCAAGGATGGAGTATCCGATAGCAATTCTGAAGTCCTAGACTTCCAGAAATTGGAGCAGGTGTGGAATCTGCTCTACAATGATTGCCTCTCTGCCCTTGAAACTTGCGTGGAAGGAGACCTTAAGCATTTCCATAAGGCCAGATATATGCTTGCTCAAGGTTTGCACCAGAGAGGTGGAGCTGGGGACCTAGAGAAAGCAAAAGAGGAACTCTCTTTCTGCTTTAAGTCGTCTCGTTCATCATTTACAATAAATATGTGGGAGATTGACAGCACGGTCAAGAAAGGAAGACGCAAAACTCCCGGTCCCACTGGGAACAGGCGATGTCTTGAAGTTAACTTAGCTGAAAGTTCCCGTAAATTCATAACATGCATCAGGAAGTACATCTTATTCTATTTGAAGTTGTTGGAGGAGACTGGAGACATCACTACCCATGAACGGGCTTATATCTCTCTGCGAGCAGATAAAAGGTTCTCCTTGTGCCTCGAAGATCTTGTCCCAGTGGCTCTTGGGAGGTACATTAGGACCCTAATTATGTCTATACCTCAAGCTGGTTTAGGCTCCTCCACAACTACCGAACATGTCGAGACTTCACTGGAGAAAATTTTCAATCTGTTCTTGGAGCAGGTCAACTTGTGGTCAGATATTTGCAGTCTTGCCGAGCTTAAGAGCCCAGAATTGACAGAAAGCAGCCTCTTTGGATATGTATATCAATATATACAGCTACTGGAGAGAAATATCAAGGTAGAAACACTGGAAGGAATAAATGAGAAGATCCGTAAGCGTTTGAAGAATCCAAAATTGTCTAATAGTAACTGTGCTAGAGTATATAGGCATGTATCCTCTGCCTGGTGTAGATCTCTTGTTATTAGCATGGCTCTGATTACACCATTGCATTCGAGACCCTCGACTGAGATTCGTGGTGCAAACTTATTGGGTGGAATGGAAAATGATCAACTGCTATGTGTTGATCTGCAAACAGAGGAATTATGGAGTTCAGCATTTGAGGACCCAAATCATCTTAAGATGCTTGAAACTAAATGGAATCCTTCATTGTCCAAGATCAAGAATGTTATAGTCAAGAGAGTTTCAGATGAAGATTTGGAAACTGCATCCACACTGCTCAGATCCTCATACAATTTCTACAGGGACACCTCTTGCGCATTGCTTCCATCTGGTATAAACCTTTATATGGTGCCTGCCCAGTTGGCTACAGAAACTTACATCGAGCCAGGCATTGATGGACTTGACATACTTGATATGAATACTTCGCGGAAGCTTCTTTTATGGGCTTACTCGCTTTTGCACGGCCATTGCATAAATGTCTCACATGTTATCAAGCACTGTGAAGAGAATGCAAAGTCAAGGATTAAGAAAGGACTTGGAGGCTCATCCACTCCTTCAATTACCCCTACACCACCTGCCACTTCTTCTCCAGCAGGTGGATCCAAAGACGGGATTGGCAAAATTAACGAACCAGAAACTCACACATCATTACCAGAAACCCACAGCAGCCAGAAACTGGCATCATCTACTTTGCCAGAGACCGAAAAAACACACAAGGAACTATCAACAGCACAAGAGAATGAGAACATGGAGAATCTGGCTGGAACAGAGGACAAGCGCACTATTGCAACTGACTCTGAGTCCACAACAAGTAACAAACCTGATATGCCCTCTGCATCATCACCCTCTCGTGGGGCAGGGAATAGTATAAACGATGCACCATCTGACTGAAGACAGTTCCGCCTTCTGCTACACTTCACCGTGTCTCATTCCTTCCCTGCGGTGCTGTGTAAAATCATACCAGCCTTTTAGTAATATTCCTTGATTTCATATTTCATCATGCTCAGAAGCTTCTCCAGATGCTTTTGTATACGTGTATATAAATATCAGAGCTCGGAGACATGGACACAGATATATTTTTCATGTTACATTATACAGTTGATTAATTAAAATCACGGGCAGAGTATTTTATTTACCTTAG
>c100160.graph_c0
TCGCTTATCTGATCAACACTTAAAAAATCAAGATACAATTTAAATCCGCATCTAATACGAGCAATTCTACATTACTTCATTATGTCTAACTTTCGTCCATGATCTAAATTGGGTTGAAATCATGGTGTTCAATAAATATTAATCTACCGGACCTGCATAACATATTCAATTCATATGCCACAACCAAATGAATTTCATTAAGTCCTGCTATGTGGAGCCACTAAACACACACTACGCCAAAACACTTTAATTTGGCTAAGAATTCAACTCATTTTAGCATGAACAGTTTCAAGACCTCAAAATAAACGCAAAAAGTACGATGAAACGAGAATCCAAGTTCTCCTTTTATAAGGGCCAATCCAAACGAGCAAACCGTTGCACAAGGGTATAATTCTGCAACAATGAGGATTAAAATAAACATGAACGCCTAGAAAGCAGAACAAGGCGCCTATGGATAGTCGGGTAACCAGCATGCAGATCACCATCAAAATATCTAATCAGACTGCAGGGGTATATATGTATTTATTAACTGAGGCAGAGAAATAACCTGAGGCAAAAATATCAATATGTTTTCATTTCACTTCATACTCCAACTTCGGAGCCATGTAATCCCACCCTACACCACAACTTAAGAGGCTGGATTAGAACTAGCATAATGATAAAGATGAAGAAATCAGGAAAGTACTCTATCATCATCAACAACAAATAATAACAATCAAAAAGAGTTTGAGCGGGAAGTGAAACATTTAGGAATACTTAATCCACTGGAACAAAGATTTATGCAAGTAGAGCATCCCATAAAATGGTATAACAAACAAGTAATGTTGGTTGAAAATAGCAGTTCATAATGGACGAACAAGTATCAGATCAACTTTGAAACAATGGTTATAAATCAAAATACATAATCAACCACCATAAACATAGGCTGACATATTATTTGTCTAGGAATCCAATGGCAGCCGTCTCAGGTTCTACGGACTGCTGCCCCTGCTGTATTAAGGTCCTCAAGAGCCTTAGAAATCTGTTCCTCACTCAACCCTTCCAAGGGTATTCCCCTCTCCGAGCCATAGTCATATCTCGCCCAAAGCTGAGGCTCGATTCCAGTGGCCTCACGGATCAAAATCGGAAGCTTAGGGTTTTTCGTCTTCAGATCCTTGTAATTATTCTCAATGAAAGCTCTAGTGGAAGAGCTGGAAGGCGAATTAGGAGAGAATAAAATGCGGAGCTCCTTGAGATTTCGAGAAAGCTGCCCCCTCCACGCCATTGTTGAAACCTCTCTGCTTCCGGCTGTTCCTTCTTCTGGAA
>c100160.graph_c1
AGAGAGAGAGAGAGAGAGCATGTCTCCGAATGAGGCGACGGAGGACAGCGGCGAATTGGTCAAGTGCGAGAAGCTGGACCGTGTAGCCAGCTGGTTCGGGGCCACCGTGGCGACGGCGTTCTTTACTTCGTTAGAGCGGTGCTCCTGCATCAACCTCTCCACTTCCGACGACGAAGAGGCCAAGGACCGCCCTCTTATGCTCACTGAACGCCCTTGCTCCGCCACGGACGCCGCCAATAAGATCCCTTCCTCCGCTCCCCTTTGATTCCGTTGCTGTAAAATAATTGTATCTACGTATGTATTTGCTTTGTAATGCTACCCCTGATCTTCTCCAATAGAAATTATAATGTAGATCAAGTGGTATAATAATTATATAATCAAGTCATTATCATCTTTGATTCCTCCCTCAAATTCTTAGATT
>c100161.graph_c0
ACATCATATAGGTCGAGCATACATAGAAGCTCGATATACAGCACAAAAGCAGTCGATATCGCACTGCACCCTTCTTATACCCTATAGATTGAAGGAGAACCGATAGGCAAGATGTCGGGTGGTCAGATGCCTGTCATGGTGATGAACACCGGTCCGGAGAGACAGCAGGGACGGAAAGCGCAGACTGCCAATATCGTCGCTGCCAAGACCGTCGCCGATGTCATCCGGACATGTCTTGGTCCCAAGGCAATGTTGAAGATGATCCTCGACCCTATGGGCGGTATCTTGTTGACAAACGATGGCCATGCCATCCTTCGTGAAATTGACGTTGCGCACCCCGCTGCCAAAAGTATGATTGAGCTGTCGCGGACGCAGGATGAAGAGGTCGGTGATGGGACTACGAGTGTTATCATTCTGGCCGGAGAGATTCTCGCCTACTCGCTTCCCCTGCTGGAACGACACATCCACCCCGTGGTCATCATCAAAGCCTTCAAATCCGCCCTCTCCGACGCCCTCGAGACTATCGCACGCATCAGCACCCCCGTGGACATTTCGTCCGAATCCGAAATGCTCGCCCTGATCAAGACGTCCATCGGCACCAAATTCTCATCTCGCTGGTCCGACCTCATGTGTTCGCTCGCCCTCCAAGCTGTTCGCACGGTCGCCGTTACCGCCGAATCCGAAGCGGGTCTTTCCTCTTCCGGTCAAGTCGGCGGCTCTGGCTCCAACAACGCAGGAATAGCAGCGGCAATGAATGTCAAAACGGTCGATATCAAGCGATACGCCCGGGTGGAAAAAGTGCCTGGAGGCGAGATTGAAGAGTGTAGAGTCCTGAGTGGTGTCATGTTGAACAAGGACGTTACGCACCCGAAAATGCGGAGAAGGATTGAAAAGCCCCGGATTATCTTGTTGGATTGTCCGTTGGAGTACAAAAAGGGGGAGAGTCAGACGAATATTGAAATTCAAAAGGAGGAGGATTGGAATCGGATCTTGCAGATTGAAGAGGAACAGATCAAGGGGTTGTGTGAGAAATTGATAGAGTTCAAGCCGGACTTGGTGTTTACCGAGAAGGGTGTTTCGGACCTGGCGCAGCACTACCTCCTCAAAGCAGGCATCACCGCCCTCCGCCGGGTCCGTAAATCCGACAACAACCGTATCGCTCGCGCCGTCGGCGCCACCATCGTGAACCGGGTCGAAGACCTACGCGAATCCGACATTGGCACTTCATGCGGTCTCTTCCACATTGAAAAGCTCGGCGACGAATACTTTACGTTCCTAGACGAATGTACCGAGCCTAAAGCCTGTACCATCCTACTCCGAGGTCCGTCCAAGGACATTTTGAACGAAATCGACCGTAACCTCGCCGATGCCATGAGTGTCGCTAGGAATGTGGTTTTCAACCCGATTTTGGCGCCGGGAGGTGGAGCGACGGAAATGGCGATTTCGGTCGCGCTGGCCGAAAAGGCCAAGACGATGCCGGGGGTCGCGGGGGCGCCGTACAAGGCGATTGCGGATGCGTTGGAGGTCATTCCGAGGACGTTGGTGCAGAATTGCGGGGGGAGCGCTATTAGGACATTGACCGAGTTGAGGGCCAAACACGCCGAGGGGCTCAACAACTTTGGTGTGGACGGCGATACCGGCAAAGTGGTCGACATGCGCGAGTATGGTCTGCTGGAGAGTGCCAGTGTCAAGATTCAGACATTGAAGACTGCTATCGAGTCCGCTACCCTCCTGTTGCGCGTCGACGACATTGTCTCGGCCCGTCAGCCCGAACAAGGCGGCGAGGGCCAGCCGCAGGTCCAGAATATGGGCGGCGAGATGGATGGCGAGATGGACGGGATGATGCCTGAGCAATAGAAGGTTGAATGTTGATGAGAGCATGCATTCAGTTGCGTCCG
>c100162.graph_c0
TCTCATTTATCAAAATCAAAATTTGGAGAAATATTCAAAGACTTTTCAGCGTGGAAGAAAAAGTTTGGTGACCCAAACCAACCCCCATTTCCAACTCCAAGCCTAAAAGACAATTCCCATTAACATTATTCAACATTCAACACAACACCATATTTTTCCTCCGATCCAGCAGCAGAAAAAGAAACTAACGATTCAATTACTACAAATAAAAAATGGCACACCTACAATTCTCAATGATCTCAGCCCTTTTCATTCTACTCGGCGCGGCGGCGCAATCTGACGATTGCACCAATGTGGTGATCACCATGTCTCCCTGCCTCAACTACGGCAACTCGTCGGCCGCCCCTTCCGCCGCCTGCTGCACGCAGTTGGGCACCGTCGCCCGCTCCCAGCCACAGTGCTTATGTCAAGTAATTGATGGCGGAGCTTCAACCCTAGGTTTGAACGTTGACCAGAGTCAGGCTCTAGCCCTCCCCAAAGCTTGTAATGTCCAAACAGATGCCACCAACTGCAAAGGGAGCGGATCAAAAACTGGACAATCATCAAATGGCTCCTCTGATGCAATCTCCATTAGCTTAACAGTTTTTGTGATATTTTTCTTGTTTCTACAGCTACCTATGTTTTAATTTTCAGCATGGTGTGACAAATAATTACACACACATTTTGTGTTTTTGTGAGGTATTAGGTAATGGGGGTTGGTCAGGGGTTTCTGTCTCAAGATTAGTTGACTCATTTTTTCCATTAATAATTTATTACTACTAGTAGTTTTATGGTTATTTTATTTTTCTACTTTTTTTAGTTGGGCACGAGGGATCACCGGTAAGTTTTGAACTCAATTATTCTCTCTCTTACGCACATGAGTTTCAACGCTTGAATGTCCTGAAACGATCATCTTATTTTTGTATGTCAATTGTAATTTGTAAGAGATTCATGCATGTTCGCCTTCCCTTTATTGTAAAATTAAAACTGTGTATTTTTATTTTTATTTTGAGAGAAAAAGGTATATTATTAATCCTCTGCAAATTTATAAGTTGAGTTGTAAATGTATTGGGGTTGGGTCCAAAATAATATGTACAACCATTTTGAAATACTAGCAGAGAATACGCG
>c100163.graph_c0
TTGGGATCATATAACTATCTAGGATTTGCTGCAGCAGATGAATTCTGCACACCTCATGTGATTGAGTCCCTGAAGGAATATTCCCCAGGCACCTGCAGTACTCGGGTTGATGGAGGTACAACTAAATTGCATGCTGAATTGGAGGAATGTGCTGCTGATTTTGTGGGAAAAGCAATTGCTATTGTGTTTGGGATGGGTTATGTAACAAATTCAGCTATTCTTCCTGTATTAATTGGAAAGGGAGGTCTGATCATTAGTGATTCTCTGAACCATAACTCCATAGTCAATGGTGCTCGTGGATCTGGGGCCACTGTTTGAGTTTTTCAGCATAACACACCTTCCCATTTGGAGAATGTTCTGAGGGAGCAAATTGCAGATGGACAGCCCAGAACACACAGACCCTGGAAAAAGATAATTGTTGTGGTGGAGGGAATCTATAGTATGGAAGGGGAACTGTGCAAGCTCCCTGAAATTGTTTCCATCTGCAAGAAATACAAGGCTTATGTTTATCTAGATGAGGCTCACAGGCCACAGCATTGGAGCTGTTGGGAAGAGTGGAAGAGGTGTATGTGAACTCCTAGGAGTTGATACTGCTGATGTTGATATAATGATGGGAACTTTCACTAAATCATTTGGATCATGCGGTGGTTATATTGCAGGATCGAAGGAACTTATTCAATACCTGCAATACACATGCCCTGCTCATCTTTATGCCACGTCAATATCACTACCAGCTGCCCAGTAAATTATTTCTTCCATCAAAGTTGTTCTTAGAGAAGATGGTTCTAGCAGAGGTTAAGGCTTTTCTGTTCTTTGGTTTCAATTTCAAGTGTCGTCCGAGAGTTTCAAGTGTCATCATAGGGGCTCAGAAACTAGCGAGGATTCGTGAAAACAGCAACCTTTTCAGATCTGAATTGCAGAAAA
>c100163.graph_c1
TGCGGGAAAAGCTCATAACATTAACAATTGCAAGAATATATATAATCCCAAAATTGGGAGCTATTTTTCACAACAAACGACTACAATTTTAACAACTTACCAGTTTTATAAATTACAAGTTTCTATGTGCAAAACTAAGATGGCTAAGATACAAACCTCCTTCAATCACTATCTTCAGTCTAGTCTAGCTTAAGTTGGTGTTTCTTTGGCTCCGCGGGGAAGTATTTAACACCCACCATATCCCCTACTGCGCTAATAACCTCTAAACCTTTAAGAAGATCTCTTGAATGAGCAGCAGATATGCAAATGCGAGCACGAGCCAACAATAATGGGGTCGCTGGAAAAGCAACCGTCACCACGGCAACGTTCCATTTGAGGCACTCTCGTGAGAAAGCAGGAATTTTGGCAGGACTATAGAGCACTATTGGCATTTCAGGGGAGTCATTATCATCTAGAACCTCAAATCCCATTTTCTGCAATTCAGATCTG
>c100164.graph_c0
GCAACCTAAAAATTGTCACGCTCTCACTCCCACTTCCATTATCCTCCATAAATATTCCAAAATTCTTCCATTTCAAGAAATCTAGCCTCACAAAAATTCAACCATGAAAACTCTCAAACTCTTGCAAATCACAATTTTTCTTGCTCTATTTTCTTCATCTCTAATTCAAGCTGCAAAACAATCAAGAAAGCTAGATCAAAATCCACCTGATTTAGAAAACAAGTGTGGAGATTGCCCTTGTGACAACCCTTGCAAACCACCGCCGTCTCCTCCGCCGCCGTCACCTCCACCACCATCACCATCACCACCGCCTCCCACGTATCCCACCACGCCGAGCATCAACTGTCCACCGCCGCCATCCGTGCCGAGCGGCGGAGGCGGCGGTGGCGGTGGCCAGAAACCGCCGAAGGGGCCTAACCCTCCATACATATACATAAATGGGCCGCCGGGGAGTGTGTATCCGGTTGTTTCGTATTATTCCGGCGGCCGCCGCAGCTTTCTGATCGGAAAAATCCCGTTCTTGATCGGCTGTTTTGTATGGGCGGTAGCTTTTTGAAGATTCATATATTTTGGGCAGAAAAAAAATTCAGAATTCTTTTCTGCACATATATATACAAGAATCATGGGATGAATGAAGATCAAATTTTTCATTCTGATTAATAGGTTTGTTTTGAGTTCATGTTTGATGGAGTAAATTCATTGTCTTAATTAATAATTAATTAATTAATAACCCCTGTTTAGTTTTTTTATGTATACTGTTTTAAATTTTAATGTTGTGTTAATCTGATTTTAGAAAATATATAATAATAATGATGATGATTTTT
>c100165.graph_c0
ATTTGATCCAAAGTCGTCATCAACTCCGCGTACCACGCTTTCATATATCAAAACTCAAAAGTCGCGTTGTTGGTTGACTAAAAGGGGCGAAAGTTATATTTTGGGGTTTAAACAGATTGTAAAGTATTGGCAAATTCTTCAGTTCGATCGGATAAACGAATTACAAAATGCCGGTGAGAATGGTGGAGAGTTCTTCTCCTTCTCAAGATCCAGGTATTCAGTCTTCTTTATAAAATATGAGTTTTGTCTAAAATTACTCTTTTTTTCCTCTCAGCTCTTCACCTTTTTGTTGTCAATTGAGATTTCCCCCCCTTCTCATTCTTGCTGTGTGGCTATGGAAACTTGGAATTAATTGTGCAATTACCATCTAGGGTTTCCTGTTCTGTTCATAGCTTGCCAACCTCTCTGCAGAGAGATGTGTGTATGTGTGTAAATAATAATAAAACAGTTGGCATGATGGGAGTAAAAGTTTACTGTAATTTTGAAGGTACGACAACTGGAAACACTTTGCCCCCGCCCTGTACACTTTTAAGTGTTGGACAGGTAAAAATCAACTCTCTTTGAATCTTGTTTACGTTATCAGCATGTAATGTATTTTTGTTTCTTTTATTTGTTTACATTATGGGTGATTCTTGACAACTATGAAGTATTGATTGGTTGCTATAGTTAATTCGGAAAAATCGGACAATGGGGTTCTGGAACAGCTCCGAAATTTTGGTGCAACAGTTATGTGGTGAAATATCCATAGAAAGAATCAGAAATGGAATATTGCGTTTTTTTGAAGTGATTGTGTAGTGTGATGATGTTCACTGTATTCTAAAAAAAGGATTTTGAATGCCGTTAGCACCGTCTTGAGTTGAAAAATTGGGTGTAGTGGATAATTAATTTCAGTAGAATTTCTATATCATGTTGGAGTGGTTATTGTCGTCTTTTGCTTATCCCGTGTACTTCGCTGCAGTCTTTCTCGGGGACTCAGAATGTTTCAAGTCTGCAGAAGGATGAAGCTTGGAGAGTGAATGTACGAATCCAAGGTTGTGACCTTGATCGTGGTTATTTATGTGGCACAATGGAAGCTCTGAATGTTCCCATGGCGGATACACCAGTTGTTACTTTCTGGGAAGGGGAGATTGTTGACACCAAGAACTATACTTTCTACACTGGGAAGTGGGGAGCGACGCAAGATGACGACATCAAGCACTGGACGAAATTTCCATCCTTTCCACCACTACTGCCCCAAGTGGAAGCTGATGGAGGGAAATCTCTTGACCTGAGTAGCTATCCTTATATATTCATGAGATGGAAAGAGCAGCATTTTGTGAACGTCGGGACTGACTGTGGACTGACAATCGCTGGCTTTTACTATGTTTGCTTCTCCTGTGGTGATGGTTCCATTAATGGTTTCTATTATGATCCTAACAGCAGCCCTTTCCAAAAATTGGAACTGAAGTCTACAAATGATGGAAGATCAGGATTCAGTTTCTCCACTTACGAACTGCAGTAAATCGAGCAGCGGCATTCGCAGTAGATGGTACTGAAGTTAAATCCTTGTGCAAGCCCTCCTATAAGGTACTTTATCCAATGATCGACTAAGTCTACTGTACTAGGATGTGGGAGAGCTGTTCATGACATTATAGAATTTGAGAAATGTCTGAAGCAAATGCATCAGTGAGTGAATTGTGTTATCATTTGATCTGGCAAAATCAAGAATGCCACAAACACATACACTTTTCATTTGTGCAGCATATTTTATTTTATTTTTCCAATTCTGCTCGAGAGTTTATAATAAAATGGCTGCATATATTATTTTTTTCCAATTTATAAGCCATAAAAGGTGTATATATGTTAAGGTTTTCCAGCTGAGGTGTGTACATGGGCCGACGCACTTATGAAGTTTAATTAATGGTTGTTGGAGACCAAGATGAATTGGATTAAGGGCTAGGATCGTTCTCGAAATTGTTGTTACTAAATTTTAAATTTATATGAATATATGTATTGATTTAATAGAATTTTAAAATCATGAACAATGTACATGATATTTATGGTGTGTGATATATATATACATATGTGGGGCCCATTCCAAAAAACTGGAAGGGTG
>c100166.graph_c0
ATGAGGTTGCGACTGGGTGACCCGGCAGTTTCTTCTCTCTCTCTCGCTCCCTCACTCTCTCTCTCTCTCTCATCCCGTTGAGATTCTTGTGGAATCTCTCTATCAAAGCAAATGGCAGCTGAGGAAGACAGGAATCTAATCGAGATATTGGAGGAGACTGTTCCCATCGACATAACCAAATACATCGGTTATGTTCAGTCTCCGAGCTGTGGCGCCATAGCAACTTTTGCTGGCACTACACGCGACACATTTGAGGGGAAGGCGGTGTTGGAGCTCCGGTATGAAGCATACGTTCCCATGGCTCTTCGTTGCATCAAGTCCATATGTGCTTCTGCAAGAACATCGTGGAACCTCACTTCAATTGCAGTGGCCCATCGCTTAGGCCCCGTGCCTGTTGCTGAGATAAGCGTGTTCATAGCAACCTCGTCGGTTCATCGGGTGGATGCCTTGGATGCTTGCAAATTCATCATTGATGAGGTTAAGGCATCGGTTCCTATATGGAAGAAGGAAGTTTACACCAATGGAGAGGTTTGGAAGGAGAATTCGGAGTTTCTGGAGAGGCGGGACGAGCTTGGAAATCCTGCTCCGATCAACAATGGCAGATCGTGCTGTCGGAAAAAAGTTTTAGATGAAGAAGGGGCAGAGAAAAAGGGATGCTGTGGGGAGAAGGTGAAGATTGCAGATGCATGATGAAAAAAGCCACAAAATTGCTTTGTATTGAGCTTTTACTGTTTTACTTGCTGTAAACTTGTATTGTTGAAACATTCAAGAATATAATAAAAAACACAGTTTTCCACCATTTGATTGCAGATGCATGATGAAAGCCTCAAAATTACTTTGTATATTGAA
>c100167.graph_c0
CCGAACTGGGATCATAATTTTTTATCAGTCGAAGAAAATTATTCGTATATAGTGATTTGAGGGGGACGAGAAAGAAAAAAAAAATGTTTGGAGTGAGTTCTAAAAGTTGCAAGTGTGAATCCATATCTGTAACTCTAATTTAGCAGGCGTGTTATTGATTAATGAGTAGTTGCGTAATTATGTGTACGTCCAGTCGGATAATGGCATGAGAAATCGTAAACTCTTGCTATAAATGCCCACCTCACCCCTCTCTCCTCCATCTATTTCAACTTTTGGTTTATATTTTGTGGCTTGGCTACTTCAGCTTCCAAGAATCATATCGTAGTACAGAAAAATGGCGAAAACCCCAGAAACAGAGCACCCAGTTAAGGCCTTTGGTTGGGCTGCCAGAGACAATTCTGGGACCTTATCTCCATTCAATTTTTCTAGGAGGGATACCGGTGAGCGTGATGTGCAGTTCAAGGTGTTGTACTGTGGCGTTTGTCATTCAGATCTGCACATGGTCAAGAATGAGTGGGGCGTAACTCACTACCCGGTTGTTCCCGGGCATGAGATTGTGGGGGTTGTGACAGAGGTGGGCAGCAAGGTCGAAAAGGTGAAGGCCGGGGACAAAGTTGGTGTGGGAGTCATAGTTGGATCATGTCGCCAGTGTGATCAGTGTTCCAACGATCTTGAAAACTACTGCTCGAAGCAAATACTTACCTACGGTGCCCCTTACATTGATGGCACCATTACTCGTGGAGGTTACTCTAACATCATGGTGGCAGACGAGCATTTCATTATCCGTTGGCCTGAAAACCTGCCTCTCGATGCTGGAGCTCCTCTCCTCTGTGCTGGCATCACAACTTACAGTCCATTGAGGTACTATGGACTCGACAAGCCTGGACTAAGTGTTGGTGTGAACGGCCTTGGTGGGCTGGGTCATGTAGCCGTGAAATTTGCCAAAGCTTTTGGGACTAAGGTGACTGTTATCAGCACATCTCTTGGCAAGAAGAAGGAAGCTATTGAACATCTTGGTGTGGATGAGTTTTTGGTCAGTAGTGACCCACAGCAGATGCAGGCTGCAGTAGGCACACTAGATGGCATCATTGACACAGTCTCCGCAGAGCATCCCCTTGTGTCGTTGATGAGCTTGTTGAAGCCTCATGGGAAGCTTATCGTGGTTGGAGCTCCAGAAAAGCCCCTGCAGCTTCATGCTTTTAGCCTGATCCAAGGTAGGAAGACAGTAGCGGGGAGTGGGATTGGAGGGATGAAGGAGACGCAAGAGATGATTGATTTCGCGGCAAAGAAGAACATCATACCGGATGTGGAGGTCATCCCAATAGACTACATAAACACAGCAATGGATCGCCTTCTCAAATCTGATGTCAAGTACAGGTTCGTCATTGATGTCCAAAAATCTCTCAATGCTCACTAAGATTTGCTACTTGTACTGGTTTAAATAAGGCCTAAATCTTGGTAGCTTCGTGTGCCATTATTTTTTACTACTTTTATATTTGAGATTCCTATCATCTCTTTCTTCTGCTCTCTTAGCACCTTTCATGAACATGTTTATTGTGATTCTCATGAGGGATGATACAATGAAAGGTAATATTCGAACATGATTTACTGTTACTATTCTACAATTTCTAGTAGTCCTTGCCACCTTTGGGAAATTAATTTCCTTGTTTTATTTTACTACAATTAAAGTAGAAGAGTACCCCGT
>c100168.graph_c0
CGGCGTCGTTTTCCGGGGATATCACATTCGTCAAAACCCTAATTTAAAGCATTAAAATCAAGACAGATTAGATAATGGTCGGCCACGTTTCGATGGAGGTTGCTAAGACGGTGATTGAGGTAGCTGACGTGGCATGGACCGCGGTCGAGCACTGCAACCACCACCGCCACCACGACGCTCCGAAGCCATCGCCGCCAGAATCAAAAGAAGATATCGAATCTGTACGAGCGGAAAATGAGCGGCTTCGCATGTTGCTGGAGAAAAATCTCAATCTTCTAAAGGAGATTTCAAGTTCACCTACTTTGATGCACGATTGCCCGTCTGATCTTCATGATCGGCTTCTGAGTACTGTTAAGTCAGGGAGCTTCTTGAATGAGCTCGAATCCCTCCGTCAAAAATCTACCTGCACATTCCCGTTCGATGAGCCATCAGGTGCGGATATGGAGAAAGCAGAGGTCTTGATTAATATTGATCATGAGGAACCAAGTTGGTGGGTATGGGTCTCCGATGATATTGTCCCAAAAAATACTGAAGAGAAGAGTGAAATTGACAGTGAAAATTATGTAATTGTAACTGAGGAGCATGTGGTGGATGGAGTGGCTACCTTTATGGCTAGATGCATCTTAGCCAACCCAAAATCTATGAATTTGACTCCTTTGGAGCTACAAAAAGCCTTGATGAAAGCACTGGAAGGCATGAATAAAGTAGAGAAAATGCTAAACATTTGGCATGCTGGGAAGTTATTTTACACACTAGCCATGTGGGGTCTTACACTGGCAAGTTTATACCAAGGTCGTGCTATTCTGAGACTCGCTACACTTGGGGTCCATCACTCGAGCAAAGCAGCTCTGAAGATCCTATAAGAATTGGGTGTCTTTGTAATGATTTTACTTTCCTCAAATGTACATATGTATAAAAATGGTTGAAAGGATTGGGTTTGTTCCTTTGTGTATATTTGATTATTTGATTTTCTTCATGTTTATGTTGTGAAAGATTTCATTTGTCAAATGTATATAAGTGAGATTTCGACGGTACGATACAATGCTGTTGATTATGATGAAATTCCAAACTCCCA
>c100169.graph_c0
GGCAAATTTAGCAATGGTGGAGTTTGTAATCAGCCGTGTGTTGTAGAAATATAATCGAAGCGTAATGCTAGTAGTGGCCTTGTCTTGTGTGTCATTCTAATATTTCATTAATAATATCTATTTCCTTCCGATCAAAATGTTGTACTTAGTGAAGTGATTTTTTCGAGTGATAAAGTATAATGAATTCGTTGGTCTTGACGGGAAGGCTATTATCTCGTGCCTTGTGGAATGGAATCTCTAGTTATTCATCTGTAGCTGATCCCAACGTCAGTCGTAAGCGTGAGCCATGCATGTTATCAGCAGTTTGCGGATTTCCTAAAGATTTTGCTAAATCCGTTTCCTTAAGAGGAAAATTTGGTGACGACGCCTGGTTCACAGCGAAAAGTAGGACGGCCGATGTCCTAGGAGTAGCAGACGGTGTTGGTGGGTGGCAAGAGTATGGTATAGATCCCGGTGAATTTTCGTTAGTTTTAATGAAAACTTGTGAACGTCTAGTTACGTGCGGCAGAGTTACTAATCTTGAACCTTGTAGTCTACTAGCAAGAAGTTATTATGAACTTCTTGAAAATAAACAGTCTATAGTGGGTAGCAGCACAGCGTGTATTGTTGTTTTAAATAAAGAAACATGTACAGTTCAGACTGCAAATATTGGTGATAGTGGGTTTGTTGTCGTAAGGGCAGGCAAAGTAGTTCACAAGTCAGAGGAACAACAACATTATTTCAATACTCCTTTCCAGCTATCATTACCACCTCCCTCTCATGCAGAATCTGTCATCAGGGACAGGCCTGAGTCAGCTGACACTAGTAACTTTGCTGTCGAAGATGGAGATGTAATACTACTAGCAACTGATGGTGTTTTTGATAATGTTCCGGATTCCTTGCTAATTAGTGAATTATGTCGAGTTCAAGGGGAGCGTGATCTTGTCAAGATTCAAACAGTTGCCAATACAATAGCTCTAATGGCTAGGAAGCTTGCTTTTGATCAAAGGTTCATGTCACCGTTTGCCAAATCAGCTAGAGAAAATGGTATCTACACTGTTGGTGGTAAACCAGACGACATCACAGTGCTACTAGCCACTGTTGCCCTTTGAACCTCAATTACAACGTTGCATTTAGTGAATCTGTATACTTTTAAGTGAAATTTTTGTGCTAGTTTTCAGTAGTTTAGTTTTATTTTACGTCAAGTTCTGTATATTGTACATATTGTTTTCTCGTGTAAATATTTTTAGATCGTGTACAGGGTGTTTTTATCTTTTACCGACTACTTTAATTAAGCATATTTCATGCAGACTATTTACTTTGCGATTATGAAAGACCAGAAAGAAAAGAGAATCTTATCTGGCTTATAGAATTACATCTTCTGGTTTTCTTTTCTTCTTTTGAGACAGGTAGTTAACAAATTTCAAATAGTTCAAACTGCTCTAAAAATCAGCTTTCTGTGCAGTATCCGATTATCATCCGCAGTTTACTATGAATTTCATTTGTAAAAGAAAATATAAATATCTAATCCAGGAAAGAAATGAAATATTGGCTACAAGCAACTTCTACCTCATTGAAATAGTTTGTTTGATGGAGAGTTTTGCTTTTGAAGATGAAATGAAGAGAATTTTAATTTGTTACCTCTTGTCAGGGCTACTTTCAAATTTCATAATAATTTTGTTATTGATTTAAATTTTATGTTTGATAAATCAGAAAGATCACTCAAGTGCAATAACTTTCGCTCTGAAATGGAGTAAGTTCTGAAAACACAGAAAATTATTTATCTCTCTTAAGCAATGCTCTTTTTTATTACACTCATGTTTCTCATGTTAATATGTAGAATCAAAACTGTTGCTTGTCCAGTCCTGAACATTTCCTTCACTTTACTTTTATTCCTCCTTGAAACTTCGGTAGAAGAAATACCAAAAAGATTAAATGCTCATAAGAGCAATCTCCCTTCAATCCTTCACTTTTAAAGATGTTCATCACACCTCAATGGTCTTTCTCACAAATGCAGTCGTTGGAAACATTTATTTCTGTTCTGTAATTTGAATAAGGAAAACGTCTCCCTATTCCAGTAATGTAAAATCTAAGTGCTTAACTGGAAACTCTCAGACAATGTGACAAATTCAACGGAAACTTTGACGAAAAAATTGAAGACAAGTTAGAAAAAATTGTATTTTGAACTGTTGAAAAATTTTGTCTAGTCCTTTAAGAGGTGTCTTCATTTCATAAAAGTCATCAAAATTTTTTTAAAAAGAAGTCCCTCGTTCATGTTTGTACAGCTTTAACTTGAATCAGCCAATGTTCTCTTTTTAAAGTGCAAAAGTGGCTCTCATGTTTTATTCTTTCATAAGAAATCAAGCAACACCATACCCTGAAACTTTGTATGAAATTTCTCAGATTATGGGGAAGACTCTTACCGAATTTCAAGGTAGAGGCCTTGTTAGTTTTTTTAGAATAAAATGAAACATGAAAGGAAACTGCAATTTTGAAATGCAGTCAAACTGGTTTGAGTTAATTCTGTCAACTTTAACCAGTCTATTTTCTAGTCTTTAGAGAAAGTACCCACTTGCTTGATTTTCTACACTGATTTGATAAGGAGTGTATTGTAACACTTCTCTCAGCTCAATTTAGTTTACTGAAGTAGTTTCTTACACATCATAATTTTTTTTGCTGTAATACTTTACCGTGTAAGCAATCACCCCCTTCTTCTTACATGATATTTATAATCAACCGCCTCCCCTCCCTATCTCTGAGCATAGCTATATAAGTAGTCATACAAATTAATTTTATAAGACAATTAAAAATTATTCTGGATTTGAATTCATTGTTGACTAAGTTAAGAACGTCCATTCAATTCATAAGTTTCCCAGTGAGTTAATTCTCTCTCTTTTTAATCAGTTTTGGATTCTTTTAAGCATACTGTTCCTTTTCTTGAAGAGTATTCTGTTTGTAGATCAGTCTGAGCCTCAAATGAAGTATTTAATATCACTTTAATCAATAAAAAATGATTAAATCTGATGGTTGTACGAAATTAAACTTTTTCCAGTTCGATATCGGAAGCTGGTCTTTTTAGAAGTTGAGAAGTAGAATCGTTGCAAATCACGGATCAATTAAATAACATTTATAATTTCCCTGCCTGATTTCATTAAAGTTGTAAAACCTATTTGAAATCTTTAAAGGAAGTCGTTTTCTCCTGTTCACTTGTGGAGATTTGTGCTGCAACTGTACTGTAATTCTGTGTATTGAGCGAAACCTCCAGTTTAGATTACTTTCTCTTTCTTTCTAACGATTTGAAAATTCTGTCCTCTTAAGCCATGTTGTAATTTTTATTTGTTCAGAATCCAGGAAGTTGTGTTTTGCTGTGATGTTTAGTCCAGGATTTGGTACTGGTCCAAGTTTTGGAGCTTAGTAAGTTCTTGATTTTGCCAAGCCAATTTTCAAGAACTATAAAAAGTATGTTCAAACTGTGAACTATTAATGTTTAAATCATGGTCTACCTACGTTTTTAAGTCGAAATGATGTTAATATATCTTAAATTTAAATCTGTATAGTAAGGATTTATTGTAATTTGATTAATT
>c100170.graph_c0
AGAGAAGGCTCATAGAGGCCAGAAGCGAGTGAGTGGGGATGCTTATTTGCAGCATTGTGTGGAGACGGCGATGCTGCTGGCAGATATTGGTGCTAATTCTACAGTTGTTGCTGCAGGGCTTTTGCACGACACCGTTGACGATTCGTTTGTTACGTACGACCATATTTCAATTTCATTTGGAGCTGAAGTGGCTGATTTAGTGCAAGGGGTGTCAAAGTTGAGCCAAATGAGCAAGCTCGCACGGGACAACAATACTGCCAGCAAAACTGTTGAGGCAGACCGATTGCACACCATGTTCCTTGCGATGACAGATGCTAGGGCTGTTCTGATAAAGCTAGCTGATAGATTGCATAATATGACAACTTTGGATGCATTGCCTCTGATCAAACAACAGAGATTTGCTAAGGAAACTTCTGAAATATTTGTGCCACTGGCCAATAGATTAGGGGTCTCCACTTGGAAAGAACAACTTGAAAATATATGTTTCAAACATCTCAACCATGATCAGTACCAGGAGTTGTCATCCAAATTTGTAAAGTTCTTTGACGAGGTGGTGATTACTTCTTCATTAGAGAAGCTCAAGCATGCTCTCAAGGCTGGAGCCATCTCCTACCATTGTCTGTCAGGCAGGCATAAAAGCTTGGTCAGCATCCATTCCAAAATGTCCAAAAAGAAGCTAAATATGGAGGAAGTTCATGATATCCACGGGTTAAGATTGATTGTCGAAAATGAAGAAGAATGCTATAAAGCTCTAAAGGTTATCCATCAACTATGGCATGAAGTACCTGGGAAATTCAAGGACTACATAGTTTATCCTAAGTGCAACGGATACCAATCTCTACATACAGTAGTCATGTGTGACAATATGATCCCTCTCGAGGTTCAGATCCGAACAAAAAAGATGCATCTACAAGCTGAGTACGGCTTTGCTGCTCATTGGCGATACAAAGAAGCCGAGTGCAAACACTCCTCCTTCGTTCTTCAGATGGTTGAATGGGCTCGTTGGGTTATTTCATGGCAGTGCGAGGCAATGAGCAAAGACAGGTCATTCGTTGGTTTCTTCGATTCCATGAAGCCGCCTTGTCTGTTCCCTACCCACTCTAAAGACTGCTCATTTTCTTGCAAACCTCAATGTGGCTCCGATGGACCTGTGTACGTTATCATGATTCAGAATGATAAGGTCCGTTCGTGTCACTCTTTCATCATCTTTCATATACGTTTATTAGGTTGTGCAAGTAGCTGACTCTGCGTTTTGGCCTGCAGATGTCTGTACAAGAGTTGCCTGCACACTCGTCCGTGATGGATCTGTTGGAAACAGCCGGTCGAGGCAGTTCTAGATGG
>c100171.graph_c0
CACAATGAAATCACAGGCATCCAGCTTTAACTTCGAAAACTAAGAACGGAAAACGAAGGATAAATGAGATAATCCGAACGCAGATAATTAACATAATTAAAATTCAAACCATACAACCATAGACCTTCAAACATCTAGGTAGACCTTCAAACATCTAGGTCTTGTAGGGAAGAGAGCAAACTACTTCTTACAAAGAGACGTAGAAGGCTAACCAAGATCTTTAAACTAGAGCCGTTTTTGTCAAAGTGCCTGGATAAAACTAGCATTACATTCAGCCGAAACTCAACTCTCAACACATCAAATAGGACTTACAAGCATGCTTCGAAAGCTTCAGAACTAGTAGCCTCTTGATCCAGCATTCGAACAACCTGAGCGACACCTGCAGCAAGTTCCTTGTTGATCACACCATCAGGCATATCGAATGTTCTCCTCTTCATGGACAATGATCTTCCCGCAGGTTGAGGGTCCACAACGTCGAGCATTGCTTCCAGTTCATCCACCATAGACTTTTTCGAAGCTCGAACCATTGTATCAGCACCCTCGATGGCATCAACTGTGAGAAGCAACACAATGATCTTTTCAGAAAACCTTTGACGTTCTTCGGCATCGCGGGAAAGACGACGACGGTAAGAGAAGTTGTTAAACAAAGCCCTAATCTCCTTCAACTTGGTCTTCGCAATGGCCAGCTCCCGAAGTGCACGTAGAGCCTGGGACCTTTGGATAAGATATGCCCGAAAAGTCTTCTGAATAAGAATTGCTGCATCTTGGGGAGACAATTCCTTCCTCTTACCCCTTCTCTTATCCACTCTCTTGGCAAAAGCCTGCCTCAAAACAATGCCACCAAGATCAGAAGGCTCTTCAATCTGAACAATGCGGGCAGCAGAGGCCCCAAATGATTTAGTCTTCTCCTTCACTTTCTCACACTTCTTCTTCTTCTCCACCTTCTCCTCCCCATCGGAAACCTTAAACGTGTAGGTCTGCTCGACCGCGCCTCTCCTCTTGATCTCAGCCGTCATCTTGTAACTCCTCGCAAGCCCCTTCTTCTCCGCCGTCCATTTGTACTTCCGGTCATCGTTCGGGCTCTTTATCTCCGCCGTCCACGTGTACTTCCTCTCCCTCTCCTTCTCCTTGGACAGCCGCTCGAGGCCCAGTTCCAGAGCCGAGACGCGGTCGCTGAGCGTCTGCAGGTGCAGCTCGCGGCGGCGAGCGGAGGAGCGGTGGATCTGGATCAGATCGGAGACGGCGTCGAAATCGTCGAGGAAAAGTGGCGGGGTTGGAGCGAAGCTGAGCAAGTCGAGGTCTGGTTCAACAGTGGGAAACCATGGGTTTAGTTTGAACGAGTCGAAAATGGAGATTTCGTTGAGCAAGTAGGATGGAGGGAATTGGTGCTCAACGATCTCGAATCGCCTCAACCTACTCATTTTTTTTTCAGCTTAAACCAATAAACAGAACTCTTGGTGTGATGAGTTTCTCTGAAAGTGATGTGGGTGGAGAGAGAGAGAGAGTTGTTGAAGATAAGAGAAAGGCAGAATAAAAGGAGATGGGGGTTGGTTGAAG
>c100172.graph_c0
GTGAATATACATATGAGATCAAGAATGAAGGCAAAGTCTGGTTAATCATAAATTTTGGGAAACCAAAATGTAATTTATTGCAATTTGCAAGTTAGGTTGCAGCTAATAATATCTTGCTGCAATAACTCGGAACAAATTGCCATCATTGTTCAGAGACGACTCAAATCAGCATTACAACAGTCAACAGTTATCTCAGGCAAAGACACTGGTTTGATACAAGTTGATACGAATAAATTGGCGGGAAGGATTTTCTGCTGCTGAAGAAGATTCAGGACATTCCGACAAGATGATGCTCAATAACACCAGAAGGAGAATGCTTCTACAGTCGGTCACTGAGCACCAGCCAACCTAGCCCAATCCACAAACTGCATCCCACCGTAGACATTGTTGGCAAATCGCACACCGACTGTGAATGCCATTGCAACAGGCGGAACCTTCTTTCCCAGTGGAGAAGCTTCCACAATGCGTTCTAACCCGTTGATAATCTGATACCGAGTGTTGGAAGACACAGCCAGAAAAACTCCCCAAACTGCTGCACTCTTTAGAAGAGGTGGAACTGGAATATCATCCTCTGATGTTTTGATGCTCCGCTTGGCTGTCATTATTAAGTTGGCAATTCCTTGGCCGATGATACCACATCCAAAACCGACAAATCCATATAGTATTCCCTGAAAATTGTGCAGTGCAGCAGCATAGACCACAAGGCAAGAGGCAATGGGAATAAAAAGCAAGTATTTGTTTATAGTAAAAGAGAAAACTAAAAAAGAATGCACGTTTACATTATTCTGTAATATCATCAGATGCAGCTGTTACCTTATAGAAATAGGTACCGATTCTCTGATTTATCGAAAATCTGGACCCTGGCCTCTCCGCTTCAAACACACTGCTAGGTAGTGCCGCATAACCTCTCTGCATCCGACCAAGAAGTCCTCGAGAAGTAGATGGTTGACCGATTCGGGCATATGGAGCTAGCATACCAACTAGAGCAACATTAACAACCACCCCAACTAGAAGATCAGCAGTATACAATTCAAATTCTGCCCAAAAATCCTTCCCTCTCTTTTTAACTTCAGCAAATGTTGCACAACAAGAATCAATCACTATCTACAGAGGAGAAAAGAATCAGAACAAGTACGAGTGAAATGCTCAAATACCAAGCTTCCTAATGAACCAACACCAACAATCATTAGAAACGCAGCAATTTCAGTAGTCATGAATCATGACTCGTGAGTTGTTATATCGGACATCTACAGAAACCATACAAACTAGATGCAATGAGCACTATAAGAGACTATAAGTGCATACAAAAAAAAGAACAAGCTTTGCAAATGGAAAAGGTAAGTAAAAGGAACAAGCTTTACGAAACCTCAGTTCCAATCTTGAAGAGAAATGATGGATCAGCTAACATCCTATTCCTAAGCATGGCGGACGACCTCATCAGAAATCCAAGCGGCCAAGCTGATCCCTGCAAGTCCAAATATCTGAGCAGAAGCAATTTTCGTAATCCCACAGTCTTGGCAGCCTCCAACATATCAGCTGGGAGAGTAGCCCCTCTCGCCTCGGTCTCTCTAATCACCTCCTCAAACTTCAGTAATGGTCCAAACTCCTTCTCTTCATAATCATCAGCACCATCATCCCCG
>c100173.graph_c0
CGCTCCATGATTTTTGTTGTTTACATTTCTTTGCAATGCAAGATAAGATAGATTTTTCCGACAAACTCGTTCGTATGTAGTCCCGATTTCTCTTTTCCTAATTCTTCCCAAGAAAATTAAATTGCTTGTATTCGTATGCGTGAATCAAAATAGGGACTTACCTCGAGGTGTCTTCCTAAATTCAGCGAGGACATCAACGAATTCTGAACATCCCTACACTAAACCATTCGTCATGACAGCTCCTTTGGAAAATCTTGAAACACAACTCGAGATGTTCATCGAGAATGTGCGTCAAATTAGAATTATTGTTGCAGATTTTCAGCCGCAAGGACAAAATGTTCTCAACCAAAAAATTCAAACCATGGTTTTTGGTCTTCAAGAAATAGATAAACTTAAATCACAAGTTCAAGATGTTCATGTCCCGCTCGAAGTATTTGACTATATTGACCAAGGTCGCAATCCTCAGCTGTATACCAAAGACTGCATCGAAAAAGCACTTACCAAAAATGAGCAAGTCAAAGGTAAAATTGACGCCTACAGAAAGTTCAAAGCTCACCTGTTGGTCGAGTTGAGTAGCGTATTCCCGAATGAACTGGCAAAGTATCGGGCTATCAGAGGCGATGAGCGACCCTCCTCTTAGTGTTTAAATCCAGCAGCTCCTGATTTCTCCATGATCATGGACCCAAACCTAGGCATATTCAATCTCCAAGGACCTACAGAATAAAATGGAGAACAGTCTATTTTCATATCACTAGTTCTTACCAGATCACCCTCTCTTTGGGTTCCAAGAGTTGGACAAAATCACCATCAGGAACTGCTGAACAATAATTTAAGATAATTGTGTTGGTTACTGATGTTTTAATTATTATTTTTTACTTTTATTCTCATTTTATCTTCTTTAATCTAAATATTTGTAATAATTTAATTTCCGTTGTACCCTCTTGCAGTTGGATGGCATTTAATCAAATGAACCATTATTTACCACCATATTTTTCCTATAGGCTTTATTTTTCAACATAAAAAGTATCTTTCCGAGATAAATTCACAATTTTGAGTGAGCAATTTTCACCCAGTGAGGACTTAAAATGTAGAAATGTAAGTGAAATTGCGACTTTTTATCATGAGTAAAACAACTGATGTCACTGTGATGACTGAGTTCTTGGTGGTGTGACATCATAGTGATGTCACACTATTTTAAGAAACACAAAGTAGATTTCATAATGACACCATAAGTTACTTACTAAGATTGATACTATTTTATTGCTCAGTTTAAAGGAAAAAAAATTATCTCGCGATCTGACTTAAGGAAACTGCATGATTCTCCAAACCTATAAGCTTAAATTATATGAGCCATAAACCATAATTAATTCTGTAATCATGATTCATTTTTTTCTCCGTCTTTTAAGCTAAAAATACTCTTAGATATCTCATGTTGTTTGCGCACCGGATATAGATTTATTTAAACAATCATCAAAATATTCATATGCTGTTATTGTTATTAAAATGGTAAGCGGAATGTA
>c100174.graph_c0
GAAAAAATAGCAAAACCTATCACGGCGGCGGACGTCGCCAACTCCGATTAGGTCCCTTCTCCCACTTCTCTGCCGCCGGACCTGCGCCGCCATCTCTCTCTCTCTTACACACACACAAATTAAACATCCCATAGAAATGGCAACTTTTCCAATAATTGACATGGGGAAGCTCAACGGAGAAGAAAGGGCAGCAACAATGGAGATGATAAACGAGGCCTGTGAAAACTGGGGTTTCTTTGAGCTGGTAAATCATGGAATTGGTACAGAGTTGTTGGACAGAGTGGAGAAGCTAACAAAGGAGCACTACAAGAAATGCATGCAAGAAAGGTTTAAGGAAATGGTGGCGAGCAAAGGGCTGGAAGGTGTGGAGTCCGAAATCAAAGATTTGGATTGGGAAAGCAGCTTCTTCTTGCGGCATCTCCCTGAATCCAACATGGGTGAAATCCCCGATCTTGAACAAGAGTACAGGGAGGTGATGAAGGAATTTGCTGGGCAGTTGGAGAAATTGGCAGAGCAGCTTCTTGATTTGGTATGTGAGAATCTTGGGCTTGAGAAAGGGTATCTGAAGAAGGCATTCCATGGCTCTAAAGGCCCCACGTTCGGGACTAAAGTGAGCAACTATCCTCCATGCCCCAGGCCTGATTTGATCAAGGGCCTCCGGGCCCACACCGACGCCGGCGGCCTCATCCTCCTCTTCCAGGACGGCAACGTCGCCGGCCTCCAGCTCCTCAAGGATGGCCAATGGCTCAGTGTCCCGCCCTTGCGCCACTCCATTGTCATCAACCTCGGTGACCAGCTCGAGGTGATCTCAAATGGAAGGTACAAGAGCGTGCTACACAGAGTAGTTGCACAGACTGATGGTGCGAGGATGTCAATTGCATCTTTCTACAATCCCGGTAGTGATGCAGTGATATATCCAGCTCCGGCTGTGATCGACAAAGACGAAGACAGAGATCTGTACCCCAAATTCGTGTTCCAGGACTACATGAACCTCTATGCTGCCCTCAAGTTTCAGCCTAAGGAACCCAGATTTCAAGCTTTTAAGAATAACTTGGGACCCATTGCCACTGCTTAATTAACTACCACTTACTATATAATTATTACCAATTTTATGCTCATTCTGGTGTTGGAAAAATTAAATAATAGCCTATATTTATTCATCCAAGAGTTGAAGGAAAAAAAAACTATCTATTTGTAGCCTGAATGCTTGAAGTTAATTATTAATCAAAAGTACTTCAAGAGTCAGTGTCTCTCTCCCTTTTTTTTTTTAATATTTTGTTCAGAGTTCTTAATTAATTATTTGGAATGGGTTATTAATGTGATAATAATTTTATTGAAAAGTCATAAAATAAAAAAGTGAGAGAAAAGTCTAAGGGTGCGTTACGTTTAATTTGGTTTGTACATATGGTTAGAGCTGAGGACTTATTGTTATCTTTATCTTTAAAGTGTAAATGTTTAACTTTCAAACTATATTTGGTCACCTACTTTCTACAGCTACAATCATTGTCATGCCATTGCTTTATCCACTATGCATTTAATTTGTATCATTTAGTTGAACGGAAAATTATACGCTTCCCTCCGGGTAGTGCTTTAGGGTCTGATATTTTGACAAGTGTCCCATAAAGTTGATATCCATACTTTTATTTTTCCT
>c100174.graph_c1
GCTTGATTTGATTGAGGCTCGGTGCCCGGAAACTTCCCATTCCCGTCAATGAAACCCCCACCATCACCACCACCATTCTTACAATCAGGTACGGAATTATAACTCTTATCCACCACCTTAGCATCTTTTTCGGCATAATCAGTGTTTTCAATCGCGGTAGTCACTGCTTGATTTGATTGAGACTCGGTCCCGGGATTCATTACATTAACAACCTCAAGTCTCTGCCTTTTCATCTTACAAAGCAACCTCGTATTCGTTCTAGCTCCATTAATGCTTAAACACCGAAATCTAGATGGAGGAACACTCTTGGAGCTAAAGCACTTAAAAGAGACGACACCGTCATTCAAGTTCTTGAAATGGGCTATTCCAACACTCGAAGAACAACCCGCCATTTATACTAAACCAGGAAGCTTCCTCAATACTGCAGTTTCGACAAATTGTAGAAATATCTAGCACCAATTTAGGTTCTTGGTAGCAGAATGTTATTCTTAGGGAAAATCTGGAGGATACCTTCGCAGAGTGAGTTGCTTTATTGATTTCTGTATAGAAGGCTACAATGGCAGACAATGAGAGGTGAAGCGGCGTCGTTCTTGCGTGAGGCAGTGAACCAGGTAGTGAAAGAGACGTCAGTAATTCAACATGACGAAGTGGCGGCTCGTTACTCGTTA
>c100175.graph_c0
GGCGAAGCTGACGACGGACCAGCTTAGCGAGCCGGCGGCGCCGGAGCAAATTATGTACTACCATCTGATTCCGGAATATCAAACGGAGGAGAGCATGTACAATGCAGTGAGGAGATTCGGGAAGGTGAAATACGACACGTTGAGACTGCCGCATAAGGTGTTGGCGGAGGAAGCCGACGGCTCCGTCAAATTCGGCCACGGCGAAGGCTCTGCTTACCTCTTCGACCCCGATATTTACACCGACGGCAGAATCTCCGTCCAGGGTATCGACGGCGTTCTCTTGCCGCCGGAGGAGTCCACCGCCCCCAAAGCAGCTCCGCTTGCCAAGATTGTTTCCAAGCCAAGAAGAGGGAAGCTCTTGGAATTGGGATGTAGGATGCTTGGGGCTGTAGGGCATGATCATCATTTCACTACCTGTCATTAAATTTTCATACTATCCTAAATATGTGAAAAAAAAAAACAAAGCATACAAATTCACAATGATGCAGAAAGGGTTTCTTAGATGGTGAAAATGTGCATGAGCAGAAAATTGTTCCTCGGAAGCCCACAGGAGAGAGTATTTTTCTTCTTTACCTTGTTATTTTGGTATAAATACTGTAATTACATACCCATTTTTTTATTTGTATTTAAGTAAGTTTGCTCCACCGACAGCCAGTATATGCACAAATATATAGGTTTTTTTCTTAGTTTTATTATTTTGGGGGGGATTGCCTCTGTTTTAAGAATGTCATGAAAATCTTGTGATGGAACCTACTTTTGCTTCTTTTGTTTTGCTTTTAATAATGGACATTATTTGTTGTCCTTGTGTGAATGGAAAGAACCTTCCTTTTCATGCCCCCACTTTATTTTGTGGACATAACATATACTAATCTACTTTATTTCATTACATTCTTAATCTCTATAATATATATACCTTTCCATTAATTACAGATTTGTGACTTTACTTTTGTATTTTGGTCGCAACTAATTTGCTTATCAAGTGTTTTC
>c100176.graph_c0
GCAAAATTAGGCTGAGCCAGTTAGCCTCCTCAACTGAAGTCATCGTCCTAAACGCAACGTTGGTACAGGCAGCAGCACTGCAGCAACAATGGGTGCGTACACGTACGTGTCGGAGCTGTGGAAGAAGAAACAATCAGATGTAATGCGGTTCTTGCTTCGCGTCCGCTGCTGGGAATACCGTCAGCTTCCCGCTGTTGTACGCGTCACCCGCTCCACCCGACCCGATAAGGCCCGCCGCCTTGGCTATAAGGCCAAGCAGGGTTATGTCATTTATCGTGTCCGAGTAAGACGAGGTGGAAGGAAGAGGCCAGTTCCTAAGGGCATTGTTTACGGTAAGCCCACTAACCAGGGTGTTACTCAGCTAAAATTCCAGCGCAGCAAGCGGTCTGTTGCAGAGGAACGAGCTGGAAGGAAACTCGGTGGCCTTAGGGTTCTCAGTTCTTACTGGATTAATGAGGACTCTACTTACAAGTACTTTGAGGTTATCATGGTTGATCCAGCCCATGCTACTATCCGCAATGACCCAAGGATCAATTGGCTCTGCAATCCAGTCCACAAGCACCGTGAGCTTCGTGGACTTACTTCTGCTGGAAAGAAATACAGAGGTCTCAGAGGCAGAGGGCACTTGCACCACAAAGCACGTCCTTCCAGAAGGGCTACCTGGAAACGGAACCAGACCCTCTCCCTCCGTCGCTATCGTTGATATTCATGAGAATTTTGGTGTTACCATAATAGAGTTAAGTCTTCTTTCCCAGTTTAGAGGAAGTTGATTTATTCTGTTGAGCATATTATTTTTTCTGAGATACCGATACATTGCTACTCCCATTATCTTGTCAAATGGGAATTTTGTTTGAGGTTGTTCCTATATATAATTTGGCATATTTATGTTGAGAAGTCACTCATTTATATGAGCTTGTTGCTGTTATGCATCATATCTCTTTTACTCCATTAATAACAACATTGTGGTGTAACGCCAAAAAATAAAATAAAAAAAATCATGAAGTAAAGAAGGAAGACATAAATTAATGGGCTTAATGTCAACAAGTTTATAAAATAGTAAACAAATTAGAGTAAACATTTGACAGTTTTAGCTCTCATCTTTAACTTTGTTAAATTTCAAAGGCTATATCAGGGGTCTTGGTTCTTGTGAAAGGACAGTGGAAGTTCCAACAATTGAATTTCAACTTCATTCAATTGGAAGGAAAACAAAAGATGAGTTCTGTACCATAGAGAATTAGACATGCATAGCCTAAGGTCACCAACAGACTGATCCCCTACGCAATAATCCCAAGTCCCCCAGCTTATTTTATCACATAAACCTTCCGAAATAAATGTGTAATCCTTATCGGCTAAATATCATAAAATAAGTAGGGGCATGATCACAAGATCCAAGCCTAATAGCAAAAGAATTACAGGATGGAAGAAAAACCTAAGATATAAGTTATCTCAGCCCTGATCATCACCGTGGCATGCATCATTGACATAGGATGCAGATCTAAGTGCACTAAAAGTATTGTCCCTAACCTGAACATTAGCGAAATGCAAGCC
>c100177.graph_c0
GAAAAGAGAAAAAAAAAAAAAAGCTATCACATTGTTGAAAACCCATCTTGCCATGCCATACTCATGATAAATATTAGAAAATCCCCTATCAAATGTTAGACAAAATGCAGAATTTTAATTTAGCAATAATTTCCTTTGAAACTACAAAACACTGGATCTTAATTTGTATTTTCCATTGCAACGATACCCTCAATGTCCACGAATTACGAACCACGAAATGCATGAGATGACCAAGACAATATAAATAATTCCCAAAATTACACCAACAAAGAGTAAATACGATGAGATAAAATTAGCGATGCGTACATACATATATGCACACACACATATATGAAAACTGTAAATTTAGACATTTTTAGGGAAGAAGGAGAGGTGATTTTGCCAGGCTGCTGACGGGAGAAAGAGCTTCCACACTTCCACACATACCAGGATATTACGAGAGCTAAATCAGTAAGAACAGAGGATTCGCCATCTGAGCTACGAATATGAGATGAATGGCATTCGACAAAATTGCGAAATTTGTGATGAAGGAAACTGCTGCTTTCTATATCTCTGGAATGAGAACCCGTGATTTGGAATGCTGCAAGAATAATCTCGTCAAAAAGGAAACCATTCGACCGATTATTGGGAGTGGCGGCAGTGCCCGGCAGTCGGTAGAAAATCAAAACTGGTGGAGGAGAATAGAAAGGGAGACGAAGAGGCGGGTGAAACGACGATGTTAGACCGAGGTTCAGGTGGAAGGCGGCAGAATAATCGCTGTCATATTATACGAGCACAAAG
>c100177.graph_c1
TAATTGTCAATCTCATATTTTTCTAGATATGGAATGCTTGTTTTCCAATAAACATATTGAATAAAAGAAACTACAGCGACAAAGCGTGTTAAAAATAATGTTTATAGGTTAATCGAACATCGTCTCCCTTAATTTTAAATGAGGTACACAAATATGGAAATTGCATCCGAACTTAAACATGCAACAATTGATTCTCCTGCAGGAAAGGATCCAATTCTACCATGGCTTTTGAATATCTTCAACATAGGCTTTACTTCTTCGGGATAAATCAGCAGGATCTGAAGATATACTATTTCTGTATCTTCATGTTGTCAAGTGAAACTTTCATTTGCACATAAATAAGAAGACAATCAGATTTTAAATATAAAAGGCACACAAAGTTGAGGGGGAAGGTAATTTGAGAAAGCAACTGCACACGTTAAAAGGCTGTTGACATGATTCCTACTTTAAATGAACAAAGATCAAAATCATCTAGTGCCACATCCACGCCTGCTGAAATTTTAAAATCAGAATAGTTAATTGGTAGTAATATATGCCCTTATCCATTTAGCTCATTCCCTTGAGTGCCACAAGGAGAACCGATGACAAAACCCGAGTTAAAGATTACCCTAATTGCAGGAGTGGTTTTCTATAAGATGTTTGAAAGTGTTCATCTTATTCAAACACTTCAACTTCATTTTAAAATGAAATATAACATATCATAAACTGTAAACATCTTTAAAAATGCAGGAACTTACTAGATTTTTTAAATAAGCTTAGCCAGACACCCTCTAACTCTACTATAGAAAAATAATTGCTTTGAATGGGGAAGAGACCGAGAAGAAAAGTTGATGGCTGCAAAAACAGAATATATTCCAGCTTGAGATAGTTCGAGGGACCTGGCATGACACTTTTCCACATCAGATTTGATTAATTTAGTTGCATCTTATCATCTAGTCAAGGAAGTTCCAGTAACAGTATGAGAGACACCCATTTTTTCTGAAGTCATTATGTCATGAATATTACAATATGATGGTTTTATGATTGAAAATTAGTTCTCTACATTGTTCCAATAAAGAGATCAGAGAGCATATGGGACAAATGAAATTTGCAACCCTAAGACACACATCTATGTGCTTCATCATATCTTCTAGTATCATAATTTCCAAAACCCAGACTTTTGATGCAACTATTCTTCTGTGTGATTCAATGAGCTCATTTACAATTTCATATACAACAATGCACTTGAAATAGGTAAAATAAAAATTAAGGTATAGCTAGTCAGAGATATCAAAGCATGAGAACAAGTAGCCAATGCAAAAGTACTTTCAAAAGTAAGTCAAAGCTACACTCAAGATTGTCTAATAAAACAATCACTACAATATTAGGTATGGAGACTGCACACAAAGCAGAACCTTAGAAGTAATTTTCCAATCAAAATGTAAAGTAAATGATGCTGCAAGGAACGGTGTAGCATATTAATCAATCAGCACATATCTTTAAAATTTCAAAGTTAAGAAGCAGGTCCACTCACATGGTGTGAGAGCTAGATGGAGGTAAAATGTTGCAATCTTCTTGTCACGTTTTATGAGACATTGA
>c100177.graph_c2
GGGGAGGGGTGGATTTGGGAATATCCAAGAGGAGAGGAGTTCTTTGGATTTGGAAAAGGACGAAGCCGCACGCGAGTACGAGAGGCAGATCCTGGCGGAACACCGGAATGGCGAGTTTGGTAAACTCCACTCATCCGGCAAGGGCGGCGCCGGCAACATCACCGACAAGACCCTCACCGAAGCCGACCTCGCCAAAATGACGCAGGAAGAGCGTCTGGCGCATGAACATATGCAGCAAACGGGTCGTCATGTGGTTCATGGCGGTCGAGGTGGCGCGGGTAATATCCACCTGTCGGCCGATGGCGAACGCGGACGCGGCTCCTCGGGCGGTGGCGGCGGCGGCATGCTGGGCAGCGTCATGCGCAGTCTCTCGCGTGCCAAGAATGGCGAGAGGCGAAAGGACTGATTCCGCTGTTCTCGATTGCCTTTCCCCACGGCGTTCGGCGATTGGTGGTCAGACAGCGTTATCAGACCGGTCGAGAGGAGCAAGCAGGCAGATATGTGGTTGTCATATACTTTTTCCCCTTTTCCGTATTTCTAGGTTAGTTGCTAGTCGCTTTGGCGAGTGTAATTAGGCAGATGAGCAGCTGGAGAAGCGTGGCAGTGGCAGTGGTGTGCGTATGCAGAGATACATGTGTTTCG
>c100178.graph_c0
GGAGTTCTACACTACTGGCGCCACTCGTGTAGATACCGTGATACTCTCTCTATCTCTCTCTCACACACACACTGCTGAAAAGAAGAGACTTTGATTGCTTATTGTAAAACGGCGAAGGAGTTCTACACTACTACGGAGTAGAGAGTTTTGAGAGGCTAATGCTCTGAGAAGACATGGAAAAGGAAGCGAAGAAGGAAGCTTTTAGAAAGTACCTTGAATCTAGTGGTGCTCTTGATGCTCTCACAAAGGGTCACATCCTATTTAACATTCATACTATTCCATAACATTTCCAGATAATAAGTTTCCATATCTTTATGTCTTATTCTGCCAACCATTTTCATTTTAACTGCAGTTCTCGTTGCACTATACGAGCAGAATGAAAAACCTTCCTCAGCTATTGATTTCATTCAGCAAAAAATAGGAGGCCCAACTCTGTCAGAATATGAAAAGCTGCAAACTGAATTCTCTGATTTGCAAATACGATATAATGAGCTTTTGGCTGCACATCAAGAGAAGTCTCGAGAGTATGAGGAACTCAAAAACACTCACATCCAAGCATCACTGAACGACAGCACGAGCTGCACGACGGATGATGCCCCCAAGTGCTAAACCAACTTAATTCAATGCTACTAAAGAAAACCCAGCTATCTAGCTATTTGATGTTTATATTCATGATAAGGTATCTTTTTTATGTGTGTGTCTCATCAATTCATGGCTTCTTTTTTTTTAGCATGATTGTCCATAAATGTTATCGATCCTTATGAAGGAATTGATATAGATCAAATTCCCATGGAAGGGTTGGAATGAAGGGGAGTTTGAGCAATGCTTTATGTAATCCAGTAACTATTCCATATCCAACACTTAACATCATAGAAAGAACACAATGTATTTGCCATTGCAATAGGCAAGTTTTTAGCAGTTAGTATATTTTTATTGTTGGCG
>c100179.graph_c0
GGTTTTAAGAAAATATCCAGTCTTTACCTTATTTGGGGATCATTTTTGAAAAAGACTAATCTTTCAGGATTATATAAGTGTATCAACTATATGAGAATGGGTGCATTTGTCAAATCAGGCTAACAATTAAATCTCAAGATCGTTAAAAAATTCATCTCTCTCTAACTTTTTACTCGTGGTACCTTCAACATCTCAATTAAATTTTTTTGTTAAGTGAATAAATTGCGCTTAGTATCAGTGATGATAATGTTTATTTTCAAAATTTCTAGTGATGAAGTGGAGGATCCTATGCGATAAAAGTATATCAGTCTTGTTAATTTAATTATAAAAATTAACTAATTAAACAGCAGACGTAATCTTCAAAGGGTGTGAATAGTGTTTCAAACTTTTATGCGAGTTAAAGTTACCATGTTATTTTGGGAGTTCTATGTCTCCTGAGTTATTACAATAAATTAGTGAGCAAAATTTGAGGCTTTTCATTTATCCAAGGATGGGTGGATCTGTGAGTGAAAAAAAAAGCTGCGAAATAACCGTGAATAAGAAACGGGTGAGAAAAGTTTAGTGACCAAAGAAAATTCAACTCAACAAGCAGCTGCCTTTATCATGCGACGCATTTTTTAAACTTGTAAAATCAGATGTGAAACGTGCATTAAATAAAAATAGATTACACGTCAATGACTAAAATGATTGAACTAGGTTCAAAATGTATTTAAAATCAAAGTTATGCTCTATCATAAACTTTACGAGTTGTTTAACGTACTCAGTTCCCACCTCTCCTCCGTACGTAAGTTGACGTTCAATAATTTGGGGAATCGTCATCTCACGGTATTCCGTCTTCGTCCAATCATCTTCGAACATCGCAGGCAGAAAGAAAGCGGCAAAAGTGTACCCGTAAAAGCCCCTTCGTCGAACGTCCAGCTGAATATTTTCGAAAGAGGGAGGCTCTACAGGACTGAGATCAAAGTTTGACGTCAAAGCCGTATGATAGGTCTGTAGAACGTCATTCCAGTGATCGGCCTTGAAATTGGGGGAAGAATTCATAAAAGGATAAAACGAGAGATCGATTACAGGAGATGAGTAACGTGAGGTAGCAAAGTCGAAAAACATAATCTCTAAAGGTTTGTCATTTGAGTCATATTTATAGAATACATTGTTCCTACAGAAATCTCCATGACAGACCACTGCCAGAGGTTCCTCCGGAGCGACTACTTTAGCCATCGAAATATCTGTCTCCTCAACGACGGTTAACAGATCCTTTAACTTTTCCTTAAAATCTGGATCATTTTGTAGGGGCACGATGCCTCTTTTACAGTTTTCTTTGAAGAAGGCGTCTGGATTTTGTAGCCTTTTTTTCGTCCAGTGAGTCTCCTTAAATTTGGCAACGATCTCATTAAATCTTCGGGGGAACTTATGCTTACACGTTAAAGACATCGCGTGGAACTTTCCCAGCCACTTGACAGTGAGTTCGATATGAGCGTAATCATTGAATGCTCTCCACGGTGACATTCTAAATCCGTATTTTTGTACGTTCTCAAAAATTAGGATATCTTCAACCGGGTTGCTTTCGTTTGCGTATGCGTAGAAGCACTTTGGAAAGATTTTCAAGATGGAGCCGCTTGGATCACACTCGCGGAACAGAGGAAGGATTTCTGAGTAAAATAAAACCTCGTTGTAGAGTTGGATGTTAAAGGAATACCTGTCGGACTCTTCGAAAAGTTTGCCACCAGCTTGTGCCTTTACCACAACACTCAGAGCTTTGCGATGTCCGTTTTTGGTCTCAAGAATGACGTCACCAAAAAAGATGCTCGCGGATAAATGATCTGGTGCGTTATGGTCTTTATCTGTTTTGAATTCCACAAATTTTTCTATTTCTTGGCCAAAATTTCCCTCCTTTGCGACTTTCGGCAATATTTCGGAAGTCAATTTTTCTAACACAGACA
>c100180.graph_c0
CACTGCCTGTTTTCTTTACACTCTGAAAATAACCGACACAATATCAGGCAAATGATGCATGTATTCAGAATCTCCACTATTGTTTTCTAACAAGAACTTCGAAATTGTTACCAACTTGATTTCTTTTTACCAATCTAATTTCACATTCAGTTGCAGATTAGCAGATGTCTGAACTGGTGAGTACCTTCCTTCTCTTCCTTATATTCATTCTTTGGCTCAGTCAGTTAATTTCTCTTGCACTCTCTCCCTCTAAACCTTCTTCAACTTTGATCAGGTAGATTGAGAATGTGCATACCAATGAGAGACATAACCCTCAAGCCAACCCCATATACATCATCTGGGTATGAAATTTGCTGAAGTGCAAAGAGCCAAAATGAAAGAAGGGAAAGAAAAGGTGGTGGTGGTGTTGGCCTCAGTTTGCCCTTCAATTTTTGGTTTATTATGTTTGTCATTTTTTTAAAACCGATGGTTTCAGAACCACTTAAGCCATTCCTTTCTCATTTTTAATTACTCTATGGACCAATACAAAAGAAAATTTATACAATTGATTTATACACATTAGCCGAAGTGGGAGCTAAAAACCCGAATAGTCCCTTAGAACAAAATTAAGAATGTGTTTCTTTGTGTGCATGTAGAGACATATGAAGTTTCTATGAACATATGCTGCAGGATGATTTTTTTCGAAGTTTTAAGCTACAGAATGTTAGTGAAGGTTTAGCTCCCTCTCACGCCGCAGCTCAATAAAATTAGATGTTAATATAGAACTTCAGCCTCATACAGAACACAGTAAGATCACATTCTATAGAACCTAATCAAATCCCCATAACGAGTTAGAACCTTAGTGAGCACCAGATTTACTTTATTAAAAAAAATTAGTTCATACGGATTGTAATAAAGCTCCAGACATTGTATAAGTATACTAGTATCTTGTTAAAATATAGTCAAGAGAATATCAAATAAATTTTTAGCCTTAGGTAAAGAATTCAATTTCAAAGAAAATTTCAGGGAGCAAACAATTAAATTAAATAACCAGAAAAAGATACCTTAGCTGAGCCTTTTGATGGCGT
>c100181.graph_c0
ATAACCTTTATGCAAACACATATTTTATTCCATAAAGAGTAGACTAAATGAATTTGAATAATTATATACTACAGGTCTTCCAAGTTTGTCTGCTAGGGATGATCATATTTTAAATATTACAGTTAAAAAATAATTTTCTATTTTACAAGGTTTAGTTTTTAAAAAAAGAGGCTTTAAAGTGACGTGACGTTCAAGTACACCGCAAAATCTTTTAATGATATTCAACCGCACTGGTTTACTTTTTCCATCTAGAGTCAGTCCAAAATTTCATATCCAAGCAACAATGAGAAATTCAACGGGTGTTGAACCAACCTGTTGAAGCAGCTTGACTTTGACCCCTCCTAAACTTCCAAATGTAAAGTCACGGCAGTTTAAAACTTTCCAATTTTTAACTTTCTCATGAGAAACACTGCAATGTTTCAGTTTAGCAAAAAAAGGACCTTCCCAAATAACCAACATTCTCTACTTTATGCCTGTCATGCTACATTAAAATTATGATCTAGTGCTTAAAATTATAAAAATTGAACTAAATAAACATAAAACAATTCTTATCTAAGAATGAGCAGGTTTTATTTTATCCATAAAATTTTCATATTTTAAACTTTTTTCGGCAAAAATGTTTGGCAAGCACACGAAACAGTCACTTCTACATGATAATGTCTCAAAATCTCATCTCCTATTTCAATATTTATGAAGGAAACAGACAAACATTTTTGCCAAATTTTCTTTGAAAATATCCTCCACATGAGCAAGAAAAATTGCAACAATTTGCAAGAAGGGATGTTGGTTGAGTTCCTTTCAAAAAATTAAAAAAGGCCATTAGATTTCAAAACACTGCAATGTAGATGTGATGGTTCTGCTTACTCAATCCGATGGTTTGTTGTAATTTTGATCGATACAGAGAAATGTCCTACGCGTTACTCGCTGCATTTGCATCTAAACAAAACTTCTAATATACAATCACACACTTTTCACTATGTTGTTTGTTCTCCCTTGTACAGAGTTCCTGTTAGACTGAGTAGATAAGTGCTGTGTATTAGCACTTAAGATTGAAGAGAAATACTTCTCTTTGATTGGACTAATTGGATTGATTCAAAAAGGATCAGTCGGACTGCATTTCATTTTACATAATTTCCACTTGGCTTGACATTGTCTACCTAAAAACTGAGTAACGGAATGCCTTGAAACTTTCTGTGAATTTTCCCTGGTGATAAAAAAATATAATCGCAAAATTTATAAGCAAACATTGCTTCGTTTTTTTTTTCACATAAAATAATCAAACACAAAGATGAAACAGGCTAATTTTGGTTTAAGCTTTGCTCATACATGGCATGGCTGCCAAAGAATCAAATCAATTATCAAGAGTACCCAAGGTATTTATAAGGGTATAAATTATTAACCTCAGAGGTCAATGAGGGTGCAAGTTTAAATAAATTTGCCTCTTAGCTTTCTCTAAAAGAATGAAAGTAGCTAACAAAATTAAAAGAGCATTAAGATAAACATAATTACTTTCAGCTTTTGAACAAGCCTTAATTTTTATTTCAAATTTGGAGCAAGGTTTCAGGATAAAATCATAATTTGCCCACACACAATCAAAAAACGGGTCTCCTACTTGCAGTGCGAGTTGAATTTTAACACTTCAAAAAACTTAAAAGTTTCTTGTATTGATGCTAGCTTGGTTTTCGAAATAACAATGGTCTTATTTAGTAAAAATAGATAGCCAGACTTATTGAGGAATCCTTATTCGTACAAGCAGGCAAAACTGATTTTATTTTTAAAGTTACTTCTTACGAAAGGGAAATGGGGGATAGCCACTAAATTCAAGTGATTTCCAATAATTAAGAGACTACATCAGTATTACAGAGAATGTAAGTAAATTCTTGACATGAGATTTCAGTAACAAATAAATACAATTTTTAAAAATTGAGTATCCCCCATTAATTTGAAAATAAAACAAGAAGAAAAAATCCAACATGAGTATGTTGGAAAAGCGTGCCGAATAACTGAAATGTTGGACAAATACCTCTTATTTTCACGTCTTTGCTTTTTGCATCAATTGGTACTTTTTGCTAAATTTGGGAGAAAATATTGATTCATGAACGTTGAATGTAAATTAATTTTAAAGATTCCGTCCAATTATCTTGATTTTAAGCTGATATGCGGCATTTGCGCACGACCGTGATTTGGGCGAACTGCCGTGCATCGAAATCGCGTTGAGTTAATCTCTTTGGATTTCGAACTGTAACTTCTCTCCTAT
>c100181.graph_c1
GCCGGGATAAAGTATATACAGTTAAAAGGTAAGCCTTGCACTACAGACAAATTCAATGACACATGTGTTGTTAATTGTAGTTGAACAGTGATTGGTCAGCCTCAAATGGATATATCAGTAAATTTGACACCTTGAGATGGAAGAAAGTTCAAGAAATTGCTTCATAGGGTCAGAACCATAGTCCACCATTCCATCATCTGCAAAAATTCATCGTTTTCCAAAAGAAGGAAGGTAACTCCATTCCAAGGTTACAAAATTGATTTAAACAGTTCTTTTTTATCATAATATGACTGTGCAATTTCTTTACAAAATTTTACTGATTTCTGCGCTTATTAAGAAAAAAAGATCAGTAAAAATTTTAGTTACCTAGAAATTTCAAACGGTTTCCGAGCAAATGGAAGAGGATATTTTTCAAGGGAGATGAAGTTACCTATGTTCGCTTGTCTGGAAAATCTACAAATGATCCAATTTTCTCTCTTTTTGACAGGATTCTATAAACATTCAATTTTCCGAGATAATTTTTTTGATATAGATTCATTTCAATACTTGTTTAAAATAATTTCAGCATGAACCAGAGTAAACCAGAGATTAAGATCTTTAAAATTCAAAAGAAGGCATAGATTTTTAAATTACAAACTGAACCACTGAACAGGGTTCCCAATATTTCAATTGTATTGGTTGGAATCATCAGGTTCATCATAAATTAGCTATGATAAATGGAAAAAATTTTCTTTCACGTTGGAAAAACTCTTGTCGTCTTATTTGCCTTCGGTTTGAATGCTGCAGAATAAACGGACTTTAATCAGAGGAACATTTGAGTGATTGAATTCCATAACGCACAGAGAATAAATATTTTTACAGTTGGATGCTTTCTCAAGGGTTACCTGTCGACAAAGAGAGGTGACCATGACGAAAAGAACAAACAATTAAATCGTCTGTGCAACAGAGCCACCTGATGTAAAAACAAAAGAATCAGAGTGAAACTGTGCTTCGATAATTGAAAACAATTACTAAAGCACAATTTTGTAAAATGTAAGGATAAAACATATTTAAGATTATTGGACATAATTTTTACCTATTTACAAAAAAAGGGGGAAAAAGCACTTTCATGCGACATTGATTCGCGAGTTTCTTGTATTGCAAATTCGCAAGTTAAAATTTGTTTACCCCTTCCCACAAAAATATTTTTAAATGATTTTTTCAGAATTTCATTCTTGAGTTAGAAAAAAGAGAGAAAATGACTGATTTTATCATACAAAGGTGAGAGGAAGCTTGGGAGTAGAATTTTCTTTCATATGATCTAAACTATTTTTTTAGCGTTCTGTAAGTTTTCAATGATCGATAATATTAAAAGAAAACATACTTGTAGCAAATTTTGCAATTTCGAGCCTTGTATTGTTCCTCGTCAATTTATTTAGAACTAAGTAAACTCAATATGCGCTGCATTCAAAAGACTTTTCACTCGCATTGCATTGATCTCGGCGAAAACTAATTCATATGCGTTCCCAAAATTTTTACAAAAATATTTTTTAAGTCTTATGAAATGCAATCTGTCAATTTTTTTACTGCAAAAATGACAAAAATTTTTTTTAAAACTGTTTTTATAGATACTCTAACTTAAAGTAGCTTGAGTTTCTGTTCATTAATTTCCCACATAGAAGTAAAATGGTCAGTGACATGAAAGCGCATGGAAAAGGATTTGAAATTCAAAATTAAGTAATTCAAAGATTCTAAAAACCATACAAAAAAATTAAGAATAGATCAACTGGAAATATATTCAAATAACATATACAAATATTTACAACCTTAAGCAATATTCACA
>c100181.graph_c2
TTTCAGTTCGGCAGTATTGTTCCTTAGCCCTCGAATAGTTGTAAAGTAAAATTTGTTTACCTTATTTGTTACTGGAGTTTGCCTCTTTGATTCTCAAGAGAAATATGATCAGCCTGCTTTGTGATTTCATCGGATCATATCATCTGCCTTGCAGTGTTTCAAAATCTCATCTCCTATTTTAATTTTTTGGAAGGAAACCGAACATCATCCCCACTCAAAAATTGTTGTAATTTTTCCTGACTGTATAAAGGTTATTACAACAAAATTCTAAGCAAAAATGTGGGAAGGTTACCTTTCGGAAGATTAAAATAAAATATGAGATTTTGAAATATTGCAATGTAGATGTGACGTCATCTAACTCGATTCAATTGTCACGTCTGTAATTTAACAAGTATCTGTTTTAAGGTGTCAGCGGAAGAGCGTTTCTATGCTGAAATAATTTAATTAACCTGAATGTAGGTTAATACTAAATGATATTAGATTGAACACATTCATAGGAATGCACGACTTTTTTTGTTTCCCCCTTACTCTGCGTGCTATGTCAAAGTTGACTTCAGCTATTGTTTTATCAGAAGTTTCTTGAAAAAAATTAATATCCATGGACAACAGGAAAGTATCTGAGGAAAAAATTTGTTACTCTGTTTATAATTTTTTTTTCTTCTGTTAAATGTGAAAAGAGCAATCCTTCAAAGGTAATTTTTTGTTCCTTTTATTGTGAAAGTGAATCTGTGCTTTAGAACATAACCG
>c100182.graph_c0
AGAGAGAGAGGAGAGAGAAAAAAGTAAAAGCTAAGGAGCCAATGGATGGAAACAACATACTGAAATAAAAACCAATCCTGAAAACGCAAACCAATCAGAAAAATCTAAAAGGCTCCACCAAGCACTATCTGGCCTCTTCCTCTTTTCCCTTCTGTTTTCTTCACCACCAACTCATTTTTAGCTTTCATTTCGAAAACCCCAGATCCATATTTTCCTTTTTCCAGTTTTATATGTTTCTAGAATTATAAGTATGCCTATGTGTTTGCATGACACGAGAATCTCTACTGATTGAAGAAAGTCTTGGCTGTCAGACCAGGGGAAGAAGAATCTTGAAAACAGCTATGAAAAGCTATGCGTGGTTTGCTTATTTCTGTTTGGATTCGGACAGTGAGGCTCCAAGCTTCGATCTTTGCATGAAATAAGATTGTTGTTGGGTTATTCACTAAGCTATTATGAAGGAAAATTGGTGGGATTGGAGGAACGTTTGGTGGATTCAAGAAATGGAGATAAGAAATAAGTGTTTCTTGATTTCGTTACTGTGCTAGTGTGATTCCATTCTAGGAGCTTTGTTTTCTTGCGTTGGTACAGGAAGGAATTAGTCACCGTTTCGTTTCAGCAATCTTTTTTTTTTCGCACCAAGTTTCATGCTTTCCTTGATCAAAATTAAATTATATACGTGCAGAATCCTCCGTATAAAGAATCCATTGGGAATATTCTACACTTCTGTGCTCTTTGATCGTAGGATAGTCGTTCATTAGCAAAGCATACTTAAGGATTTATGCTTGAGGTCTTATAATGATTGGATTATGTTCGAAAAATGGGTTCTTGCAGAAAGCCTTTTCTTGTAGTAAAGTAAAGTGAAAAGAATTTCTGTTTTGGAGGGTTGAGGATTGATTCATAGTTCGAATTAGTTAAGGTTGTGATTGTGGGATATGTCAATGTCTTGCAAAGAGAGTAACAAGGCGGCAGCTGCTGCTGCTGCGATTATGGATAATGGGAAGTATGTGCGTTATACGCCTGAGCAAGTTGAAGCCCTTGAGAGGCTATATCATGACTGTCCTAAACCGAGCTCCATGCGCCGGCAGCAGCTCATTCGTGAGTGCCCCATTTTATCCCACATTGAACCTAAGCAGATCAAAGTCTGGTTCCAGAACAGAAGATGTCGAGAGAAGCAAAGAAAAGAAGCGTCAAGGCTTCAAGCTGTAAATAGGAAGCTGACAGCAATGAACAAACTGATGGTGGAGGAGAATGATAGGTTGCAGAAACAAGTATCACAATTGGTGTATGAAAACACTCACTTTCGCCAGCGTACACCAAATAATCCACTTACTACAAAAGACACAAGCTGTGAATCA
>c100183.graph_c0
ATAATATTCATAGTACAGATAGGAAGTCACTTTTATTTTACTTGTATATATATACAAAGCAACTAATAGTCAATTAATTATAATGACAACTGAACCCGTGGCAAAATTTAAAAGCAGAATATTGTAAAATGGGTTGTTACATCAATCATATCATATATTCGCAAAAATAAAATATATGCAACTCCTGAGGCAATACAATTTTAGTTTCGAATACGTTTCATGGAAATATTTTCCGAAAATGAAAACAAACCCCAACTCAATGTTGAGTTTGTCACATAGAAGAGCGTCAGCTCAAATATGAGAAAATCCACTTCCATTAACAAAGGATGGAAAACAGTCGCATACATTCATCACCACTTGTACTGACATTTAGACACATCAGAAAATAGACTTGAGATGCTACCCACCATTTCCACCAAAACTATGTTTGTTAACTCAAAAAGGCGTATAAAATTTGCAACAAAGGGCATGATAATAACCAGTCGAACCTCCAGTTTATCTCTCACTGATGCATCTACAGCCATTGATTCTTCACCTATTCAAGTCGCTCCATCTTCCATAGGCCATCATTAAGATAGTGCATGTTATCCACACCAATTCCTTTGTTGATTGTTTGTCTGCATTTTATAATTATCGGCAGATATTAAGCAACAAATTTATTCTTTAGCAAAATAGAATGCTTTTGCTGGCTGACTGATGGTTAATAAACAAAAGCAACTTGTTGAAATTTCCTCCTCCACCACTTGGGTTCTGCTTTCATTTGAGGATAGGACAAGGTATTTTAATAAGTTTAAAAGCTACACGCCGTGTAAGCTCAAGAACAACAACAATAGGCAAGCCAGAACTGTAATGCAATGCCACAAGACAGCCCTGTTGAAATATAATGAACTACTGACTGGCAAACAAGACCTGTTTCCCCTTGGCTCAACTTAGGAAAAACACAGACCACCGTGCACTAAGGAGTATTAAAATTCCATTCCGGCGCATAATCTCAGCAGCTGATACTCTCACGTATTCTCCAAGTCATACACAAAAGGAAGCATATTAAGCTGCTATGACGTTCATTAGCGATTAGCCCCAGATCACAATGCAAAGTGGTAAAAGTAAATAATAGAGACAAGATTCAATGGTGTGAAGGTCACGACGACAAGAATTAAGTTCAGTAATATTGGTGGCCGAATTTTTTGAAATATTGGGGCTCAGACCCCTTTTTGACAATTATATAGTAGGTTTGTTAAATCAAGACATCTCCTTCCCAACAAGGAAATATTGGAAAAGGAATGTATGAGAATGTGGTCAATAGGTGTAAGCCTTTAATTCAAGACACACAAGGTTTAATAAGACTTCAGAGGTTAATTTTCTGTTCAACCTAAGAACATAATATACAGTTACCGGAAAAAAATGCATTTGTTCACAATATTATGTGCATGCAACTTCCTCGAAGAATGCTTAGAAGTCACAACATTAGACAACTTAATTTTCACAAAAGAATGAGAAGGCACATAACTGACATAACAGATTTTCCCAGATGAACTTACATATCTTTTGCTGACATCTTTGTAAATCCAATAGCTAGAGCATGTTGTTTTCCTTCAGCCATTATAGCCACAGGAGTTTCTGCCTCTACTTCATCATCCAATGCACCACCAGGAGAAGTGAGTCCTGGACACATTATATTGGCACCAGCAAGTACAAATCTTATCGCTCCCCTATCAACTTGCAGTTTTTTCATGATGTTGGGATACTGATGAAGAAGTCGTAGTGTTGGCATATAAGGCCCATCACGTATGTTGAAAAACAGTGGCACATTGTTCACCAAAACCAAATTTAGATGATTTGGGCATTTTGCAACAATCAGTGGTGATTTTTTTGGCATCAAATCCTCCAAAACAGGTTCAAGTCCTGGATACTCTTCCGCAATACTTTGCCGTATTTTGCGCTGCACAGATGCCTTCACTTGATTTTGTGCAGAAACTTCTTCAGATGAGAACTTTTTGAACATTCTTACTGAGAGAGAGGGGGAGAGAGAGCTGGGGGAGGGGGCTGAGAGAGAGAGAGGCTGTAACTTCTGTGGAGACCAAATTTAAAGCTTTTGATGAACGCGTTCTACTTGAGCCAGAACACTGATGGTGG
>c100184.graph_c0
GAACGACGCGCCAGCACCACAATGGCTACCATCCGAGCTCTATCAATCTGCCTCGTTGCAATCGTCGTCCTTGAGGCGCACTTTGCAATTGCCATGCCAGCAACATTCGTCATTGAGCCAACTTCTAAAGATGTGAAGGAGGAAGAAAAATCAGGACCAGCCTCGAAAGATGAGGTTTCCGGACAGTTCAAAATGCAAGACCTGAAAGAGGAGGACTCTGATTACATGGATGAAATGACTATCCCTGAAATTTCCGTAAGCGTCAGGGTGTCCATGCCAAGAAGACGAGGACACGCTTCAAGAATCAGTGGTAAACATGCCCCCATGTTTTACCTCGAGGAAGCACCCGAAGAGAAACCCGAAGCCACGGAAGCACCCGAAGAGAAACCCGAAGCCAC
>c100185.graph_c0
TGATGCAGCCTTTAGAGAAGCTCCTATAATTCGTTGAATTGGATCGATAGCTGATCCATCTGAGGCTGATGTCTCCTTACTTTTATGCCTGCCATAGATAGAAGTTTGTGAGAAGCCACGTAAGTAGCATCTGGGTTATCCAATCGCTTCTCCACGTAGTAGATAACTTCTGTAACACCTGACTGAATAATAATCTTTGCACATTCGTTGCAAGGAAACATGGTCACATAAAGCCTTTGCCCGGCAGCAGATGCATGATTTGTGTTTAAGATAGCATTGACTTCAGCATGGCATACGTAGGGGTACTTCGTCTCCAAAGGATCCCCATTCTTGGATTTCTTAGACCATGGTAGCTTGTCATCCGAGCAACCACGTGGGAACCCATTGTAGCCAATACCAAGAATGATTCCCTTCTCACTCACCAAACACGCACCAACCTGTCTATTTGGATCTTTGGACCTCTCAGCTGATAGAAATGCAATAGCCATAAAGTAGTCATCCCAAGAGAGATACCCTTTTCGTTTTACGGGATCAAAGGGGTTCTGACGAGAGGGTTTCTTCTCTACGACACCGTTTTGAGAGCAGCGGTTCCTGGGCTCTCTGCAGTTGAAGAACAGTCTGAAGGCGATGGCGGAGGACAGCGCACCTAACACTGTTGCGGCTGAAAACAGAGCTATGTCTCTCGTGTTCATCATCTCCCTTGAACCTCCCTCCCTCTCTCACTCACACGAACACACACAAACTGGGTGAGAGATAAAATTTTGCCGCGAAAATTACAGAAAAAATAAAATTAGGAGAAAAAAGCAGCGGGAAAAAAAAAGAGAAGAGC
>c100186.graph_c0
CACAACACTATTTATCTCCTAGGCTTTGATATCCTCTGTATTTTCCATATATTATTTTATAAGAAAAATGTCCAAATTAGGCATCTAAAGTTATTGTTATTGTTGACACATTTTGACCATGGCCTTATCGTGATGTCACACTTGTTCCTTTCTCCAGTACAAGTCTAGAACTCTTACCGACAGCGACAGCTACAGCTAAGATTTTTTTTTAGTTTGAGCATTTGAAGGAAAGTTGTAATCTTTATCTTAATGGAGGAGCATTTGAAGGATCTGTTGGGGAGATATAAAGAACAGTTCGGGTCGGGTCCGGGACTGGGACCGGGATCGGGAACATGCCTAATGAAGATCGATGGAGTGGGGGTTCCATTTATCAAGTCGCTGTACAGAGCTGCTGCATCTCTGTACAGGAGTGATCCGTGGCGGCGGTTGCGCCCGGGCCATCTGTTGGGCGTTAGGGTTGGGAAGGACCGGGAGTGGTACGGACGGAAACAGCCGTTCCCTTGCGTTCAATTAATCGGCGGAGATGGCGGGGATTTGGCGATTCATATGTTCCGGTCGGCGGAAGATGCTAGGAAAACGACAGGGGCGCGGGAGACGCTGAGGGTTGGAAATGTTGAGTTGATGAGAGTGACGTACGAGGTGGAGTCGTTGATGTTATTGTCGAATAAGCGGATGATAAAGTGCTTGGGGGTGGAGAAGTCTGGCGAGGAAAGGTTTCCGGTGTTCGATGTGGTTCGTTGCCGGAGTTCGGGTGAGCTGGAGTTCAGGAATCCTACGTTTGAGGAGCTGAGGTTTGCGTATGCAGTTGTGATGGCCGTTGGTCTGGTGCATCCGCTGCTCCGGGAAGGGGAAGATGCTAATGCTAATGCTAATCACTCTAGAATCAGAATGCCGCCGTCGTCGTCGTCGTCGTTTCTGCCGTTTATTGAGACTGTGGATGTTCAGTGGCCTGCAGAAATCAATGGCAATGGCAATGGCAATGGGGATCTTGTTGCCGTTACTGTCTCCCATCCGCCCAATCAAGGATACCAGGAGGAGATCCACTTCTGATTCAAATAACAAATTATATACACTATGATCTGTTTCCTAGAAGAATCCATTCTCATAAATGAATTGTGAGTTGTAACACCAGATCCAATTGTGAGTGCATGATGCATTCGTAGTTTTGAAACAGTGAAGATCCAGTTTTTTTTTATCATTACTCTTTCGGGCAAATCAAATAAATAAAATAATGTAGCCCTCGCTTAATATCAGTGGTTCGAATACACAATTATTACGCTTAAAATGCAATTATGTACGCTCCTTTTGAGCTTTTGATCTTTTATTTTC
>c100187.graph_c0
TGAAAAAAGAAAAAGGAAAAAAAAAGATACTTTCTCTAAAGACAGAATATTTTCTAGAGAATAGTTTGTCATGATATTTACTATCAGTTATTGAAAGTTCAAATAGTAGGAGCTCACTCCACATCAATAAAACTTGGCAATCAATTCCCAAATTCATGAATCTGGAACTCAATTTGCTGCAAACTCTTGTTTCTTCACTGCCAAACTTCCTCAGGCCACAAAATGTTCTGGGCAATTAATATGCACGATCCTACTTAAAAGTTTCTAGGTTGGCAGTTTTCCAAAGACGAGTACATTTATCTACCATTGACATATCGATTATTTAATAACTATCCATAGATATAAGTCACATTTATAATACTTGAACGCAACATGGCAGCTATCAGTCCAAACAATATTATCTAGTTGTGGTAATTAGGAAGCCAAAGACCTGTGCATAATCTAGACAACAATATGAGTGCGTATGCATCTTTTGTTTGTCATCGCCTTCTCTTCCAGTTTGTTGACCATCCCCAGTGGCAGCAAATGCAGCATTGTATATTTTTGCACCCTTTGCAGTCTCCTTCCTGTGATCTCTAGTGATTAGTTTTTCTTCTTCAAAGAACCTGAGAGTTCGACGAAGTTGCTTGGTGTGAAGCTTCAAATCCTTAGCCAAATCTTCTTCCCTTACCCACTGACGCCGCGTCAGAGCATCAAGAATGACAACGGCAATTCCTCTGTTGTCGCTTCTTCCAATCTTCTGCTGATTTTCACCTTTCGTAGTTATGTCATCATAAAAAGCCCTCGCCGCAAGTTTCACCAACCGGTTGAATGGCTCGATGCTACTCATAATTGGCTACTTCTTCAGAAAAAGTCCAGTTCAGTAAAGAACCATCAACTCAGTAGCGTTTTGCTCTCCCCAAAACTAGCGCGGAATCATGAAGCTTTATTAGGAATAAGGAAAAAAAAGTTAGGGATTTGGAGGAGTAGAAAAGGGGAAACTAGTTACTAGCGAGAAATTGAAGAAGAATTGTGGAATTAGTGAAGAAATGGGGAAAAGTGAAAAAAGTAGCAGTAGCAGTGTTTGTGATTGGGGATTAGGGATTAGGGCACCAGAAAAGGGTTTAATTTCTTCCTTGTCGGAGCCAAGTCAGCATGTTTCGCATGCAAATAGCATAGCATGTCCCCAATCTAACTAATTCTACGTTGTTCTTTTCCTGCCTTTTCTTCTCTCTCTCTCTCCCTTTTTTTTTTGAAAAAATTTGGAGATGCTGTTTATTAGTCTG
>c100187.graph_c1
TTCCACTGTGAAAGCTGCAATGGGGTACTTGTAGCTGAAAGTGACAAGTTAGCTGCTCAAGAATTGGGAGATGGAGATGATAATGCAAGAAGGCGTCGCCATGAAAAAATAAAAGACATGCTATCAAAGATGGAGATTGGCAGTACATGGATTTGATGCTGCCAATTGCGCTTCTCCGTATGGTGCAGCTCAAACCACTCACTGATCAACTAGCTAGGGTTAAGGATTTGGCTGTTCCTGAATTTGGAAGTCTTCATGCTTGGGAAGCTAGAGCAAATGCTGCTGGGCGTTCTGCCAATGGAGACCTCGATGCCAATGATCCTTCTAAATCATCTCATGGTTTTGGTGGAACTCCCATGCCTTACGTCGGGGAGACAAAGGTTGAAGTTGCCTTTTCTGGCATTGACGAGAAAGGAGAAACTTTGAAATCCGAAAATGCAAGCATACCTATGAAAGTGTTGCCTCCATGGATGATAAAGGAAGGAATGAATCTTACGAAAGAGCAACGTGGAGAGACAAGGGCAGAGATAACTACAGGTGGTACTTTGACTGCTGCAAAGGTTTCTGACGACAAAATGTCTGCACCTGCAAATGATGAAGAAAAGAATATACAGGATGAATATCTAAAAGCTTATTATGCTGCTCTACTTCTGCGGCAAAGTGAACAAGAAGAGACGATGAAGAGACAGGAGTTAGCTAGCGCTACCATCTCCGATGAAGTTTACCACACCACCACTGATCGGCTAGTTGGCATGAAATCGAAACGCAACGAAGATTATGAAGGAGATGATGTTGAATGGGAGGAGGCCCCACCCACAGGTAGCACAACTAAACAATTCAAAGTTGACCTAAATGAAGAAGCTGAAGCTTCTGAGGATGAAGATGATGACGACATTGATTGGGAAGAAGGATGAAACTCCATCAGCTTTAGTAGGACTAAATATGTACAAGTTATTGTAGCAGCTAGGCTTTTATTGACTTCGGTTGTGGATGCACTCACTGTAGAAGTAGAATTATATTAATCATGTATAAGTAATAGTAGTCCCTGCACTTTCATCAAAATGCGTTGTTGGCATTGCAGTAAGTATAAACTACTCCCCAACGTTCTACACATGCATAAGAGAGCGAG
>c100188.graph_c0
CCAGCGGAGGCGGCACGACTTCCCAGACCTCCCTGGAATTCCGCTGGCGATCATGCTCCAATTCCTCGCGCCGAACTTACACACCAGTTCCGTCAAAATCCCGTCCTCCGCCGTCGACCACGGCCCCCGAACCTTTACCGCGGCTCCGCCGCCACTCTCTGCCTCACCTGCTACGACGTCCACCTCCATTGCGCCTCCCGTCGCCGCCTCAACACTTTCTCTTACCTCCATCTTCTCCTACTATACAGTAATCCTCGAGATTCCGATTAAATTGTGAACTGGAAAATACCGCCTCGTCTTCTCTGAAGCGTACTCGGAAAGCCGTGTAGTGTAACTGAAATCCGG
>c100188.graph_c1
GAAGTCGTGCCGCCTCCGCTGGTGTAATCAACTCAACCCTCACCTCAAGCGAAAACCGTTTACCGATGAAGAGGACCGTTTAATTATAGAAGCACATAAAATACATGGAAATAAATGGGCGGCAATTGCAAAAATTCTCCCTGGGAGAACAGACAATGCTATTAAAAACCACTGGAATTCCACTTTGAGGCGTATGAATGTGAAATCAAAACCAGAATCTGGCCGGGAGTGCACTATAGAGTTGATGAGGACATCATCTGAAGCAACGTCTTCAGGTATAGCTCTCACCTCATTCAAGGCCTCTGAAGAAATGGACATGTGGTCAATGAAAAATCTACCAAAACAATCTGAAGTCGAAGCTGAGACCACTAAAAACTGTCCTCTCAAACAACCGCCACCATTTATATCTCATGGAGCCTCTATATCATTGAGATGCTCAGAAACAGTGGAGTCAACAATGATGGAAAATGAACCAAAACAGTTTAAAGACGTAGCTCAAACTACCAAAAGCTCTCGTGTTCCAGAAAAGCCATCCATTCCTAAAGCAATTTCTCACTCCACTGAAGGGAACCATCTAAAGGGTTCTCATCCGGTTCAAAAGATTGGTGCATTCACTGTCTTCAATTCTTCAAGGCGTGAGTCTACATTCTCAAGGACAGTCCCACTACAGGGGTCACTACTTCAAGTCTCCAAACCAGAATATGGAATATTAAAGTTTCTTGATAGCAAGTTTGATGAACCTTTTATCCCACTGCATTGTGGCCATGGATGCTGTGAAGCATCTTCCAGTGAGCATTCTTCTCACAGCTCATTGTTGGGCCCAGAATTCATGGATTATGAAGATTCTTCCAATTTGTCAAGTCCGAACTTGACTTCACTTGCTACTGATTTGACCAGTATTTCCTCAATAAGAAGAGGTCTTGAGAATGTTGGAGAGGTACGTGCTCTTGCCAATGACCAAATAGTTAAGGGACCTCTCTGTGTATGAACGCAGAACAGACCATGAAAATTATCGGTACATTTTTTGAGAGAAGAAATCTATATTCTGGAAAGACGAGAGAAAGACATGAAGTATCATCTGAGATAACATTGCCAACATTCAGTTTACAAGCTCAAGGAGAAGGCTTGAGCTGAAGCCTTTGTATGACGATATTCACTTGATCTGTTGTTAAGAGAGTTTTGGCATTGAACTCAGCACCTTTGAGAGAAAATTACTGCTCGATTCGAACAGGCAGACGACTATAAGAAGCTATACTGTGACTGTGTAAAGAGGCTCATTTGTGGTTGTCATATAACATTATGAAGAAAATTTTGCTTATTAGTAAGAAATGGCTCTATTAGTTATTCAGAAATGGGTTTGCAATTCAATTTGTTTTTCTAGTGCATGTGTTACTGACTAGTTTGATCACTTTTTGTAATTCATTTTGTGGCTTGAATTTATATTGCTGGAGAAGGGCTTTG
>c100189.graph_c0
AAAGCTGTACACGTCGCTCTTCTCTGTGATCCTTTGCATTGAGGCATGTTCTGGAGCCATGTAGCCATAAGAGCCAGCCAGCTGAGGCCTCTGGCTCTGGCTCTGTTTAGAATCCGAATCATCATCAGGCACACTGCTGACAAGCCTTGCCAGGCCAAAGTCAGCAAGATATGGCTCCATGTGAAGGCCTAACAGCACGTTCATGGCCTTCACATCACCATGCATTATAGGAGGAACGCAGTCGTGATGCAAGTACGCAAGCGCGTGCGCGACTCCTAAGATCACGTCGTATCTCGCTTCCCACTCCGCTCCTCCCTTGGCGGCGCCGTGAAGAAGTGAGCTCAAACTCCCATTAGGAAGGTAGTCGTAGAACAACAGTTTCAGTGCCCGGTTCGACCCCCAACCCAGGAGTCTCACGATGTTCTTGTGCCTGATCGAGCCAAGAGTTTGTATCTCAGAGCTAAACGCTCCCGACTCCTCCGATGACCACATCTTCTTCACGGCCAGAGTCTCCCCGTTCGGAACCGTCACCTTGTAAACCACTCCGGAGCTCCCTGTTCCGATCACATTCGACGACGTGAGGTTCCTCACTACGTCGTCGATTGAGAACTCCATCTTCTGATAAAATGTAACCTCCCATGCATCAGTATCCAACGGTTTACTGTTGGCCAGGTGAGTCCTGACCAACACGTAAACAGCTAGCAGCACGAGCACTACGCTCGTACTGACTAGGATGGCCATTGCCAGCTTCATGGTGGCCCTGGCGTCGCCGGTGCCCGCCACGCCATCAGCCGGAGTCACGACGCCTCCGGAAATGTATAGATTCTTGTTACCTTCGAGATCACTGAGAGGCAGCTTCCGGAAGAAAGGAGTATTGGGCAGATCACCGGAGAAATCGTTGTAAGAAACATTGAGAGAGACAAGATTTTGAAGGCTTTTGAGGATGTCTAGTTTCCCAGAGAGCTTGTTGTAAGAAAGATCAAGAATTCCAAGTCTATCAAGATTCGAGAACTCAGCTGGGATCTCACCACTGAACTGATTGTAGCTGAGGTTAAGGGAGATTTCGAGCGACGGGAGCTGGCCTAACTCCTTCGGCACTTCGCCGGAGAAGCCATTGCTTCCGAGGTCCAACAGCTGCAGCCTACTGCATGATACAATCTCTGCTGGGATTTTCCCAGAGAGCTGATTTCTCCCGACATTCAATTTTGTTAGCTGTGAAAGGGAACCAAGGTTATGGGTCAGTGGACCCGTAATCCTATTGTCCGAAAAGTCTACAAACTGCAGACTTTTCGGCAGAGTGTCTGGCAGAGGACCAGTTAGAGCATTTGAATGCAGATCGATAAATTCGAGGCTTTCGCACCCTGAGATCGAAGGGGGAATGCCTCCAACGAGACGGTTACCCCCCATATCGAGGAAGTTGAGGTTCCTCAAGTTTCCAATTTCGGATGGAACAGTGCCTCCCACCTTGTTATTACTGATCCTGAATCTGTACAAGTTCGTACACTTCCCTATATCCGGAGGTATGAATCCTGTCAGATTGTTGGAGATCAGAAGCAGCTTCGTTAGATTCGTCAGCGCGAAAAGCTGCCTTGGAACTTCTCCGAAGAGCTGGTTGTAGGAAAGATCGAGAGCCTGGAGATCAATGCAGTCGGCTAAAGACTCCGGTATGCTGCCGGTCAAGTTATTCCTCCACGCGAAGAACAGATTCAGACTCTTTAGTCTGCCTATCAACGATGGAATATCACCGGAAAATTTGTTGTTGTCAACTTCCAAATGAGTGAGAGCAGTGCAGTTGGTTATCTCTGCAGGAATGCTGCCTGATAACTGATTCACACTCAGTTGAAGTTCCTCGAGCTTCGAGAGGCGGCCGAAGCTCGTTGGTATGCTTCCCATGAGCAGATTCTCTGATAAATCTATCACTTTAATCTCTCTGCAGCTCCCGAGCTCGATTGGGATCGTGCCAACGATGCTGTTCTGCCATAATAGTACTGATTGGAGCTTCTTTAGCTGGCCTAAGCTGCTTGGAATCGAGCCAGTGATTGAGTTCTGATATAAGTAGAGGTTTTGCAGAGAGCTGCAATTTCCTATCTGTTGTGGTATTGGACCAGAGAGAAGAGATGTGTATATAGCTATGGTTTCGAGCCTCTTTAGCTTCCCGATCGTCGGCGGGAGGCTGCCGGAGATACTGGTCTCTGCAAGGCCAAGAACAACCAAGTTTGTGCAGTTTCCAATCTCCAGAGGCAATTCCCCCTTGAGATTTTGATTCCCACCACCTCTGAATGCTTCAAGATTCTTCAGATTTCCAATGCTCTTCGGAATTTCGCCGTTGAGCTGATTATCGAAGAAGATCAGATGCTTTAAACTCGAGAGATTGCCAATATCGAACGGGAGGCTGCCGGTGATGACGTTGGTGTTGATTGATAAGTACTGCAGCTTGCTGAGTCTGCATATCTCCGGTGGGATCCCACCGGAGA
>c100189.graph_c1
AAGAGCGACGTGTACAGCTTTGGTGTGGTCCTGCTAGAGGTGCTGACCGGGAGGCACCCGTTGGACCCGACATTGCCCGGGGGAGCACATCTGGTCCAATGGGTTCGCGAGCAATTGCATAGCAAGCGCGACCCCATTGATGTGCTCGACCCGAAGCTGAGGGGGAGGGCCGACCCTCAGATGCACGAGATGCTACAGACACTGGCTGTGGCGTTCTTGTGCCTGAGCACGCGTGCGGATGACCGCCCTATGATGAAAGACGTGGTGGCGATGCTCAGAGAAATCCGGTACGTGGACCCCGCGAGGCCGGACGACTTGTTGAAGGGTAACAGTAACATATCAACCAGCAGCCCTAAAGCAGCCCCTCTCAAGAAGGCCGTTTCACAAGGGTCCTCTAGCTGCTCTTTCGCTTTCTCCGACGATTCCGCTTGATTATACAAATGCTATTTGTGCATATGATGTAGGAGAATTGAGTAGAGCAACATTAGGTAATAATTAGTACATGTGTTCATACCCTATTATCAGTTGACAGAGGCTGTATTTTTCTTGTTAATAATAGTATTATGGAGAGTGTAATGACCATTGGTTCAAGTAATAACATAAATGGGCATGAAATCTAGTTCCTGTCCCATCGTACACGTGAGAATAATATCTAGGTTGCAA
>c100190.graph_c0
CGGGCCCAATTCAAAAGCTGAATAAAAGTGTTTAATAATGACCGACACCTAACACCAACTCAACTAATTTTGGACTACCAACTACCAAGTCACTCTGCTTTCTACACTCTTAACATAATAACTATTTATGATATTCAACTCCAACCTACAGTTAAGGTCTACATCTTGCAAAATAAAACTAATCTTTGAATTACATAATCCCATACTACATATAAACTTCACATCGCCCAAAACAACCACTGCCCATAATGGTGTAGAAGATCATGACAAATACCAGAGGCCAAGATCCTTAAGACTAGAGGCTGCAATTCGATCGAAATATTGTCTGGGGAAGGTATATATGTAGAAAGAAACTGGGAGCAAGTCCTCAGTCAAGAAGCTCGCTACCAACTCCCGTTGAGAGTGAGATGCCACAAGCACTTGACCATATCAGAATGGCCTTGGCAGAACCAGGGTTGGGTCGAGCATAGAAATGACAGATAACCGTGAACTCAGCTACCAAGAACGGGTGCACTGAAATAAATTTAAAGAATGTCTTTTGCTAGCCTCACTGGTCTGTCCGAAAGTGGCACATTACCGTGTGGTGAGAGCAGCACACGATTATCTGCATCCTCTGTTTCACTCTCTTCTGTTACAGATGATGCACCAGAATCGCTCCCATCATCTGGGTACATTTGATCCGAAAAATGTCTTAATGGTGTGGTCGGGGCACTTCCAGGAAGCAGATAATCAATTACACAGCCTGAATTTGATGAGAGAGAAGGAGATTGCAG
>c100191.graph_c0
GAAGCTTAAAAAATGCATATTCCTCATCATGCAGATTGTGAAGTTAGAAGTGTATTTCAGAGTTTCATGATGTTCACCTATGAATTTATTTGAAATTTTAAGTAATGATGCAAGGAGGTAGAAAATTTGGTAATCAGTATTTTAAGTTTAATTTATTTTCGTTTTTTCTCTGTTTGGTATATTTTTGAATTTCCTTAAAGTCATGATTTATTTAATTCTAAAATGATCGTAATTTTATTCTCGTCAATATTCTTTTAAAGCCTTAGATTTTTAACTCTTGTAGAATGAAAACATATTATGGATGAAAAAAACAGTTACATACTTCTGTTAGTATTTGGACTATTCAATTTATAAAGTGGAAAAAAAAACACTATGGAAAGTTTTTTTTAACGGAGCAGTTATTTTCTTTCCTAGAAAATTATAGGGAAGATTCCATGCCCCCCTCTTTTAGCGTATTTTTTTTGTTTGCTTAAGGTTAAGAGCCTGTTTTGTGGGATCAAATATCTGTCCAACTTTAATGATCTAAATTCAATGCCACTGTCTTTTTCATGATTTTTAGGGTCAATTTTTCCAGTACAATAGAATTTTCTTTTCTCATGGAAATTGCATCAAAGAAGTGGTGTCAATGACTGATTACTTTTATGTATCTTAGCATCAGATTAATTCTTTGGGTCAACTAGTTCACTGTAAGACCCAGGGGACCTCTTTTTTTGCTCTCACTTTGAATAGAACTACAGAAAAAAAAAGGAGAGAACTATTATTTTGTGATGTAATGAACACACCTGGCCAGACTCAAAGCAAGAGGGCAAGAATGTTGGGCAATGAAAGTTTTTGTCTGTCACTTCGCATCTTAATACAACTAATCCTCAAAGGGGTGTAGGGAAATTTCCTCTCTATTAAATACGCACCTCAGCTGGCAAAAATAATGTATAAATTAGAGTTAATGAGGCTGATTTTAGTCTGTATGAAAATCCCTCGTCTCAAAGATTGAGGATTGAAACGAGGATATGTACTACGTACTATTTCATGGTATAATAATGGCAGATGATGAAGCTTTCAGCTTTAGTATTTCATAATGATGAACGTTGCAATGTACAGAAAGGCCTCAATTTATCGAATTTCATGTTACTAACAAATTGATCTGTGCAATCGCAAAATCCATTCATTCGAATTAGCTTGATGCCCTTGAGGGGACCTGGAAATCAATCTTAGAAATTGCAGCCTGAAAAATTGAGGTCCTACTGTACTGCAAAGACAGTAAAATAGAGGCTTTCTTTGTTCCAATTCTCCTTTTATAGTTGTTTTGAGAGCAACATGTTGATATTTCTTGATGCAAGGTATAAGTAACGAAATTCCATAATTTTCCCCATAGGCTTGTGATTATCTAAGACAAACCCTTTCAGAATGAAGGGTCCGAACTTAGAAAAATGTTCTTTTTGTACTAATTCTCAATAATACGATTCCATTTTAGAATTTGTTTCCTGCCAATCAATCATGATAATACATTCCCAGAAAAATTTCAAGCAAATCTGTGGCATTATTCATCAGTTTTCAACCTTTGGGTTCTAGTCTTATTTGGAAAATTTTCAGTTGTCTCAGATTTGATAAATTTATCTTGAGAAAGAGCTTATTAACAGAAGGAAATTTGAGTTCAGCCCCTAAAGAAGACTAACTTCAGCAGTGAAAGAGTTTAGTATTACCTGTTGCACTTTTTTCTTGCTTCAGGTCATGAATTGTCAATGGAATATCATGGATGAGAAAGTAATTTAAGATGTGGGATTTTGTTAGTAGGGTTTTGTAGTTCTCAATATTTATAAGTTAGTGATTTCAATCGCTTATTGTTTCCTTACATTTTGGTCAAGTGAACTTTTAGGCCG
>c100191.graph_c1
ATAGGATAGGAATGATAACGAGTGATACCTACATAAAATTAGACTCAAATAACTGAGTACAAAGTTTTTAAGCACTTCGCACCATACTGCCTGATTATTTTTAAGTTTCTGTATTTATAAACGTTTCATTTTGTGTCTCCCCTCTTGCTTATGTCTATATGGTGTTGATCATCAGTCGACTTGCTCGGACGGAACTGAATTGACACTATGACTGTTTTCCATTTTGTGAACTGTCTGGCTTTGGCCTGCGTACCTTACTATTTCATTTACAAATATTCAGTTGTGTCGGAATACAGCTCTGTATGGAAATGCGTTCAAGCCGGTGGCATTTACGTCTTTACCCAGCTGTGCAAGATGCTGGTTCTTGCAACGTTCTTTCCCACCACAGACATTAGTGGGTCTGGGTCTTTCGATTTTATTGGTGAGCTTTTAAAATCAATTGTTGACATCTCAGACCTAGTTGGTCTTTACATTGTCTTGCGAGGAATCCCTGGCAAAGGTCATGCCAAAGTCTTGACGGCAGGCGTTGGTTGGGCAGGAGCAGAACTGGTTTTCACACGTTTTTTGCTACTGTGGATTGGAGCTCGAGGAGCTGAATTTGATTGGAAGTACATCCAAAAATGTATTGATTCCAACATCAACCTGGTTCAGCACATAACAACTGTCACCCTGGTTTGGCTTTGGTCGAGGCATAATCTTCCGCGACCTTTGGCACCCATCATCTCAGTTCTGTTGGGGCTCAGCTCATTCAAACCTTTCTTTGCAGAATTGATCATGCATGCTGCTAAACTTGGTCCTTGGATCTCTGTACTCTCTCGAGCTGTTTATACTATTTGCCTCTCAATGGCGACGCTCCAAATCTATGCTGGAAGTGGTATTAATCTTGGATCCTATTGAAGTATTCTTACTTTGAAGTTGTGGGTTGAATGTCTCCTTTGCAAGAATATAGCTCGTTATAGTACCGAATAGTTGGTTCCATATCTTAGAAACGTTTCATAGGTACCAAGAATAAAAATTACTTCAGGATTTTACAATTTCACATGGTTTTGGAATGTTGAGGAAAAAGGATACAAAGGAAACATTATGTCGGCAATGCGGAGATAACTCAGTAAACGATTTAGGTCTACTTGATCTGTGAATAAATTATGTAGTATTTATTGAAATGGAATCAAGTGACATCACCTGTTGCTGAATTTCAATGTAAAATGTACTTTATTATAAAAGAACGGTTAAGCTAATTCTTCAAAAATTTTATGGGATTTCTTTTATGGCTTAAAGAAAATTCTTGGAAATTTTAAGAAATGGTAATTTTGTTCTCTTGTAAACAAATGAATTAGGCAATGATATTTGGCACAATACCATGGCACAGGTGAACATTTCGTTAGAGGGGTCATTCCATCTAATCCCTGCTCACAAGGATACTGCGCAATATTCAACATAGTTGACGCCAATCCGCCAAAACACATGTGACGGGACGATGATTCTAACCACCTCATAACAATCAGCCTGTTTACATTCACATTTTTCTTGCATTGATAGATATCTGCCTTGATTGACCCCATGCTCTCCTCAACTTGCGCACGGAAGCGTCGGCCATGTTGAGCAGGGATTGAATGGAACAACTCTTCTGACAAAATGTTCACCTGTGCCTTAGTATCCATTCTAAAGCGGGAGGCTTAAAAAAACACAAATTTCTTTTGCAGATTGTGAAGTTAGGAGTGCAT
>c100192.graph_c0
ATGACCTAAGGAACTTGTGGCGAAGTGAACCTACATAAGTAGCACAATAGAGAGTATCATAAGTAGCACCTGGAAGTCAGAGAATTGACTGATTTCACACTTGAGGACAAAAATATATCCAAACATGGGCAACCAAACTAGATGTGTGGACTGTGGAGGTGAAAAACTAGTCTTTATGTAAAAGTCAGAAAAAACTACACATGCTTTTGCCAAATTTCATTTCAAGGCATCTAATTGGAACCCTTGATTTTACAACTTAGGGTGGTAATTCACATTCAAAGGCCTTTGGACGTATGAAAAATCATTAGCAAAGTAACATGCTTTTAAGGTAACAGAAACCTGAACAAAATGAGACTGCTTAATTGTTGCTTCCAGTTTCACTTTAGAAGAACATATACTGACCAAATTTAACATCTTCGGAAATAACTTTATGAATTTTATCTGAACATCACAACAGGTAGATGTAGGTACTGAAATAGAGTTTGTAAAAGGCATAAGGTCTATATACAACCAAAATGGTTTCTTGTTCGTGAAGGCTAAGAGCTAAAATGATAAGCCTAGTCTCGTTCATCAAGCCTTTTCAGATTTGGGCCATGCCAATGCATTACTATAATATAATTCATCAAATTCACAGTAGATCTAGTAATTCCTAGAGCCTAGGATACACAAGTGACCACCAAAAAGTGCAGAAGAGTTCACTTGCATTTCCATGTAATCAGAGCAATGACACTGAAAGGCAATAGACACATAAGAGATTAAGGTGGAAGAAAATGACTTCAACAGACCTCTTCGTGAGTATTTTTTCCT
>c100193.graph_c0
TTAAAAACTAAATTATTTGTATACATGTAGGTGAACCCGTATTACTTATGGTGTTCATAAATTGAAGACACATTTCACATCCAAAAATTGATTTTAGGTAATATCATTGAAATATGTTAATAATACAGAATTGGCATTTGTTAGTTCAAGTTTTATCACTTAGGTACTTATCGTGAATTTGTACTAACATATATTTTGGACAATCATTTATTGTCATTGCTTTGAATTTATGATTGAGTATTTTTACTAACTCTCAAGTTACCAATGGTACTCAGTTCTTTCTGCTGATATTCATAAATTCTCCTTCTCTTTGGAAAAAGCTTTTAAAAGAATAAAACTCTTTTAAAGAATAGTTTCAGTCTTTGGTTGGAGGAATGGTAGGGCACTTAGTTTTTAAGGCGCTGATCGGTATTCCTCAAGAAATCTCTCTGGTACTGGTTGCTTGTGGTCTCTTTAACTGGCCTTAATCTGCATCCAGTTTTCATTGAGCAGGTACCTCATATTCGTCCTTTTCGAAAATCTTTCCTTAGTCCTTCGTTGGAGGAATGTCAGGGTAAATGAATTCCCAAGGCACCAACTCGGCAATGCTGGTCAGCATTCTTCTGAAAACTTCTCCAATAGCGTCACCCACCGCCGGCCCCAACTCCTTCGTTATCTCCTTCCAGTTTTCATTTAGGAAATAGTTCATGTTATTACCCAATAGTTTATCCCCGTTGAATAAATTCTCCAAATCGAAATAAGTTTTTCCATTCTCAAATTGAAGACTACTAGTTGTGATGTTCATGTATTGTTTTCCATTTGCCTTTTTCACGTAATCCCAGTCATATTTGTAGGTAATTTCCAGGTTAGTAATGGTGATATTTGCTCTCCCTGAGCCTGATATCGGGAGGATGAGGACTTGACCAGAGACATCGTACTTACTCAGAATTGATATTTTTGGAATTTCAAAATCCCATTCAATGTGTCTGCCTGTTAAATTGGTTCGTGCAGCTTTGAAGAAGGCGTGTTTCATGCCGTGAATTTTGGCTTTCCGTAACCTCAGGAGGAGTCCAAACTGTTTTGATCCTTGGTTAACATCCAGCTCCGTTATTTCCAATGGATCAAGTAAGGGAACCCTATATTTAATGTCACCGTTGATGAATTTTGCTATGGCCGCTTGGCCATGTCGCACCACACATGCGTCTAATTTTGGATCGTTTCGACTGCATGCTGAGATGTAACTTGGGAGCTTAAGGGAGGATGCCAGGCCTATAAAACCGCAGGCGATAACGAAACGCAAATTGGAAGTCATCTCGGGAGGAAGAGTTTACGGTG
>c100194.graph_c0
TGAAAACATGCCAATGGAATCTTATTTTTCATGTTGTTTTGATCTATTTTTCATTTCCCAATTATTCAGCTCAAGCAGATCATCAGCTACCAGTTGGTTATGGTTATTCTGTTAAGTCAGTTAGCAAAGACTCAAATGGAAGTTTTCTGACAGCTGATCTTCACATCATCACAAATTCCTCAGTTTTTGGTCCAGATATTCAGAATCTCAATCTTCTAGCCAGTTTTGTAACAAATGATTGTCTAAGAATAAGAATAACAGATTCTGATAAGCAGAGATGGGAAGTTCCAACTGACATCACACCACCCCTTGATCATCACATTGAATCAAACAATGATGATCACAACTTCCTCTCTAGTCCCAACTCTGATCTTGTCTTCGCCCTCCACGAAACGAGCCCTTTCGGGTTCAGCATAACTCGAGCTTCAGACAGCAGCAGCCTTTTCGACACTTCACCAGTTGAAGGCAGTCCAGACACAGTCCTAGTCTTCAAGGATCAGTACATACAAATCTCATCTTCTCTCCCAATAGGCACCTCGAATCTTTATGGCCTCGGAGAGCACACGAAGAGCTCATTCAGGCTGGAGCACAACCAGACCCTGACCCTATGGAATGCAGACATTGCTAGTGCTAATCTTGATCTCAACTTGTATGGATCCCACCCTTTTTACATGGATGTTCGAGCCCCTCTTGGAACGAGCCATGGTGTGCTGCTGCTTAGTAGTAATGGGATGGATGCAGACATTGCTAGTGCTAATCTTGATCTCAACTTGTATGGATCCCACCCTTTTTACATGGATGTTCGAGCCCCTCTTGGAACGAGCCATGGTGTGCTGCTGCTTAGTAGTAATGGGATGGATGTAGTCTACAATGGTGATAGGATAACTTATAAGGTGATAGGTGGTGTTCTTGATTTCTATTTCTTTGCTGGACCGTCTCCAAAAATGGTGATGGATCAGTATACGAGTCTAATTGGCCGTCCTGCTCCTATGCCATACTGGTCTTTTGGATTTCATCAGTGTAGATGGGGTTATGAGAATGTGAGTGATGTTGAGGGAGTTGTGAGAAGATATGCAGAAGCTGCAATCCCTCTTGAGGTGATATGGACTGATATTGACTACATGGATGG
>c100195.graph_c0
AAGGGAGATAGGATTATGTAACTTGGCTCAAAACCTTTCCACTAATTTCATTACACATATATAAAACTTCATCAAAATATATTCTCGCTGCTGCGCGCTTCCAAACTGAGATATTTGCCCCCACAACAAACGCATAAAAAATACATCAATGACTGCTCCTCCCCAAAATGTATCTATAAACAAATATCGAAGGCCTCTATGCACACGTACTAATTAATGAAAAAACAAATATCAATTCTACACGAAATTAGCACACAATACATCTGTAAAAATAAATAGATATCCAAATGGAGAAAATGCAAAAAATGCAACTTGAGTTTGACAATCAGAGCAGATTAATTGAGGTTCAGCCTTCAAAAGAAGCTGAGTAGTTTCTTCGGAGCACTTCCGGTGGCACGATATTTTGCCGATATCTCTTCTGCCTTGAGAATATCTTCCCCACGTTTGGCTTCAATTATTGCTCGTTTCTCTTCTGCAGCCTTGTGGACTAGAGCCACCTTGTTCTTCGTCTTCTCTATATATTCTGCTTTCTTTTTCTCCAATTTTTCCTCGATCTTCTTAAGCTCAGCATCTAAACTCGCCTTCTTGCTGTTCTCCCAAGCTGCAATAGCAGATATTTTCTTCTGGGCCCTGAAAATATGATCATCTTTAGTTTAGATCCATGTACGTATATTTAATTTGGTATTTGCATCATCCAAATCTTGCATATTAATGAATTTATAGTGATTCGATATAAAGAGGTTATTTTAAGCACTTAAATCGGTGTGGAACTTCTAACGTGGATGGTATGAAATCAAAATATCAGCTTTCATCATCACAGAATACTCGCTCCATTTCATCCTTTATAGGATGATGATTTTCAGAGGTAGAAAACAATTAGGAAAAAAAAAACCATTTACAATCTGATAGAACAAAATGATGAAGGCTAAAATACAAAAAGTATTCAACACAAGATTAGGTATAAAGAGATTTCAGAGATAAAGATAGGTAAAAGTGCAACGAGAGAGAGAGAACTAAGGGAAAAAGTGAGTAGCTTGGGAGATAAAAGAAGCCTGCCTAATTCAGTGTTTTCTTCGAAAAAGGGTCATCAAACAAATATATTACGTGTCAACATTATTACAAGGAATGAGATAAGTCCAATGTTTTAACATAAAGTGTTTCTCACTCGCATAAAGACTTACTACCAGAGAATTTTCATGTTACAATCACTCAAAAACACACTTTGTTTTCTGTCTTCTCATGCGTTAATCCGGAAGAACAAAATCATTCATGCATGGTAATTGGTGGCATACACCAACATGTACTGACTAATAATAAGTTTCTAAAATTCCCTTTAAATAAATTTAACATTCAAGAAAATACATAGATAAATTGGATAGACAGTGAACAGGGGATCAATGGCTAAGAAGAAAGCACTCACTTGTTTTCAGCTTTAGACTTCTCACTTTCTTCCCATGCTTTAATTAAAGACAACCTCTTTTCTGACTCTAGCCGCGCAAGCTCAGCATCTCTGTTCTGAGATCCTTCAAGCGTCTTCTCCTCAGTTTTTTCTGGTTCTACCAATAGAAACATATTTTTTTAAAGAATTAATAAAAGCTCTAATTTGTAATCAATTTATTTGGTAACAAACTTGAGATTCACCAAGTCAGAGTGTTTTGTCTCTCATAGAACTATTTCTCTATAATAAAAATTCGACGTTTAAACTCCAACCACAGAGACAGTTGTAAATTGTAAACCAACTGAGAATCATTCCAAGTATTTCCCAGATTAAAAATATAAAAAAATTAAGATGCTAAAAGGTCGAATTCTCGAAACAATATTCCAGAAAAAACAGAAATCAATTCCTTTTTTTTCTCTCATTTACATAGAAAGGCGCACAAAGTTAAACCATCTGAAAAATGAAAATAACCGTAAAAATATAGTCGCATACACCAACATGTACTGAATTATCCGCTCAAGAAATTTATTGAAGAGAAATATAATTAAGGTGAGTGAATTACTTTCAACAATGGCAAGGGCTTTGCAATCATCAGGCTTCTCTTCAGCAGGAGGTGGAATGACAGATTTCTCCTCAGCCACATCTTTGGGAGCTTCAACAGGCTCCGGCGGTGGAGCGTCGGAGCAAGCCTCCGGCGTTGGCTCAGGCTCAACCTTCTTGGCTTCCTCCTCCGCCATGACTTCCGAAAACTTAGCTATGTTTACTGAGTTAAATAGGGCAGAAATAGAAACTGAGAGAACAGAAGAAAGGAAATTGAGAGGGTAGGAATTGCAGGAAATTATATAGAGGGAGGGAGGAAAATAGATATTAAAGTATGTGTAAAGTGTAGTGTGTAGTAAAGGAGTTGGAGAAAGAGTAGAAATAGCAGGAGTTTGAA
>c100196.graph_c0
GGTTGCTGTGCTCTTATCAATTCATCGTCGCTATTTGCGCTATTTTATCTCTCTGTCAATGCTCAAAGGCATTCATGTAATTTATTCTCCTCTCTATTTTGTTTCTCACCCTTTTTCTAAGTTATCTGATTATTTTGAGTGCATTTGTTTTCCTGCGAATCACTGGCCTTTCTAACCATGGAGTCTTTAAAATCTGTAAAATCTGATAACAACATGTTTGTCATCGATAGCAATGAAGCCTTGGAATTTAAATTTGTGAGAACAGCAGAAGATGTTCATGATGATAAGTGTATCTTCAAACCTGATTTGTCTCACCAAGTTTTTGGTGAAAGCGAAACTATATTTGGTTACAAGAATTTGAAAATCAAGATCTATTATTCTGCTGGGAGGTTGAATACATATGTTGCTGTTGAATATGATGAGAAAGTTAATCCCAACAAAGCAGACGGTCTGAAACCAGATCCAATTCTCCAGGCTTTAGAAGAAGTCATTCCCAGTGGCTACACTCAAAATTTAGATGACTTTATCGCTTCACTATCCAAAGAAGCCACTTTCAAGCCTTTTGGAACTTTACTGCAGAAATTCACAACAAATATGCACGGGAAGGATCGAGAATACGAAGTCTATCTTGTAGATACTACTACAAAGGATTTCATTGCCTACTTTAAAAGACTGCAAACATTCGTTATGTGGTACATTGATGCTGCTTCCTTCCTCGATCACGATGATGAGAGCTGGCGTTACTTCCTAGTTTTCGAAAAGTACAAAAATGATGATAATCAAGATGCCTACGCCGTAGTAGGTTTTGCCACTGTCTTTGAATACTACGCATATCCTGAAAATATTCGACCTCGCATAAGCCAAATATTAGTGTTCCCACCGTTCAAGAACCAAAGCATTGGAGCTCATCTATACAATGCCATCAACAAACATTATCGAGTCAACAGTAAAGTAACTGACATTACAGTCGAAACTCCATCTGAAGATTTCCAGCGTGTTCGAGACTACGTAGATGTCAGCTATTGCTCCACTTTAGAAAGTTACAAACCAGATAAAATACAGCAAGGGTTCAATCAAAACATGATCCAACAAGCTAATAAGGTCTATAAAATCAATCCAAAACAAGCGCGTAAAGCATACGAGATTCTTCGACTGAATTCCACAAATCAAGCAGACAAAGCTCAGTATCAAAGTTATCGACTGGATGTAAAGAAGAGATTAAATGTACCTTTCCAGAAAGAAGTCGCGTCCCTCAAGAAACTTCAGTCAAAGATGAACTCCTCTGAACTTCAAGCTGCTTTAAATTTAACTAGCTCCGAGAAGAGAATAGAGAGACTAGACCAGGATTACAAAAAATTAGAGGAAGAATACCGCCGCATTCTTGACCGCTTCCATACTAAACCAATGCAACCAACATAAGAAGTGTTTTTTCTTTTATACCTCCACTTTTACCATGTAATTCAGCGTCTATTGGACTGTTCTCTGCTGTGAAAAATTTGGTCTCAGTTTCCATTTCAACCGTAGCTTAAATGTTGGAAAATTCTTTTTTTTTTTCATTTTTTCTATGTCTCTAAAACTTTACCTTCGTACCCATGTATCATATTTTAATTTATCATTCATTTTCACAAGGGTCCTCATTTTCAATGATTTTTTTTATTTTTAGATAATTTTTTAGATTTTAAGTTTTATTTGGCTCATCACACCCTGTCATCAAGTAAATGTCACTATTAAAAAT
>c100197.graph_c0
ACAATATAAACATACACGACGCTCAAAAGAACTTGAAAAATAACACGACGCCGGGGGAGGCGGGTCTAACGCGGGAGCAGGGAAGACCTTCTTCTGGTCGGTCGAGAATGTTGGAGAGCATGTCTTGTTTGCCTTCGCCGGTGGCTACGAATGCGCAGCGGAACGCGTGGTTGAGTACGGGGTAGGTAAAGGTGATACGCCGACTAGGAGGCTTGGGGCTGTCGTTGATCTCGGCAATCCACCTCGAGTTTTCACTGAGAAGCTCGTGTCCGGGAAAGAGCGAGCACGTGTGTCCGTCCGGACCCATACCGAGGAGGATCAAGTCGAAGGTCGGATATCTCGCCGAGTTCCCGCTCGCAAACGTCTGCACAAGCTGCTGCTCATAGTCATCCGCCACCTCCAACGCTTCATTCTCCGCCGCATCCTTGTCCTTGTACTCGCCCGTGGGATCACTCTTGGTCTGATCAAGGAACAGCTCCGTGTTCAAGGTGTGAATGTTGGCTTTGGGGATCGGGACCGCGTCGAGGAATGCCTTGGCGCAGGCGGCATAATTGCTATCTTCGTGTTCGAGAGGAACGATCCGCTCGTCTGCGAAAAAGACCTGCCACTTGTCCCATGTGATGTCTTTGTGCGTTTTCAATGGCTGTAGCTGATTCGGTAAAGAGCCGCCGGAAAGGGCGATGGTGAATACGCCTCGGTGAGCAATGGCATCGGTCTGCGCTTTGACGATGAAATTGGCGAGGGATTCCTGTAGCTTGTTTGTATCGGCAAACGAGTACAGGACGGGAGCGGACGGTGCGCCGGGCATGATGATATCTGTGACCAATTAGTGATGTGTCTGGGTATTGACGAGTGCTTGGTGCAGCGGTGGTGGATCGTGGGAGCTGAGTGTAGGAG
>c100197.graph_c1
AAGTGTAAATACCCCGAGACCGACTTCAAGTGGATCGAGTCGGAGGATATGGATGCGAGTGAGGATGCAGTGGCGACCGAGAGGAGAAGAATGAAGGAGGAGATGGACGCGGTGGTGGATGCGCCCGCGCGTGATTGACTGCCCTCTTCGCGAGCAGGCAACGGTCAGTCGGGGCCAAGAAGACGCAGGAGTCATCTATGAGGAGTGGGATGGTAATGCGGTGTCGGCGGCAGAGGTGCGGAAGGCGTTATTGTGTATCAAAAGTAGAAAGCCGTGTCCAGCAACATAGATGAATCGATTGGCG
>c100198.graph_c0
AAACAAACAGGTTTGCTTCTTTCAAAGGAAAAGACCATATTCGATCATGGCGATGCCGTTGTCAAGAACGTTCAAATCACTGAAACCCCATTCAGTTTCTGCTCTTCCCTTTTCCAAACCAGCAAATTCACCGCAAATCCTACCTAATATTTTGCCCCAACCCCAATCGTCGAATAAACCCTCATCATCTGCTTCAACATCTTCACCTATAAATTCGTCGTGGACTGTTTATCTAATCCTCTCCACCAATCCACCCATCAAGACCTATGTTGGCGTCACCAATAATTTCTCTCGCCGGTTGAAACAACACAATGGCGAGCTAATAGGTGGTGCAAAAGCATCGAGTGCAGGAAGGCCGTGGACTTGTGCGTGTCTTATACAGGGTTTTATGGATAAAAGTAAAGCTTATCAACTTGAATCTAAGTGGAAAAGCATTTCAAAAAAATTGCCACGCAAAAGAAATGGCAAGAATCAGGAGCAACCAGAGAGTTCACAGCGCATGCTATTACAACATAGATATGCAGCTCTAAATCAACTCAAGGATTTGATTGATTGCACTCAATTGGAGATTAACTGGCACTTGGATCCTACATAATGCATTTACTGACAGCAAACGTGATGCCAATGAACTCATGGCAGCAGTACCTCGAAGGAGTAGAGGTCTTACGATATGAGTAAACTCTGTTCCTCGTTCTCACTGGGAAAAAGGCAAATCTTTACTGTCTGGAACTTGGGATATGGAAAATGAGGTCCTGTGATTGGAGATCAAACAGTTCCAACTGGTTTGCCTTGCCCCCACATTGATGTTATAGTTATTTATTATACTTATAAGAATATTTGTTGATATTGGAGAAAATTCCTGCATATACAATGAAGAGTGATTCATTTCTGTCAAGATATATATCCCCATATAAGCCTTATTCCGAATAGCAACCCTTAAGAGATATTAATATAGGTTGTCATCAACGGAAAATTTTACCCTGCATGTTTGG
>c100199.graph_c0
TCATATTTTTCTCCCATGCAACACCTTAGAGATTCCTGGATTCGTTGCAGCAGTAACTGACACTCTTCAAGACCTCTTTTTTCGAATTCAGAGTCTCTATTTCAATCAACATCATGACCGTCGATGTTTACAAGCCTTACAGCAATGGCGGAAGCGGCTACCAAGGCGGCTACAGTGGAGGTAGCCGTGGCGGTAGTAGCTATGGCGGTAACAAAAGCTATGGCGGTAACAGCAGTTACGGTGGTGGTAACAGCAGTTATGGTGGTGGTAGCAAGTTTGGTGGTGGCGGCTACGGAGGCGGAAAGTTCGGAGGAAGCGGATTCGGCGGAGGTAAATTCGGAGTTGGGGCTGGCGCAGGCCTGCGCACCCCAAAATGGGATGCTAGTAACATGAAGCCCTTCTTGAAGAACTTCTACCAACCATGCCCATCAGCTGCCGCCAGGTCTCCCATTGAGGTCAAAGCCTTCCGTGACAAGCATGAGATCGCTGTCATTGGTGATGCACCTGGACCCATTCTCCAGTTCAGAGAAGCCAACTTCCCCAACTTTATCCTCCAACAACTTCAGAGGAATGGTTTTGAAGCCCCGACCCCTATCCAAGCCCAAGGCTGGCCCATTGCAATGTCAGGCAAAAACTTAGTCGGAATTGCCCAAACTGGCTCTGGAAAAACTTTGGCATACCTTCTGCCAGCTGCCATCCACATTGCCAATCAAGAACCTTTGAACCGCGGTGAAGGCCCAATCGTCTTGGTCATGGCTCCAACGCGAGAACTTGCCCAGCAAATTCAGACAATTGCTCGCGAGTACGATCAAGTCAGAATGCGTTCAACTTGTGTCTACGGAGGAGCAAGCAAAGGGCCGCAGATCTCTGCTTTGCAAAGTGGTGTTGAAATCGTCATTGCCACTCCTGGACGATTATTGGACTTGCTGAAGCTTGGAAAGACTAATCTGTTGAGGACAACCTTCGTTGTCTTGGACGAAGCTGACCGTATGCTGGACATGGGTTTCGAACCCCAAATCAGAAAAGTGATGGAACAAATCAGGCCTGACAGACAAGTCCTCATGTGGTCTGCCACTTGGCCGAAGGAAGTGCAGAGATTGGCTAAAGATTTCCTGAAAGAATATGTTCAAATCAACATTGGATCTACCGACCTCTCTGCCAACCACAACATCAAACAGGTCGTCGAAGTGTGTGAAGACAGCCACAAACAACACAGACTAATGGAATTACTACGTGAAATTGCACAAGAAAGAGAAAGCAAAACTATTGTATTTGCAGAAACAAAAAGGAAAGTTGACGAAATCGCCAGACAGATCAGATACAGTGGAATCCGAGTTTCCGGCATTCACGGTGACAAAAATCAACAAGACAGAGACATTGCACTAAGAGATTTCAGAACTGGACGTATCGATGTTCTTGTTGCCACTGACGTTGCTGCTCGTGGATTAGGTATGTAAATTTAATCTTTGCTAACCTGTTCAAGTAATTTTTCTTGCTGAGAGAGAGAGATTCCTCAACTTATTTTTTCTTGGAGCAGAAATGACTTGTTTGTCACAGATTAGTGTTACTATACTCTAAAGTTGGGATACTCGCACTATCCGTTTTAACTGGTAAAACTTACTGTTTTCATCCTTTTCTTTCTCAAGTTGTGTTGCATCAACTCTTTAAAATATCACTAAAGATCCAAATATCATTTCGAATTTTTTAAATATTTATTGCTGACAGCAAGAGCCTCTCAGAGCTTGAACATTAACAATTAAAACTCCCTTTTTTTTTCAAGAATGGAAATCTCTTCATTGCCACGAAACGTTAAGTTCCTGATCAGGTCGTATCAGACTTTTGGAAATGATCAAGTTTTGTTTTCAAGTAACTTTAGCTGTTTATTCACAGGGAGAGGAAGATCAAGATCTGAGTAATGAACTTATCGTGTCGTAATAATTTACATGACAAAAGTCTCCTATGTAGCTTTTTTAAACACTGAGTAAGGGTTATCTAGAGTCTATGTTAGGTGCAAGATGCTATCACATAAAGACATTAGTTGGTCTCTCGGATAAAGCTCCTGTGTGAAGCTAAGTCCAAGTACATTCGTTGTCAGATTTTTCAAAGGCATTTTTTTACATGTTCCAAATGACCAATTTCTGAGGAGAAAAAGAAGATCTAGTTCCTTTTCTTTAGTCAAAGCTTCACTGAAAATATCATCAAAATGATTGGCTTGAAAATTCATCATTAAGAACTTAAATTTTAGTATCCAACTCAAAATCGGAACAATTTTCCTCCGAAGAAAGGAAATATATCTCATCTTACACATGTTTCTTTGATGGGATGGACAGAGAGAGATAAAGATACTTAAAATTTCATACTGGATCGTCTTCTTCTTAAGGACTCTGTAAATCAAACCGTGTCGTTCCTTTCCAGCAATTTATGTATAACTCTTTTTGTGTTTACTCATTTGTGTGTATTTATTAATGGCATCATCTGCTGATTATCCTGAGAAACATTACTAATTTTCAATTTTTATTTTTTTCCTTTTTTTTTTTTCTTAACTTTGTTTCAGAGGCACTTCCAGGAACTTAATTGAGATTTGAGACAAAAAGATTTTTTTGAGCTCTTCTTTCTTTTAAGTGAAAGAAGTTTTAATTTAGATGGAGTGCCTCTGCCTGCTTTCGTACTCTGTGAGACGTCCGCAGAGCTACGGAAGCTGTTTCTTGAATTGGCCTGGCTCATCATCATCAACTTGTCGCAACTCTCCTGATGTTCGAAACGGCTGTGCTTCCTGCTTACCCGGGGAATAAGGAGTGTGGATTCTCCTGGGACTAGCTCCTGCTATCATGTCTCTCCCCACCTTCCCTCCCCACCTCTATTTCTGCGTAATTGTCTTTTGAATGGGTCTCACTTTTTTTAAACCTAGGCTCCAATGACTTTCAATTGTTCTGAAATTCAGTCCTGAACAAAATCTCTATTAAATCCGGAGGCTTCTCTCGTCAGATTCCTGTCTCGTGGAAATTTTTTACATCAGTACCGTAAAATTAAATATAAACCCTGAACAATCCCTCACAGAAATGTGCACAAAAACAAGCTGAGCTAGCGGCAAATTTTTGCAAGTTACGATCATTTCTATCCCTCTGTAGAATGGTGCTGCATCATTTGTCTATAAATTTAAGCTGATTTTGCAGAATTGATTAGGCAATGACAGTTATTGGGTTTAAGTTGATGGTGAGATAAATAATTAGTTATCAGGCAATTGATTTACCTTGAACTTTAAATTCTCACAAAGAAAGTCCGGAACTTGAGTTCATCAGTTGTTACCATCCTATGCTCATTCTATTTTTCCCAAAGAGATGAATCTGATAATCGATTGATAATTATGCAGAAGATAAATGAGTCCCGGTTTCCCCTGAACCAGTTTTGATTAAGGAGATGAACAAATTGAGATGATTTTATGAATGGTGAGCAGGCCCCTTGAGTTTTGAAAACGTGTACCAGGTTTGAAGTAAGTTATTATTGGGAGTTGATGCTTTTTGATCAGTCTAAAAACTTGAATACAGTTCAAACGGGTGAATAAATCGGTTTTTTTCCGGACCTTACATTGTCCCCGAATCTCTCATCATTTGGATTCCGTGAAAAACTCAAAAATTTAGGTAACGTATTTCTACTTCACGTTCAGCGTACATCCTCCGGTCACTCGGAAGTGTGTCCTGAATCTGGAATTTCATTTTCTTTTCAACTTCCTCATTTCGATTTGCGGGGGGCATGGGGCCAAATTCTTGCGATGGAATGGTGTCGGGCTGTTTCCAAGCTGTATTCAAGAGATTAAACTGTTGCGTTTTATTTTTATGAAATTTGTCGAGAACAGTCAAATGGTGAATACCCTGTGTGAGATGTCAGTTGCCTCAATGATACTTGATTTTGTGAGGTCATTCCTACACTGGCCAGGCTAGCCAAGTAATAAGTCGAGTCAAACCGTCGGTGAGATCCAGGAATGATGTGACAAAACTTCTTGAAATATTTGAGCAAGATGACCCGAATTTTTCTTTCCTTAATGGGCTGTGTGCAATTTCGCCGTTTTTATGAAAGGTACCGCGGGAGAGACCACAGTTTAAAGTTTGGTTCCTTTTTCAGAAGTGATGTCAGTATCCTCTAGAAGAATTGTCTCTTTAAAGTAGAAATTTGCAATTACTCAATCAACCTTTTTTTCTCATCTATGCATGTTATTTTAAGCTTCATTTTGTTCACTGACAAAAATAAAGAATGTTTTGATGAGCAGAACAAATTAATTATGCTCACTCAAACAGGATTTGCTTGTTGCTGAATATCTTGAAAATATTTCCCTTTGCTAATGTAGGATTCAATGTCACTCTTCCTACATTTATCCAATACAATTCTTTTAAATGGCATCATTTTCTTGTGTGAGAAACTTCCAAGGAAAAACTTGGTGAATAAACTGCTTGTCCCCAGTAAATGTTATGTGCTGTCCTCCCCCAACCAACAATTTTCACACCAGAAGTTCCCTTTTTCCTTTTAAAATAGAAGCAATGATTACTTAGAGGTAAAATTGTCAAGCCCAGTTTAGTGGAAAGAAAATGAGAACCTCGTAATTTGAGTCACTAGGTGAGCATTTAGTGGTGTTCCATTTTGATTGATTATCATTGTAGGGTCAAAAATGTTTTATTTTCAAGTTGGTTGATATTAACCTTTAATTTTTCCTTTTAGATGTTGATGATGTTAAATTTGTGATAAACTACGATTTCCCTCATGTATCGGAAGATTACATCCACCGAATTGGCCGCACTGGAAGATCCAACCAGACCGGAACAGCGTACACATTCTTCACACGGAAAAACAGCAAACAAGCCAATGAATTGATTTCAGTTCTTCGCGAAGCTAACCAAGAAGTAGACCCGAAACTGCAAGGCCTTGCCCGATCAGGTGGATTTGGCGGATCATCGAACAGACGCTGGGGTGGCCCCCCTAGCCGAGGAGGCAGTGGCGGTGGATACCGAGGAAACTCATCCGGTGGCTACCAAGGAAACCGAGGCGGAAGCGGTGGAGACTGGAGGAGCAACAACGGTAACAGTTCGTGGAACTCCAGCAACAACACACAAGGACAAGGGTATTATAACAACAGTGGAAATTCTGGCAGTTGGTCGAATGGTGGTTCCAACAACGCAGGACAATGGGGCGCAGCTCAACAATACTAAAATGTGTATGATCTTATCACTATCATTCCTCTCTCGACAATTCTTATTCTCATCTTATTTGTCAACTATCGAAGCCTTTCATTCTTTTTGTACCCTCACCGCTTTGGTGACATGTTAATTAAGTCTATTTATGTTTTCAAAGATGTTTTATTGAAAGTTTAATTGACACTATCTCTTGCGTCAAAGCATTTCGGCTGTACATTGCTATCGTTGAACAACTTTCACTGGCATTAAGGTGTTTCATGTTCCTCACGAATTTTATTTCTTTTCATTTTGTACGTATTTTTTTAATAAACTTTCCCTTTGAATTTCTCCCTATAACAAAGATAAGTGGAACCAGTCAATAACTCTAGTTTTTGTTTGAGCAATTTACATTGGTGTGTGATAATTTTGGGTTTCTTCACTGTAGTCAAAATTTTTACTGTCCCCTCTAGTGTATTTCTTTTTCTTTTTCAATGAGAATAAATTCTCTAAGTTCCTTTTTGTAAATTATTTGAAGCAAATAAAATTTGCTTGCTTGCAATTATAATTTCTTTTAAACATTACAAAACTTTTAATTAGCTTTAGTTTTGTTGCTGTTATGTTTTAGTATACAGTGGAGCCTTTTTCAATGGGTTATCTTTTTCTTTCGTTTTAATCCACCAGATCATGCACGAATGATTAACATCTCAACTATTTGACCAGTGTCAGTATTCATCATTTCACGAATCAATGTGTAATCCCTTTTGAAATAAATTTTTTCTGTACTTAAAAAAAAAAAAAAA
>c100200.graph_c0
CAAGTGCATTGATTTAGTTTTTGCTGATGTGGTATAATGGGTGAAGCAAGTTTAATTCATGATCATAAGGAAAAATAAAGACTGATACATTCATCCTTAGAACTCTATATTCCAGCCGAGTTTCTTGAACTTGTAGATGAATCGTATATATATTCTATTGAAGAACTCTAATACTCCACAACTCTTCTAAGAAATAAAAATATAATTATATATCTAACCAACTTTAATCATGTTGATGCTCATGCGGCGTCGTCGTCTCTCCTCCATTGAACTCTGAAGTTGTTCCTTAGCACGCCTTAATGATTCCAACACTTGTTTCACCGTCTCATCTAGCACTTCCGGATCAACACTCTGCCTCTCATCTTCCGCCGGCAACGGCATATCCACCGGAACTAACGCCGTCAAATTATCTACTTGCTCTTCGCCGTTGAGGCCTTCTCGATCACCACATGACTCCATTCGGTGAACTGGCTTTTCAGAATGTGGTTCAACTGCTGTGGCTCTGGAGTTTGAGCTATCCTGACTAGGACTCCATAAACTGAGTTGTGAATCATTGATTTCCTCCACTTTTAGGACAATCTCTTTTGCAGAGATCTTCATTTTTTCGGGTTTCGAAGAAGCTGTGGATGATACAGTGGAGACGTCGGTGGTTTTATCCGACGAAAAAGACTCTTCTGATTCATCGGCTACGTATGAAATATTCATGCATTCAAGCCTCTTCATTAGGATTTTCAGCTTCTTTTCAGCTCTGTTTCTCGATTTTGCCTCTTGCTTCAACAGCCTTTCCACTTCTAAAACCCTAATTCCCAAATGCTCTGCCTCCTCTCTTGCATTTCTTGAAGCCAATCTCTCAGCAAGCAATCTTCCTCTTAAACAGTTCGCTGTCCTCGAACTATCTTCTCCTTCAACCTTATTTCCACTGCATTCTACTTGTGCATTGTCTGTTCCCGTCATCTTCAATACTTTAAATTTTGCTGTCACTAAGAGCACTATAATAAGGCCTTATTTGTGAGTTGTGTGGAATTTTTATGAAGAAGATTTCAGAAGAAGAGAAGAAAACAGGTTTTGGATTATCTAAAACATTTCTCTGAGCATAGGGCACATTCACAATCACTTTAATAAATCTTGCCCCCACCACCACACACAGGAAATTTTATCCCATTTTTGCATGTACTACCACCTATC
>c100201.graph_c0
GGCATATTTATCCAAGTCATAACAAATAAAGAACAAATTTTGAAAGGGTAATTGATTAAAAGAATGTAATCGCTCTTTTCAAAATCTGCACAACTTTTTCCTCATAATTTTGAAACTACGAGTTTGATTAAACAAAAAAGAATGCCAACAGAAAAAAAGTAGATGAAATTAGAATATAATTATAATGACAAAATATATTGGATTCCGGTTCATAAAAACGCCTATATATATTCCAACCAAAACAAAATTAGGGTTGTAGCTGGACCATCATTTCTAACATAGCAGCGATCCAAACCCTTTCGCCAACCAAAAACCATAAACCATCCATTTAATTCACAAACAAAAACCCCTAAAATTCCTGCGATGCAGAGCCAATCTCCTTGTCCCTTCCGCCAGCTTTCTTCGGCAACAAAGTCTGGTGAATATTTGGCAGAACACCGCCATTTGCGATTGTCACGTGGCCCAACAGCTTGCTCAATTCTTCATCGTTCCTCACTGCCAACTGTATGTGACGGGGAACAATTCTGTTCTTCTTGTTATCTCTAGCTGCATTTCCCGCAAGCTCCAACACCTCAGCGGCGAGGTACTCAAGCACGGCGGAGAGGTAGACGGGGGCGCCGGCGCCGACACGCTCGGCGTATTTACCAGCCTTGAGAAAACGCGCGATTCTTCCGACGGGGAACTGGAGGCCGGCTTTCGACGAGCGGGAGACGGATTTCGAAGCCTTCGGTTTGCCTCTTCCGCCCTTGGTGGTGGCTGCGGCGTTAGAACTCATTTTCCGGCGGCGGCGATTGACGGCAGGGAAACCCTAGAGAGGAGAGTCGAATCGGTTGATTTTTGGGAGCGTTTTGTGCGTAGTGATCGGCGCGCAGATCTTGAAGATGAACTAAC
>c100202.graph_c0
GAGCAGCCGTAACATGGCGGCACTAAGCTTGCGCCATCTCACTCATCTCTCCCCCTATTTATCTCCCCCTTCTAAATTTTTCCTCGACTCATCACACTTCTCCACGCACTCCATTCCATTTCCACGCACAAAGATTCGCTTCTCGACTTCGATCATGGCTTCCGCTGCTAAAAAGGTTTTGGTTCCGGTGGCGAACGGCACGGAGCCGCTGGAGGCGGTGGTTACGATAGATGTGCTCCGTAGAGCCGGCGCCGATGTCACTGTAGCATCCGTCGAGAAACATCTCCGCGTTGATGCCGCCCACGGCATCAAAATCGTAGCCGATTCGCTTATTTCCGACTGCGAGAATACTCATTTCGATCTTATCTCTCTTCCGGGAGGAATGCCTGGTGCAACCACTCTCAAGGATTGCAAAACATTGGAGAGCATTGTGAGAAAGCAGGCTGCAGAAGGTCGGGCGTATGCTGCAATATGTGCAGCTCCAGCCGTGGCACTTGGGTCGTGGGGACTGTTAAAGGGGTTTAAGGCAACTTGCTACCCATCTTTCATGGAGCAATTGTCGACCTCTGCATCTGCTGTTGAATCTAGGGTGCAGAAGGATGGTAAAGTAGTGACAAGTCGTGGACCTGGAACAACAATGGAGTATGCTGTTTCCTTGGTTGAGCTGCTGTATGGAAAAGAAAAGGCCGATGAAATTTCTGGTCCTATGGTCTTGCAATCAAATCATGGGGATGAGTATACTTTCGCTGAATTAAACCCTGTCAAGTGGACGTGTGGTGATTCTCCTAAGATTCTTGTGCCTATTGCTAACGGGAGCGAGGAGATGGAAGCTGTTATCATCATCGATGTTCTCCGACGTGCAAAAGCCAAAGTGGTAGTGGCATCTGTTGAAGATAAACTTGAAATTGAGGCTTCTAGGAAAGTTAAACTAGTTGCTGATGTGCTCCTAGATGAAGTCATCAAGGATTCGTTTGACCTTATTGTCTTACCGGGTGGACTTGGTGGCGCTCAAGCCTTCACAGAGTCGGAGAAGCTAGTAAATTTGCTGAAGAAACAAAGAGAATCGAATAAACTATATGGAGCAATATGTGCATCCCCAGCTTTAGTCCTTGAGCCCCATGGTCTGCTCAAGGGTAAAAAGGCAACTGCTTTTCCGGCTATGTGCAACAAATTGTCGGACCCAAGCGAAGCAGAGAACCGAGTGGTGGTGGATGGCAATCTTGTGACGAGTCGAGGACCGGGAACTACCATGGAGTTTGCACTGGTGATTGCGGAGAAGTTTTTTTGGGCGGGAGAAAGCCCTTGAGCTTGCAAAGGCCATGGTATTCTGCCATTAGAAGGTGCTGTATAAATGGTGTGTTTTGGTTAAGTTGTGGTGGAAACTTATAAGGAGTTAAGCTGTGTAACTGATGTAATTGCTGTTGCTATCTTGTAAAATCCCCTCTGCTTATCTGATGTCTTGCTTTTATGACGATTAATAAAATCTTTAACGAGGTTTTGATATACATAAAAAAAAAAAA
>c100203.graph_c0
AAAAAATTTCAATAAACGACAATCTAACCATCTGTAAAATTTAAAACTTCCATAGTTACTCGTAACTCGTGCTCTTCAGTAGGAAAGATGAGATGGTTTTGCGTATAATGACAAATAGTATGAGATCCATTCTTCGCTTCTCATTCGTGTAATCCATGCTTTTTTCCATCTCTTTTGTTTAACTGATAAGTTGATTTTGCTGTTATTCATGCAATACATAAGTAGCCAGGTTTTGTGTAATTGGGGAAAACATCATAAAATAAATTGTGATGTTTGGTTAATTTTTCCTTTGAAGTATTCATCTGGTTTTTTTTCATTCATGCATGTGGAACCGCTTGATTTGATATTTAGTTTGAGGTTGCTATCTGCTTGTGATTATTAGTCAAACTTTTTTGCTTAATTCAGATGTCATGTCGTTTTTAGATTCACTCAATTCAATGAATGCATTATTGTAGCCATTTTATATGATATACTTCTGGATGTCTACTTTATGTGAAAAAAACTGTCATTTCCTCTAAGGAATTTTAATTTATCCTGATTTGAAGCTTATATGTCGTTGTTTCGATCTTTTTTTTCCCACTTACATGATGTGCAAATATATCCACAGGCTGAAAAAATTGGCTTGGAAT
>c100204.graph_c0
CCCAATGATTCTCATCTTGATTTTCAATTTGTCAATGTAGTTAGTTCATAGATGGCCTAAACCCGGTCCATTTAACTAAGCTCAAATAATTCAAGTATACTACTTTGAATGATAATATTCATACAAACTATATCAATCAATCAACACCAACGCAATTGAGAATTTGAGATAGATAGATAGACAGACAGAAATGCGAATGAATATGGGTAAACATAAAACAAGAAGCATTTCATCTCTCTACACATACATGTACTCGCCCCCACGAATTGCGTTCGCGGCACCTTTTCTCTCCTCCTCCGCCTCCTTCTCCCTCTCCTTCCAACTTTCATAAGCATGGTCGTCGGTTCTTAGCTCGTGGCGACAGATTGGACAAGAATTGTGCTCATCCAGCCATGGTTTGAGGCAAGGAGGATGGAACATGTGTTTGCAGGGTAATTCTTGCATCTTATCATCTACGATCAAGCTCTCCTGGCAAATGGAACACACCGCGTCTTTACCCAGCTTCACCAAGATTTCTTCCGTAACGCCTGTGACAGGAAGATTTGCCACGACTTCCTTACTGGCAGGTGGCACTCTTCGAGCTCCAGAAGAATCACGCGACATAATCTCCGGAAGAATATCATCCAGATTATTAACCAGCTCCTGCAGAAGGCTTGAAGCACTTTCTCCCGAGTTAGCACTTTCCATCCGATCTCCAGACGACTCACCCTCAAGCATGGCAGCAGCAGCAGCCAGCAGATTTGATCGCACCAACCATTCTGGTTGATCAGGCTCAGGGTCAACAGTGAGATGCCCTTCGAATAAATAGCCTCCATTAGTTCTACTCTCTCTAGGCATTGAGACTTCGGGCCGGTTTTCTACTTCGCCCAATTGATCCCGTGCCTGAGCAATGCAGCTTTGCAAGTGCTTTCTCTCAGAAGCATCTGAGACGAGCTGCTCGGCCTCTTGGAAAAGGTTAAGCCCGGCATTCCAAAACCCAGGTGAAGTGTGCCTCGCCTTCAAAACAGTTGCAACCCGACATACAACGGTGTAAAACGAATTGCGGAGATTAGGCGAAGCAGATGAATAATGTTGTTGAAGGAGAGATCTGATTTCGGATACAGATCCCTCGAACATCTGTTTCTTCGCTAGCTGTTTCTGCAACTCCTGCAGCCTCTGCAGAATTTCTCCCTCATTCGCCGCCATTAAAATAGATTCTTGATTGTGCTTCAAAATTATTCTGCAATATCTCCAAAATCAATCGCAAAAAAGAAAAAATCTGTGAATTATGGGTTTTGGTTCGGCAATTGAGGGCTTTTAATAAGCGGGTGTGATCGAACGACTTTTGATTTCTGTCTTGGAGAAGAGGAAATCAAATTTTGTACCCTTTTTCACTTTTGTTCAAAACTACAAAGGGAAATTGACGGTATTAAATTTATTGTTTTGCTTACATACTAGATTGGTTGAGCCCTCAATTCCTGCG
>c100205.graph_c0
GTCGCAGCCGCCGTATATTCTCCTCTCCGACTACCCGTATCACCACACATCACATACACACAACATGCGTCCTACTCAGATGCTCATGGGCGGTGGCGGCCAGAAGCCCGGCAACTACCTCGGACCCTGGGGTGCCCTTGGCTCTCTTCCCCAGAAGGGCATTGTTCACTACGGCCTCGCCCAGAACCGTCAGAACCCTCTTGCCGGAACTCTCAACGCCGCCATCTTCAACACCTTCCGCCGCACCCGTAGCCAGATCCTCTACTGGGGCGTTCCTCTGCTCATCGCATACGAGGCCATGCAGTGGGCCATTGAGAAGAACGAGTTCGTCAACTCCAAGGAGGGCCGCGCTCTTTACGGCGACGAGGAGTAAATTGTTTCTTTTGTTGAGAGAAGGCTGGAAGTGCCGCGAGCGAGAGATGCGGTTCTGTAAATATCCCACCACAATGTACCAAAGCCGTCGACACTAAAAAAAAA
>c100206.graph_c0
CTCTCTAAATTTTTCTTCAATTCTCTACACCCAAAAAAGCCCGAGCAAGAATCTTTTGCGAGAGCTGATTCATCTTTCCGCCGTGTTAAACTTAAGTCCCCATCGATTGATTCTCTCTTCAACTAGCAGAGAACCGATAAGGAAAAAGGGAACGTTTCTTTTGCATTTTCTCTCTCTTCGATCGATTGGGCTATTTCTGAAATGTCTTTCATGTATACATTCTTCATCCCCGAGGAAGAAGAAGGCGAGTGGGAGAAGGAAAGATAGAAAAAGATCGAATTTTTTTCTTGTGTATTTCTCACCCAAATTTCAGACTGCCGTCCTGTTTTTGCTCAAGATCATACATAAAAAGATTATATATTATTTTTGTGCACCAGCACCATCGATCTTGATCTTATTCAGCCGGGATGTCGACGAGTATAATTAATGACTCAATGGTGATGAGCGCCGGGCCTGATGGGTCCGCAGTTAACGGGCCCTTGAATACGCTTTCGGGCCAAATCGAGGTGGATTTCGCGAAATGCGATTGCTGCGGGCTTACAGAGGAATGCACCCTTTCGTATATCGAGACGATTCGCCAAAGATATGGCGGCAAATGGATCTGCGGGCTTTGTGCAGAGGCCGTGAAAGATGAAATATTGCGTTGTCAGAAGCTAATAAGCCCGGACGAAGCGATGGCCCGACATTTCAGCTTCTGCAACAAGTTTCGGGCCTCCGGGCCCCCACCGGATCCCACGGTGCATTTGATTCGGGCTGTGAGGCAGCTATTGAAAAAGAGTTTGGAAAGCCCGAAATCAATGAGGTCAATGCCATGTAGCCCAACAAATAAGAGAAGGGAGCTCGACCTAGAAGGCCCGGTGTTGGCCCGATCGGAGAGTTGTATGTCGAGTTTAACCCTAGTTGATGCCTCTGTGTATTGTGGATTGGACGAAGGTTGTGAATGAGGTGAAGGGAAAATATGGTACATACAATTCTTAGTGGAAGAAAATTGGAAAAGAAAGAAAAAAAAAGAAGATGATGATGATGATGTAGTGCTTAATTTTGAACATGAATTAGTGTTAAAACATAATAATTCATATCATGAAATGAAATGGATGATCGAGTAGTAAATGCTTTTTTGAATCTTGCTGGTGTTGTTGCACTCAAAGATGTGGTGGTTAAATAAATTATGTGCATTGAGATGATGATCATTTTGTGCCTCTTTATACTTGGAATGTATTTGTTGATACTAAATTGCTTGCTTTC
>c100207.graph_c0
AAATTTCCATCCACCATTTCATTGTTTGCATATATAATATATACACACACACTATAAATAATCAAATCACAATATCGAACTGATTAGCTCTGCGATCAAAGTCGGCGCAATTTTGTGTGAATTTCAGTCTCCTCTTCGGTTAATTCATTTGGGAGGTGATTTTTGCAAATTCGGAGATGGGATTCAATAAAGTGTACAGGACATTGCAGGAAGTTTTCCCTCAGATTGATCCTCGAGCTCTTAGAGCTGTTGCTATTGAGCATAGCAAGGACGTTGATGCGGCTGTTGAGACTGTGCTTGCCGAGGTCATACCTTTCTTTACTATACGAACTAGACCAAAAACCCCTTCGACTGGGAGTGTTTCTGTTGGAGGATCATCAAAAGGTGCTATTTCCAATGCGCAAACTGTGAACTGCACATCTGTGAATGCTGCGGTTGGCTCAACTGATAGCCAGAATGGTTCTATTGCGAATGTTGGATATCAACAGTCTTTTGGTGATGCTAATGATGGGCGTAGTGAACCTTTTTATGATCCACATGATCGACATTGTGAAAGAGTGCATGCTATGGTTGAATTGGCATTGTCTCGTGGTGAAATGTCTTGTGATGAAGCTGATCAGTTGATAGCTGGGGTAAATGCTCATCAATTTGAAGTGTCAGTAGAATTCAAAACAGATAAAACACCTACAGAGGGTAAAAATCCAGAAAGCCTTTCAGCTACCAATAAAGACAGTGAACAGGGGAAGACCTCTGGAGATGGCAATACTTGTGGGGTTGGACCTGCTTCATTTATTGTTCGTGATCTAACAGCAAGCCTTCCTGAAAACAATTCCCCGTTGTTAATACTGAATGACAATTCTGGAAGTGACAAGATGGAATCTACCAGCAACATTGCTGACACTGATGATGATGGCTCCATGTCTCAATCTAGCAAAATTGATATGATTGATGCTCTTGCCAAAATTATAGCTGATGCAAGAGATAATAAGAAAACGTTGTTCTCAGCAATGGACTCTGTTATCAGCATGATGAGGGAAGTGCAGCATAAAGAGCAAGCTGCAGAACAAGCCAAAGTGGAGGATGCTATGGGCAGTACAGATATACTGGTTAAGTCTGAAGAACTTAAGCAAATGGTGAAAAAGGCAGAGGAAGCAAATTCCACGCACGCTGGAGAAGTGTATGGTGAGAAGGCCATCCTAGCATCTGAATTAAGAGAGCTTCAATCTCGTGCACTCTCCTTGTCAGTTGAAAGAGACAAATATCTTGCTGTTCTTGATGAGGTTCTCTTAAGCTTTATTCTCCTTTTAGTGCTAATGCTTCTATTATCTATTCCTTGCATCCAGTACCATTATACATTGTGGATGTAGGTATACTTGCCCAATCCCACTGTATCACGCTCTTATTTGTCACATTGTTATTCTTCATTTGATAATTAGCTTCAATTGTTTGACAAGATGGATTTCCTTTGACATTTTCAAGTTTCTTGTCACTGTCCTTTCTTTTTACTATTTGTTTCACAAACTAGTTGTGAAATCAAAATTTCTTTTTATTTTTCTTTAAAAGAAAGAAAAACTTGAGCTTGAATTACTTTCTTTTATTTTATTCTGTGACTAATCTTACTGGTGTCTTTCTTTTGTAAACATTGGGGCAGCTTGATCATTCTTTTCTGTCATTTATCTTGCAGCATTATGCATTATCTTAGTTGTTGAAGTGTTACAAGTTTAAATTCTTTTCTAGCTAAGGCTTCTTCTTTTACCTCTTTTGACTTTAAATTACGATTGTTGGCTTAATGAAGTTGAAAAGGTTGAACTTTAAAATCGAATCAGAGTTGTTTATGTTTTCTCCTGCAGATGCAACAAACTTTGGAGGTGCGATTGACTGAAGCTCAGAATGTAATAAAATCTGCTGAGCAAGAAAAAATGGAAAAGGAAAAGGCTGCAATGGAAGCCCTTGCTGAGCAGGAATTGATCATGGAGAAAGTGTTGCAACAGTCAAAGATCCTTAACCAACAGGCAGAAGATAATGCCAAGTTGCGGGAATTTCTTGTGGATCGTGGCCATGTTGTAGATATGTTGCAAGGAGAAATCTCTGTTATATGTCAGGATGTGAGGCTGCTGAAGGAAAAATTCGATGAGCACATTCCATTAAGCAAATCACTCTCATCCAGCCAGACCAGCTTCATCTTAGCTTCATCTGGTTCATCTTCGAAAAGCTTGATTTCCGAGCAAGTGGAAGCACTTCCCGACGAAGGAGCTGATGGTTCACCGGGCACTCAAGAGAAGGAAGGTGCGATTTCTTGTTCGGCTGGGGACTCGTCTATTGTTCAAGTTGCTAGGAATGATCACAAGTCACTCTCAGATGACGAATGGGAAATCTGCGACCATGATGTTCCTTCTTGAATGCAAACCACCAGTACTGATGGCTCAGGTTCCCTCTGATTTTGTTCATTTTACTTCTAGAGATTGTTTTTAAGCTTTGGAATTCTGTGGATTCTAAAACGCCAGGAAATTACGCGAATAAGTTTATTCGTATTTGTTCATATAAATATTATAACGAAAATTTTCTGCTGTCTGTTTTCTAACTTTTTTTTTTCTATAATATGTTGCTTGATCGAGGCTTTATT
>c100208.graph_c0
TAAATCTCCACCAAGTCCACATTACACGCAGCAATGGCAACCAACATCACATGGCACGCCGGCCTCACCCGTGAGGAGCGCACCGACCTCCGCAAGCAGAAGGGTGCCACCGTCTGGTTCACTGGTCTCTCTGCCTCTGGCAAGTCCACCATTGCCATTGCTCTCGAGCAGCACCTCCTCCACCTTGGTCTCCAGACCTACAGACTCGATGGCGACAACGTCCGCTTCGGCCTGAACAAGGACCTCGGCTTCTCGCCCAAGGACAGAGAGGAGAACATCAGGCGTATCGCTGAGGTCGCCAAGTTGTTCGCCGACAGCACAACTATCGCCCTCACCTCCTTTATCTCCCCCTACAAGGCCGACCGCCAGATCGCTCGTGACCTCCACGCCGATACCAAGAACAACGAGTCTCCTCTTCCCTTCATCGAGGTCTTCATTGACATTCCCGTTGAGGAGGCTGAGAAGCGCGACCCCAAGGGTCTGTACAAGAAGGCTCGCGCCGGCGAGATCAAGGAGTTCACTGGTATCAGCGCTCCTTACGAGGCTCCCGAGAACGCCGAGATCCACATTCACAGCGAGAAGACCAGCGTGGAGGAGGCTGTCAAGATCATCACCGACTACCTCCAGGAGAAGGGTCTGTTGAAGTAGATTGATACATATGCCGATGGCCGGCCAGCGGATATATATTAAAAAGACGATCGCAGCGCATCAGAATGCTGCAGCGACTAGAAAATGAATACG
>c100209.graph_c0
GCCAGCATTAGCTCCACCCTAACAATAAATGATGTTGAAGGTTTCAGAATACACAGGTCAAAAAATGAAAATGTAACCTTCTTTCAACGCAAATCAAACACTATATGTTGTTTCATATAAAAATCACACCAACATTCTGACTCTAAACAAAATGGTACGATACTTATAAGTAGTTTTTAATGTGTATGAAATAAGTTATAAATGGATCATTTAATGCATTCACGCATAATACTACCAGAAAAGTGTTTATTCTAATGAGCGGCATAATTATTCAGGAGAGACCAAATCTCCACATTAAAAGTTAACACTCTATAACAGGTAACTCTATAACAGGAGCAGACTATAATCATTTTTCGCACACTAGCAAAAGCATGAATTCTCTAGCCAACTAAACTCAACCCACTTTTCTTTTTCACAAGCAGTCCTAACACATTTTACCAAGAAGAGCATATATCAGTGAAAGGAGTGGCAATACAAATGACAAATTTGCAAATTTTATGTTGTTCTCCTAATTTAAATACAAACACACACACACACACAAAATTTTATAAACTAAAGATGCAAACATTGACATTTATTCGAGATACACTATATTCCCGTAGGCATAAACAGCAAACAACAATAACAGTGTTTTTTGCTATAGCACGGTTTTCGCCATAGCATTCGGATGTATACAAATAAACTACCTGACTAACTACATTATTACAACAACATCATCATTCGAGGGTTGTAATTTTTTCCCGTTTCATAAATCAGAAAGAAATGTGAAAATAAAATGGAAAACGTATTTCTCGGAGCATGATCATTTTTCTTTAACTAGGTAGTAGATAAACAAAATAATAATTGTATCGAAAAATTAATGATATTAACAATAATAGATGAATGGACAATTAAAATAACAGCTTTCGGCATAACCACTTCTTGACAAACACTAAATTATAAAAAAAAATACAAAAAAAAACAAAAACAGACCCAAATCCAA
>c100210.graph_c0
TAATCAACTACTTTTATTGAATGATTTTGATTCTATTTGCATACAAATTGCAAATGGTGGTCCTCAACATCTTCCATTCAAAAGGGAAAAACTCGATTTTTTCGAAAATATAAAACCTTGAGGGAGGCTAGAGCTTGAAGAAGCCAAACAACAGTTCAAAACAAAAAATTTGATCTACCAAAAGAGAGTGTAAATGAGAAGCAGCCTATATATCTAACCTGAAATGGGGGGAAAGGAAGGCAAATGTAGAGATACAGAAAGATATGAATCAACTCATAGCTGCTTTCTTCTCCTCTTCGATCCGTTTCAGCTCGACTAATCTTTCTGCCCACGCTCTCTCTCTTGCAACTGCAGCCATCTTACGCTCCACCCTTAGCGTGAGCTTCTTCCTCTTCGCCTCTTGTATCAGGACTGTGCGTTTCTTTCTTTCCGACTTTATAAATGCACGATGCTGTTTGATTCTCTTCTTCTCATTCCTTCTCTTCAAGCTTCCCTCGTTGGGCTGGTTAGGCAGTATTGGTTCACCAGGCACAGATTTCACCCACGTATACGGACCTGGGGGTTTCAAGCTGGTTCTTTTGCGGCGAGGCTTGTCGACGGGTCTACGTTTCGGGTACCTGGTGTCCGTGAGACTGTGGAAGGCGCTGCGAGGAGGAATCCACGGAATGTCGCGGCGGAGGGGCGCGAAGAGGTGGCGGAGCTGCGGCGGAGGAGTGGTGGAGAATGTTTTTGCTGCGGGAGAGAAATGGGAGGCGGGTGAAAGGATTCTGGATACGGGTCGGATTATGGATCTTAGGGCTCCGAAACCCATGGCTATGGCGGATTCGTGCAGTGATCTCTGTGTTTTAGAGAGAGAAAATGGCGTTTGACGGCTTTGGATTTGAG
>c100211.graph_c0
CACCCCCCTCTCTCACTCTCTCTCCCCCTCCACTTGCCTTGCCTTCATCTCTCTCTCAAAACAAAACAATCCATTGATGAAAAGTTTGACAATCACCACCACCTCCAAAAAGCTCAAACAATGGCCATGGCCGCCGCCAACAAGCCCAAGAAAGCACTCATCAATCTCCACTCCAACCTCGCCATCACCCTCTTCTTCATCGTAGTCTTCACCATCCCCGCCCTCCTCCTCCTCCACACTCCCTCTAACTACATCACCAACAACCTCTGCTCCACCGACAAGCCCTGGTCCGGCGACCTCCGCCGCGCCGAGTTCGCCTGGAACAAACTCTCCTTCCACGACGGACCTCCGCCGCCACAGACCCTCAGGATCGCCGTCTTCTCCCGTAAGTGGCCCACCACCGCCACCCCTGGCGGCATGGAGCGCCACGCCCATACTCTCCACACCGCCCTCGCCCGCCGCGGCCACGAAGTCCACGTCTTCACTTCTCCCCCCGCCGACCCAGTCCCGCCGACCACCGCCGCGTCACCGGTGGTGCACTGCCACGAGGGCGAGCCGGAGAAATGGCGGTACAACAAAGCGTGGGAGCAGTACGAAGAAGAGAACAAGAAACAGCCCTTCGACGTCATTCACTCCGAGAGTGTGGCGCTGCCGTTCTGGCTCGCCCGCGGCGTCGAGAACCTCGCCGTTTCATGGCACGGCATCGCCCTCGAGAGCGTGCAGTCGAGCATATATCAAGATTTGACTCGAAAAAACGGCGAGCAAATGAGCCCTGCATTCAACCAGAGCTTGCAGAGCATGATTCCTAAAGTCATCAACGAAATCAGATTCTTCTCCAACTACCGCCACCACGTCGCGATCAGCGACAGCTGCGGCGAGATGCTGAGAGACGTGTACCAGATTCCGACAAAGAGAGTTCACGTGATCGTGAATGGAGTCGATGAAGACGAGTTCGTCCAAGATTTGGCGTTAGGACAAGCGTTCAGATCCAAGATTGGTGTCCCAAAAAACGCTAGTTTAGTTCTGGGCGTGGCGGGGAGGCTAGTGAAGGATAAAGGGCATCCATTGCTGTACGAGGCTTTCTCGATGATGAAGGTGAAGCACCCCGGCGTTTACTTGATCGTCGCCGGAGCGGGGCCGTGGATGCAGCGATACAAGGAGATGGGGCCGCAAGTTATAGTGTTGGGGTCGATGAATCCTTTGGAATTGAAAGGCTTTTATAATGCGATCGACATTTTTGTTAATCCAACTCTTAGGCCTCAAGGGCTTGATCTTACTTTGATGGAGGCGATGTTGAGTGGGAAGCCGGTTTTGGCATCGAGGTTTCCTAGCATTAAAGGGACGATTGTGGTGGATGATGAGTTTGGTTTCATGTTTGCACCCAATGTGGAGTCGTTGTATGAGGCGTTGGAGCTGGCCGCCGCCGAGGGGGCCCAGAGGCTGGCGGAGAGAGGGAAAGCATGCCGGAAATATGCCGGTTCCATGTTCACGGCCAGGAAGATGGCCATGGCCTATGAGAGATTGTTTTTGTGTATCAAGAATCACACCTTTTGTATCTACTCTTAAAATTTTTGTTTCAAGCTTTTCTTATTTATTTTAGAAATATGATACATTAATTAATAATCTTGAAATGTTGTATAATGCTGTTGTGAATCAGATCTCTCTTTTAATTTACTTGCAGATCTTCTTTTTGAGTTCCAG
>c100212.graph_c0
TGCCGATGACATCGTTTCGGGAAAGCAAGTTTTCATGGCCTAAGACATTAGTGAAGAAATGGCTCAACATCAAAAGCAAAACTGAGGATTTTCATGCCGATGACATCGTTTCGGGAGGTGTTGATGAAGAATGGATGAACAATTTCAGAGAGAGGGAGGAGGCATGCACTATCAAGAAAAGCAAAACAGAGAAATCAACTAGAAGGACTTCTGATCGTGTCCGGCGAAGTAAGATTGATCTTGATGCCTCCCAACTCACAGATGTGCAAAACTATAGAATCTTTGTGGCAACATGGAATGTAGCTGGGAAATCTCCACCTAGTTATCTAAATCTTGAAGAGTGGCTGCACACTTCACCTCCAGCTGATGTTTATGTCCTAGGGTTCCAAGAGATTGTTCCTCTAAACGCTGGCAATGTTTTGGGCACAGAAGATAACGGCCCTGCCAGGAAATGGCTGGCTCTCATTCGAGAAACACTAAATAGTCTACCGGGAAGTAGTGGCAATTGTCGTACTCCTTCACCAGTCCCTGATCCAATTGTTGAGTTAGATGATGACTTTGAAGGAACAAATAGAGAGAAGGCTTCCTCTTTCTTTCAGCGCCGCTCTTTCCAGTCATTGAGCCGTAGCATGAGAATAATGGAAAATGACAATTCACTGTCTCAGCCAAGACTTGATCGTAGATACAGTGTCTGTGATAGGGCGATGTATGGACATAGATCGAGTGATTATTATGATCCTAATGGCAGGTGGGATTGTTCCTCAGACGACGAAGATGGACCAAGTGCTTCACATTGCACATATTACTCACCTGTTGCCTTTAATGGTTCTGTTTCTCTGGAGGATAGAGACAGACATCCCGGTCAGTCGAGGTATTGCTTAGTTGCAAGCAAGCAGATGGTAGGGATTTTTCTCACTGTTTGGATAAAGAGGGATCTAAGAGACGCTGTGCGAAATCTGAAGGTGTCTTGTGTCGGCAGAGGCTTAATGGGCTATCTTGGAAATAAGGGATCAATATCAATTAGCATGTCTTTGCACCAAACGAGCTTCTGCTTCATTTGTAGTCACTTGACCTCGGGAGAGAAGGATGGTGACGAGCTGAGGAGGAACTCCGATGTCATGGAGATTTTAAGGAAAACAAGGTTTCCACGAGTTCATGGCATGGGTGACGACAACTCTCCTCGAATAATTCTTGAGCATGACCGAATCATTTGGCTTGGGGACTTAAATTACAGAATAGCTCTGTCTTACCGATGTGCAAAAGCTCTGGTTGAGATGCGAAACTGGAGAGTTTTGTTAGAGAATGACCAGCTTCGTATAGAGCAGAGACACGGAAGAGTTTTTTCTGGATGGAATGAAGGGAGGATTTATTTTCCTCCTACATACAAATATTCAAATAATTCAGACCGTTATGCTGGTGAGAATATGCACCCAAAAGAGAAACGCAGAACGCCAGCATGGTGTGATCGTATATTGTGGCACGGTCGTGGCATCCAACAACTATCGTATGTTCGTGGAGAATCTAGGTTTTCTGATCATAGACCGGTGTACAGTATATTTCTGGCAGAAGTTGAGTCTATCAATCGCAACCGCATCAAGAAAAGCACGACTTATTCGAGCTCAAGGGTTGAGGCTGAAGAGCTGCTGCCGTATGCGCATGGATATGCTCGACCAAATTTCTTCTAATGATCTACATTTAACTTCTGCTCATGTGGATCTTATCTTGGACCATGAGAAAATCAGCTGCTCAACAACAGGTATACAACTCTTACATGGAGTTAGTAAACTTTATGACTTGGACCACTTTGTCATTGATTAACCAGGAGCCATTCTTTGATAATTCAGACAGAAGTCGAGAGAGATGGAGATGGAGATGAAGATTCTCGACTCATTGTTGAACCTATATGGTTCTGTGAGTACAATAAAAGAGGTCCATCCCGTCCGGTTTCAATTACAACTAACGCGTTCAATATCATACAGTGATGGTTTTGCAGAACGCAGTTTGCAATCATAACAAGCTCACTTGATGCAAAAACCACAAATTATTGTAGGAAGATTGCATATACTACAAAGTTTTGGCCTACTAGTAAATCAATTTATGAAGAAACGGCGGATGCCATTTCAACTGTAAATGAATGTTGTATTTGTATTGACACACATTTATCCGAGGGCAATTCTTGAATTCAT
>c100213.graph_c0
GTCGGAATTGTGTGGAGACAATTGATTGGGGCGTTAAAAAAAAAAAAACGAAAAAGGGTAGAGAAAAGGGAGTGTTAATTAATTAGTTACATCAACATCAGGATAGGTTTTGTTTACAAGAAAATGAATCCAACCGAAAAGTTCAAACGCAAGAACCAGCATTCCCAGGCCTCCAAGAACTCCAATATATGCCCATTTCCAGACATGGTCCGGTTCCAAAATCTTAATCCCCAGGAATATATTGAGTGATATGAATGCCAGTATTGCATACCCTAGAAAATGATGGTACATATTCCAATACGCTCTGTACTCGTCGCTGGGAATGGGCCTTAACCTCCACGCCAACATCTGTATGCTTGTGAAAATAAAAATGATGAAGCCAAGGGTGTTATGGATGTTAAATTTATAATATGTGGATGTTTTCCCAAGCCAGATTCCTAGGGCCCACCCGCCGGAACCGATGATGTATCCGGCGCTCTGGCAGCTGACGTGGACATCGTACCACCATCGACATGGCTTCGGGAATATACGAGTGTACCTTGCCACTATTACACCACTCGGCAGAAGCGTTCCCCAACCCACCATATTCACTACTCCGTGGGCTGTTCTTAGATATCGACGTTTATGAGCATGAGTTATAAGCAGAGTGGATTGAAGATCAAGAACTGCAGTACTGTCGAAGCTTTGGAGAGATCTAGGGTGCATCAACAACTGATTTCCGGCCACGCCTTCACCAATCTGCCACACAACGTTGGTGCTCGAAGCGTTGAACTCATCCGACAACAAAATCGTCGCCAGAATCACGTAATACTCCAGCGCCTCCATATAGAAGAACTCAAACCTTCTCATCTTCAGTCCGATATTCGCCTCCGGCACCAGCGGGCACCGCTGCGTCTTCGTCGGGGCGCTCACGTTGTACGTATACTTCTCCAACGACCCGTCCCGCCGCCTGATGCCCACGAGGGCTTGGGTGCCCACCATGTGGGGCCCCATCGGGTTCAGCCCCCACGCCAGCCACCCCGTCTCGTGCCGGAGCTTGGCCGCGAAGGCAATGTCCAGCCGCCGCGACGCCTTGTCGAAACTCCACGCGAATTCCGCTCCTTGGGTTTTCTTCCGGCAGTTTTGGACTCCTGTGGAGTTGAGATTTTTTCGGATTTCGTCGGCGAAGCTTTGGCTGCATTTGTGGGCGTTTGTGATGAGAGGGGAGAATAGCAAGATCAGTAAGATCAGGAGCAGGGGAGAAGAAGACATTGTTTTAG
>c100214.graph_c0
CTTGGATTTGACACGTTAATTTGAAGCTCATTCTGATTTAAAACTCTCTTGAGTCTTAAGAGCAGTGTTTTAATACTAACAATGTCTTGAAAAAGATGTTGATAAGTGTTCTGATCCAACCGGATGCCAGAGTCGCTAAATGAGTTGTCAAACGGTGAATTTATGTTGCTATTTCTTGATGATCTGAAAGGGCTGGAAGAAATTGCTGAGCATGGAGAGAGGCTCCCACTGACAAAATTGGAATGCAATGTGCAGTTCGAAGTCCTATGACTGTTTGCCAACCGAGAATCATTATCAAGCTCGAGAGAGACACTAGAGTCATTCCGGTTGAAGTCAAGGACAAGATCATCAGAAGCTATGCTTTCACATGGCGAAGACGTATACATGGATGATTGACACTGATTCGTGCTCATGTTCAGGAGATGGCATACGTAACTTTGTGCTAGGTTTTCCTGGGTGAGGATGCCATTCCTGTTGGAGGTGGGGGGTTGTGTGACGGCGGGGGCCGGGGCCGGGTTGTCGAGGACCGTGGTGGGGGGCTCGTCGGTGGCGGCGGAAGACAGGGGGCCCGCGGAGACGGAGATGGGCTCGGTGTCGTCGTCGAAGACGAGGCCCGGCTGGTCGGCGATCTCGTCGTCGAAGTAGTCCCGCTCGTCCGAGCAGATGGACAGCGAGTGCGAGGGGTGGGTCGGAGTGCACGGGCTCCCGCTCCCCGAGCCGGCCGCGCCCGCCGCAGACTTGGCTGCTTTGTCCAGGTCCAGACTTGTTGGTTTGGAAGACGGAAGGTCGTTGGCCTCAGAGAGGGGAGGTGAGATGCTCATTAAGTCCTCTGGTGATTGCTCATCTTCGATAAGTTCAGTGGAGTTCAAAGCAGCCAAGACAGCAAACGCTTGGTCCTCAATCGTCAGAAGGACTGACCTCAAGGGCTGATCGATTCCTGGTATAACTGATTTGTCTCCGATGTCATCAGGGGTGGCGCCCTCCGGTAACAAGTCTGTCGCCATGGCTTCTCCCTCACACTCGCCTTCGTTCCACTGATCACATCCTAATAGTGCGAGGGACATGCCACTTTTCTCGTTCCGCATCAAGTCCCTGCTCATTTTCTCCTCTCCATGGGTTGTAGAGTCTTCCTCGTCCGATGAACTGCTGAACTCGAAGTTATTTGTCTCTGCCCGTTTATTTATGAGCGACCTTTGATCTTGATTTTGCTTGATTGGAGCAGCTGAATTGGTGGGCCAATTTCGAAAACCTGGTAATGGAATCATCTCCGTGACCTCAAGTCCGTCCCTCACTGTACTCATTTCAAATCGATTTTGGTTGTTGTTGGTCTTCTTGTCCATCGGTCTTGTTTTCGGGCAGCTTCTGGAGCGAGCTTTGGCCTCATTGTTGGCGACAGTTTTGGCATACTTGGGACTCCCGTGATTCACGGACGGTGCGATAAGGGTGGCGCTGTTGGGTCGGCTCAGCTTGATCGGGAGCTGCGGCCTGGGCAAGTGACTCGAGTGCAATGTCACTTTGGCCGGGGCCGCCGTCACGCTAGTTTTGACCGCTGTTTTAACGACGCTCGGCGTGCTGCACCGAACTCCCGGGCTGAAGTAGTCCGACTGAAAATGGGTCTCCCGGAACTTACTTGTCGTCACCATTGCTCCTGTAGGTGTCGTTAAATTATTAATCTTGACTCTAACTGATCCATCGTCACTGATTTTCTTCGACTCTGTTGCTTTGTGTGCAGGACCAACTTGTGCGTTACTTTGAAATCCGAATCGATTTAATGTTGCATTCTCAGGAGTTTTCCTGATGATATCTGCTTGTGGCTG
>c100215.graph_c0
GATTAGACTCGAGTCTCATTGCAGCTTTACTTGTAAAACTTACAAAGAAAGCCAACCTACCTTACAAAATTCAATCATTTGCAATTGGAATGGGAGAGAGTCCCGATCTAATAGCTGCACGTCAGGTAGCAAAGCATATTGGCACTGAACATCATGAGATAACATTTGATGAAAAAGATGTATATCGTGTTCTGGACAAGGTACTGTACCACCTGGAAACTGCAGATATTACAACTGTTCGGGCCTCCGTAGGCATGTACTTAATAGCAGAATATATCCAAGCAAAAACTGACACAACAGTTTTGTTCAGTGGTGAGGGTGCTGATGAACTTGCCCAAGGTTACATTTATTTCAGAGACGCCCCCAACGCAGAAGACGCACATTCTGAAAGTCACCGATTGCTTTCTGACATCTTCATGTACGATGGACTTAGAGCAGATAGGACTACCTCTGCACACAGCTTGGAATTGAGGGTACCTTTTTTGGATCAGCAGTTCACTCACTACTTTCTCAGCCTTCCAAAAGAATCAAGACAGCCGCAGAAAGGCATAGAGAAACACTTGCTACGATCTGCTTTTGATGGGACGGACCTACTTCCAAACAATATTCTGTGGAGACATAAGGAAGCTTTCAGTGATGGAGTGACTTCTGTGAAAAAATCCTTGTTTCAAATAATTCAGGAGTACATTGAGCCGAAACTTCCCAATGAGGCCTTGGATAACGCAGAAAAGCTTTACCCCCACTGCACTCCAAAGACCAAGGAATCTCTCTACTATAGGCAAAAATTTGAGGAATACTATAAAGGTCAAGCATCGCATTTAATGCCTTACTTCTGGATGCCAAAGTGGATATCAGTGTCAGATCCCTCAGCCAGATTCATTAAGCATTATGCTGCGACAGAAGATTAGCCCTAAGTTTTCTGTTGTTGTTCTACAAAAACAAGCTACCTGGAAGAGTCATTAGATCTCAACTGAATGATATTCTTACCATTATCTCTTCCTGTTTTAGGAAGTAAAAGGACAATACATACTCTGGCCATCTCAGTTTAATATTTAAATTACGCTGAAAGCATTAATTTTAATTTTGGAAAAACAAATTTAATTTTAACTATGTGAGGATAACTTTAGATTGTATGTTCAGAAATTTTCTTTTTTGTTTTGTTACTTTAGTTCTAAGTTTGATTAATTTTCATGCTTTTCAAAAAAGCATGACTACCCTGACAACTGAGTCTGTGTCTACGAATGCAGGTGCTAGTTTTACCTTGTGAAGGAATAGTTTAAAGTGTTCCTTATTTACCTCCG
>c100216.graph_c0
GAGGGGGAGGGGGGTTTAATATAATTCACCACCACATTAACATGCATTGGCTTAAAATAGATAAATTTCTTGCAGATTACTTTCTGTGCTAGAATTGTACTGATACAAAGGCAGAAATACAAGGAATAGCAGATCCAATGCTCAATTTGGTTGGTGCAATGTAAATCGATTCTTCACCATTTGTAACTGTCCCAACAGCATGGCGCTGTCGGGAAGACTTTCCTTGATGAGAGGCTCTTGTTTGAAGTCCAGACTCCATCGATGCAGCCTCGGTAGAGTTTTTGCTTCAAGAATCCTCACACCATTAATCTTCTCCATTGGTTCCAACCAATGCACCAACCACCCATAAAACAAGTCTACTAGGCCTATTGCATCACCGCCAAAGAATTTCTCATCTCCTAGACCCCCATCTTCAATCATTTCAAGTGTTTCCACTACTTTTCCTGCATTCTCTTCTCTATTCTCTTCCGAAGATAGGAAGAATGCCCAGAATGTGCTACTCTTTTGCTGCCCGAAATCAATCCAAAAACGAGCTGTGGCTCTTCCATGGGGGTCTTTGGGGAGTAAGGGTGTGTGATGAGGCCATGCTTCTTCGATGTAGTTAAGGATCACGACTGACTCTGCCACGGGGTTGCCCCCGTGGACGAGCAGAGGGACCTTCTTGTGGACTGGATTGAGCTCCAAGAGGGCTGCACTTTTGTTGGGGAGATCTTCTTCTATGTATTCATATTGCACGCCTTTCAGCTTCAGTGCCCATATCACTCTGTGCACATAAGGGCTTGCCCAGAACCCATGCAGCCTCACTTGCTTTGATTCTTCCATTGATTTAGCTAATCTTTCTCACTTTTGAGTATTTCTGCCTTTTATTTATTTATTTCTTTCTT
>c100217.graph_c0
ACACCACATGGCATCAAAATGACAAAATGTATAAGGAGATGTGTTTTGACAAATCATAGCGCAGACAACAAACACTCAGCATTAGGTCATTCAGACCAGAAATTCTGAACCATTCCCTTCTATTTCAACATAGATTCTGGCTTTAAAATTTTCAACAACTATTCATATGTCATCACTAGCACTCAAATTATTGATACTGTAGGACTTAAATATGCCATTCAGAAGCATTTATTTTTCATTCAAAATTTTAAGCATTTTCTATTTACAGTGAATTATTCTTCTCTATTACCCTCTTGCAGATAAATTATATCACGTTTTGGATCTATCCCGTAGGAGATCCAGGATCAGGTGTACTCTCTATATTCATCTCCCAAAATGATATTTGAAAGTGGAAACAAAGAGTATTTATGTTCTCCACCTGATGAAGAAATCAACATAAAGCCATAAGTTGCATATCTTAACACGCCTACAAATATCCCCAACATCATGATAAAGTAGCCATAAGAAAAAATCTTCTCCCAGGCAAGTCCATACCGGGTCCACACCATGAACGCTCAAAGGCACATATAAGTTGCAAACATTCATCACAGTAGTACTGGAGAACTTCATAGTTCCCTCAGTCTTGTTCCAAACTTTAGGTATCAAAGGTGGAAAATTTGCATGCATTTACGGACATGATGTTGAAGCCACACTTCCCTGTCTGGGAACATACTTCCCCTGTCTAGGGAACATATGCTCATCAGATTTTTCTTCCGGCTAATTCATTTCAATGGAGTACTAAGAGGATTCAAACATATTGTACATGGTATCATCACACAAGACGAAACTGCCAAATCTGAGGTCTTCCAGCACAAAATACCACACATACCTCCTCTAAGGAACGGTAGTTG
>c100218.graph_c0
GGAAAATGTATCGACATATTATGATACTACATATTAGGAAATTTAATATCATCTTAACATGATTGTCACTACAAAATCAGCATTAAACACATTTTAATGCAACCTTTAGAAAACCATTACAACTCAAACACCACAATCAAAATTTCCCCCCACATTTCTCTAAGTCCCTTCTATATATACATAAGTTCCAAAAATAACCCAACATTAAAATAATATCACACGATGCGACATTCATTAGGGTTCTCATCGCTGATCATCTCGAACGAATCCAACGGTCCGGATTGCACCCGATAATCCTCCGGTCGCGCGTACGCGTACGGCGACGACGCCGGAGGCATGTAGTATCCGGGAGCACCCGGTATTGTAGGATACGCCGCATTGTAACTCACCACATACGCTTGTTGAGGCGCGTAGCTAGGGGGGAAATGGTACACATTCTGTGTAGGGCTGAGATTGATTTGATCAACGGCTTGCGTGAATCCGACCTTTGGTATCTCCAATCCCGTGCTTGATGGTGCACCGTTACACGGTGGTCCTGCATTGCTATTGGCGTTATTATTATTATTGTTGTTGTTATTACCTTTTCGCCCTTTCTTTTTCTTCTTTTTACCACCTCCGCCGCTGGGGGCGCCTTTATTCTCCGCCGGCGGGGGCTTATCCGCGCCGGAGGAATTTTCCGGCGGCTGATCCACCATGAACTTAACGGTAGGTCCGCCATTCCCGCCGCCAATTCTCGGAGAGTTGATTTTCACGTGAAGATTAGTAGCGTTCTCCGCCGGTTGCTCCTCCTCTTCTTCGTCGCTGTTTTCGCCGCTCTTTGAGTCGCTTTCTCTCTCATCCCCTTTTCCGGCCTTCTTCTCCTTCCCGGCGGCGGGTTTTTCCGGCCATAACTCAGCATGCTTGCCGGTTTTCACCAGCTTCTTGATTAGTGTTTGCGCATCAACGTTGCCGGTGACAGTAACTTTTTGCTGCTGGGAATCGATATTTGTTGTGTAAACACCTTCGATGCTTTGCAGCACTTTCTTAACTTTCCTTTTGCAGCCTTGACAGTGGATTGAAACTTTCAAAACCCATGTCTGGTAGTGAAGAGGGGGTTGTGAAGGTTCTTCTGCTTGTGCTGAAGCCATGAGAGGGGGGTGGGGTGGGAG
>c100219.graph_c0
CTCTCTCTCTCTCTCAAAATGTCGAAGTTGATTGACGACCCTGACCCCGGTATTCGACGAAATCCGGAAAATTCAACACCCGAGAAACCTATGAAGGTGTTGGAGGTGGATTTAGGTAACGAAAGTCGACTGGTACAGATTTCGCGATTCATCTCATACCAAGATTCATGGAAGTTTTTCAATTACCTCGATCAAAACATCCCTTGGACCCGACCCACTATCCGTGTCTTTGGCCGCTCGCATTTACAGCCCAGAGATACGTGCTACGTCGCAAGTGAAGGATTGCCGCAGCTAGTTTACAGTGGGTATCAACCTCATGCTTATTCCTGGGATGAATTTCCACCCCTCAAGGAGATTTTGGATATGGTCCACGAAGCTATTCCTGGAAGCAGTTTCAATAGCTTATTGCTGAATAGGTACAAAGGAGGGAATGATTATGTTGGTTGGCATGCTGACGACGAGAAGCTGTATGGACCAACTCCTCAAATTGCTTCACTTTCATTTGGATGCGAACGTGATTTTCTCTTGAAGAAAAAACCAAGTAAAAGCGCTCAAGTTAAGTCAGCTGAAAGATGTGAGGGTGAACGCCCCAGTAAGAGAGCAAAAAAGCTCAACGGTAGTGACCAGCATTATGCTTTTGTATTAAAGCATGGGTCTCTGCTCGTAATGAGTGGCTACACCCAAAGAGACTGGCTCCATTCAGTGCCCAAACGCGCGAAAGCAGATTCTACGCGGATTAATCTCACCTTCCGACACATTGTATGACTGACCGTGCACATCTTCTCTATCCAATTGAGGTTTATGGAGGATGCTAGTCGATTTTGATTTGATGTGAAATATTGACCACTTTGCATTTGCTGAGGATGGGGTCTTTGGCTTAGTAACATGACTAAATAAAGACTTGCTGGCCACTTTTTTTTGTAGTTTTCGGGGATTTTTGGTTTTTGTTTAGCTCAGTGAAGGTATTGGCAGGCATTGCTATGGCCCTGAAATGATGCCTATCAGCCGGTTTGCTTACCGGTGTTTTGCTTTCTAAATTCTAATGCATCTGAGACATCTTCATGACAGAGGCCTAGGAAGATGCATGCTGCATAGACGGCTGGGTAACTACTGGTCCCTTGCATCAGAATCAAATGGCATTTGCACGTGATGTTATAGCTGCTTTCACCAGCAGATCAATGCTGCTTTGCCTTTAGACTCTGATGAGGTGGCAGGCAAACCCGAGCTTGTCAAGAAAACTGTTATTATTTAAAACCGCTGCACGGCAGCACCATTTTGTGTTCAACATGTCGCAAGTGGAGCAAAGTTCATTTAGCCCCAAAGTTTTCTTGGTAAATAGAACACAAGTCTTGTTTATTTGTATTAAATATTTTGTATTTATATCTCTTCTTACAGATGATCAGTATATGTGGTAGCACTGTATGTCCTCTGGCATTGTGATTTATGGATTATGGACTAGCATTCATGAAACGATACAATATGAAATTAGA
>c100220.graph_c0
GGGCAATATCGCGTTGTTTGGGGGGTACTTGCACAACTATTTGAAGAATGGGATAGTCATAAATTATCTGCAGACCGTCGAGGCTCAATGGCGAATCCTCCTTCTCGAACTCTAAATAGGCACATACAATGGAGAATGTCATGTTCGTTGAGGTAACACCAACTATTTCAAACAACGGTAGTCTGTACCGATTTGTCTTATAAGTGCAATCCATTAATAAAACATTGGGAAAAGTCCGAAGCAAGTGCACGCTCTTTGGATGAGCATAGAACATATCCTTTACAGTATCAGTTTGTGGACATCTCCTTGTATACTGATAGTAAACATGCTACTCTAATTTTCCCAAAAGATATTGCTTTTGTGATCGACCAGCATGATCTACATATCTTTGCCTATGACGGATGTTGTAAATTGTCTTAATCGTTGATTTGTTATGTGAAAAGTTCTTATGCAGCACCGCTGGTATTTGTTTTGGTCATGAATGAGAGCTCGACATACTAGCCACCAAGCTCTCTTCATATGCATGAGAAAAAGTAGCGTGTTCAACACCCTGACAAAAATCAGTGGTATGACCGTACGAAGCATTCGCCCAATTAAAGTACGGTGGAAGGGAGCAGCAGAATTAGTTGCTTTCTGCTAACGCTCAAACTGAACGCTCCGAACACTGTTCGCCGCCGCCATGGGGGAAGCTCTGCCTGAGGGCGTGCGCTCGACGGTGCTCAAGGCGTCCGTGTCGTTGGATGGCGCCTCCGCCAAAATCGAGGGCTACGATTTCAACAAGGGCGTCAACTACCACGAGCTGTTCAAGTCCATGGCTGTCACCGGATTCCAAGCCTCCAATCTCGGCGACGCCATTCAACTAGTTAACGAAATGCTAGACTGGAGGCTTTCGGACGAAACTTTGGCTGAAGATTGCAGCCAAGAGGAGAGAGATCCTGTTTATAGAGAGTCTGTGAGGTGCAAAGTGTTTCTTGGTTTTACTTCCAATCTCATCTCCTCGGGAATTCGAGATATAATCCGTTATCTTGTCCAGCATAGCATGGTTGATGTTCTGGTGACCACAGCAGGTGGTGTGGAGGAGGACCTTGTTAAGTGTCTTGCACCCACTTATAGAGGTGAATTTTCTCTGCCTGGAGCTGCTCTACGTTCAAAGGGTCTGAATCGCATCGGTAATTTGTTAGTTCCTAATGACAATTACTGTAAATTTGAGGATTGGATCATCCCCATTTTTGATCAGATGTTAGATGAACAAAATTCTCAGGTATTATTTAGTCTATTTTGTGTTGTGATTCGTTTATTCTTTTCTTTGCAAAATATAGGACTTATTGGATCCGCTAGTTGTCCATGTACTTGGACTGTCTGTGTTATAACACATATGTTCATAGATTAGAGTGGACCAGATAGTTGAAGTATAGCTTATATGTTCATAATTTCCTATACTTTTTTATTTGTGCAGAATATCCTGTGGACTCCTTCTAAAGTAATTGCACGCCTGGGGAAAGAAATCAACGATGAGACTTCATACCTTTACTGGGCATATAAGAACAATATCCCCGTTTTCTGCCCTGGCTTAACGGATGGTTCGCTGGGGGACATGTTGTACTTCCACTCTTACAAGAATCCTGGTTTAGTGGTTGACATTGTGCAGGATGTTAGAGCGATGAATGGTGAGGCTGTCCATGCTGGGCAAAGGAAAACCGGGATGATAATACTTGGAGGAGGGCTCCCCAAGCATCATATATGCAATGCAAATATGATGCGAAATGGTGCTGATTATGCAGTATTTATTAACACTGCACAAGAGTTTGATGGAAGTGACTCGGGTGCCCGCCCAGATGAAGCTGTGTCCTGGGGCAAAATTCGAGGTTCTGCCAAGACTGTTAAGGTGCATTGTGATGCAACCATTGCTTTCCCTCTCCTTGTTGCTGAAACATTTGCTGCACAGAAAAAGAGTTTTGCCGAAACAAGCTCTTGATTATATAATTTTTGGTGGCCTGCATTCCCACAACCCTTGATCCGGCCATATAGATTAAGATATTTTTGTGTTTTCCGGTGACTTCTTCGCGAAATTGTCGAATGTTAACTTAAACCTGACATCATCGTCGTCGTCGTCATCAT
>c100221.graph_c0
GGAGAAGGAGAAGTGGAGCCGACACACAAAACAGGATCATCAACTATAAAACGACTTGGTCCGAAAAAAAAAAAAAGTGAAAAATAGTTGAATCAAAATCATATCCAAAAATGCAAGATCAAAATAGAGGTGCTCATATATTCATATTTCCTCTACCTCTGCAGGGACCTGTGAATTGCATGCTGAAACTGGCGGAAATCTTGTGCCTTGATCAGATCAAAGTCACATTCCTCAACACTCAATACATCCAACAACGCCTCAACAAGCATACAAATGCTGAATTTTACTTCACAAAATATCCCAACTTTTCCTTCGAAGAGGTCCCTGATGGCCTGCCTGAGGAGAATCCTCGGACAGGCGGTGAGATAGGGAAGCTTCTAGAATCCATGGAAGTTTCGGCCGTGCCGATTTTCCGGGAGATGCTGACTACTGGTGCCTATGGCCCTCTGTCTGGAAGCCCAGTGACTTGCTTGATAGCTGATGGGATTTTCACTTTTGCTACTGATATAGCTGCAGAGATTGGAGTTCCACTTTTGTATTTTGACACCATTAGTCCATGTGGATTTTGGAGCTACCTCTGTTTGCCTAAGCTCATTGAATCTGGGGAGGTTCCTTTCAAAGATGATAATTTAGATGAGTTTATAAGAAATGCACCCGGCATGGAAGGCATTATTAGGCGTCGCGATCTGCCTAGTTTTTGTCGAACCAACAATCTCAACGATCCTATAATACAGCTAGTTCTGAACGAGGACAAGCACATTCCTCTTGCTCAAGGCCTAATTTTCAACACATTTGATGACCTCGAGGCGCCAATATTGTCTCAAATTCTCAACATTTGCCCAAACATCTACGTGATCGGCCCCCTCCACGCTCACCTAAAAGCCAGACTGGCAGCAGTAGGGCAAGAAGCTGCTCAGCTCGCCATCTCTAATAGCATATGGGAAGAAGACAAGAGCTGCATTTCTTGGCTTAACAAACAGCCCTCGAGATCCGTTATCTATGTCAGCATTGGAAGTCTTGCCGTGATGACAAGAGACCAACTGTACGAGATCTGGC
>c100222.graph_c0
ATAATAAATTCACTAAATGTATATTGCAAATTCCCACGCAGCTCCTCAACCAAACAAGTTTTTAACATTTCTCTCTATGTATGCATGCATGCATGCCTGCCTGCCAATAAATTTCTCATTTGACGGATTAGAAATAACAATGATGGTGATTCCTAAGAAAAGGGGGTAGATAGTTAGATCCCATGAATTACAACATAAAAGGAGCAGGAAGCAAGCATTTCTGTGCAAACACTAGGCGCCTTGATTAATCTTTAAAAAAGATCTCTCTGTTTTCTCAATTAAGACCTCACAACTATTAAGCAAAAACTACATCAGATCGTAAGACATACTTGATGCCCTTCGTCACATTTCGAGCTTCGTGCAGCATGCACTTATCACCATGAATGTGAACTAGAGCCATCCCTTCTGTTGGAGCTACCTCAGCAACCAAAGCATTTCTGGGACCATAAAACACAGTCTCCCCTCCAACTAGCTGATCCAACGAATCTTGAGAACTACTGTCATTTTTAGATTTGGCTTTACTTTTACCTGGGGCACCACTTAGATAGATCAATAAAGTATAATATGTACGCCTTCCTTCTCCGAGATCATTGCTTTCGTCAATATGCCGGCCAAATCGTTGACCGGCACTGTACCGGTAAAATCTTATATTTGGGTTCAATCCAACTGCAACTTTTCCTCGAATCTTAAAATCTGAAAAGAAATTGCTAAGTCCAGCACCCCATATTTCTCCTGCAAGAAAAGGATCATCGATAGCTATCCGATCATTGTCTCTGTAAGCCTCTCCCATTGTGGGACCAAGACTCCCTTGGTGAACAAAACCAATTGATTCTGCAACGTCTCTAAATGCTTTTGACTCAGCAGAGGTGAGATAATTTTGGAACTGAACACCTTGAACCAAAAAAAATACAGCAGGGGCAGAAGGCATCATTGTGAGATAAGTTCGAAAGAACCAAAAGCTAAAGAATGCCATATGAAAATGCTTAAACCGATTATCCCAACACACCAAAATCCTTTCTTTAGTCAATAGAATAACATAACTAATACAAATTATTCTCAATATCAATCAACAAAAATACATTCTGATTTACGGCACTATTTAATGAATACAGAAAGAATAAACAACCAACTTAACTTCTATTACAACCTTTGAACAACAGAGGACTCGATTCAAAATTTCTAACTACTGATAGCAGAAAATGCAAAACCTAACATCATCATCTTCGAACCTCACGAAATCGGAGGCATGACTATTATTGCAACTAAATCATTAAACCCAACAACGGATTAACTTCTCAGAAGAGGGGAGGGGGGGAGGTAAAACTAATCTTGATTAAAACACAATCAAGTTCTCAAAAAACAATACACGAAAAAGTCCGGTAAAATACGAAAAGGGCAACTCACAGTAATGAGATCATCGTCTTTGAGGCGAGTGATGTTGAGATTAGACTTGGGTTTTACCGACGGCCAATCGGAATTCGATTTCTTGCTTGTCGTCGCTCTTCTTTTTCTGTCTCCCATTTTTCTCTTCTTTGCTGGCTG
>c100223.graph_c0
GCCGGTTCTCGATTGGTTCTTTCGATGCTGAGTGACGTCATCGTGAGTTGTTGACGTCACGTTCGGTGTAAACTGGGCTTTGGACGACTTGAGAACCATCACCGATGAACTTGAGCTCATTCTATCCGAAACGCTACGGACGCGACGACGGGAATATGTGGGGAAATAGTCAGTTGTGGAAACTTCACAAGTCAATCAATTGTCCTCGGTGCCGTTATTGTTTCGAGTTTGAGCGTGAGTCAGAATATCCCAGTGATTAATTGAATTGAAAAACTGCAAATCGTGGAATTTGCCAGTTGTATCTTGTGAGTGACTTCCGTAGACTTCAATGTGTGCAACATGTTTAAAGTGTCAAGAAGTATCTTCCGGCAGACGTTGGCAGCCTTTTGCTGTTCCATCGGTCCGATGACGGTGGGCGCAATCGCGGGTTGGTCAGCATCCGCTTTCCCAAAAATCCGAAACAACGAGCTCAACTTTCGGCTGACTCTATTTCAAGAGGCATGGGTCATCAACACCTACTACATCGGCATCATGATGGGTCCTCTGCTGGCTGGCATCGCCATGGACGCCATCGGCAGGAAAACTACCCTCCTCCTCTTCAGCATCTTCTCCGTCGCCAACTGGACGTTGGTCATCCTCGCTTCAAATGAGTACATGCTCTACCTCGCGCGGGTTTTCTCCGGACTCTGGGCTGGCAGCGTTTTTACCGTCTGCCCTGCTTTCCTTGCTGAGGTACTGCAACCCCACGTCCGCGGCAGCCTGGGCTCATTTTTGATGAGCATGTACTTCTTAGGCAACCTCTACGAATACATCATCGGCCCCTACGTGTCATACTCCACATTCGGTATCGCCTCCTGCATTCCCTGCCTGATCTTCGCCGTCGCATTCCTCTTCATCCCCGAATCCCCCTACTACTACATCATGAAAAACCAACGCGGAAAAGCAGAGGCCTCCCTCAGCTGGCTGCGAGGCGACGTTGACGTCAACCAAGAACTCGACGCCATCGAGACGTACGCCGTGGCGTTCATGAGAAACCGAGGGTCGTTCAAAGACGTCTTCCTCAACGAGAACTACCGCGCAGCACTCATAAACGTCCAGGCCATCTACTTCCTCCAGAAGCTCTGCGGGATGTTCACCGTGCTCGCCTACCTGACCGTCATCATCCCTCCATACGTGGGCCCTTTCACGTCTGAGAACTGCACCCTTATCGTGGGGGTCGTTCTTTGGATCTCGACCACCCTCGCAGCTTCCCTCATGGATCGAATTGGTCGGAAGAGGCTCCTCGTAATCTCTAACGCCGGCATCATCGTTACGATGACGATTACTGGAGCTTGGTACTATTTGGACAGTACGGATTTGGATCTCTCGGAGACTACTTATGTGCCGTTTTTGGGGTTGGTGATATATGGGATTTTCTTCTGTCTCGGCCTGGGGCCTATTCCTACCCTTTACCAAGGGGAGATTCTGCCCTCGAACATTAAGGCTCGCGCTTGCACGGTTACAACGATGTGCTCGGCATGGGCCTCTATTCTGAACACGACTCTGTTCGCCATTTGTATCAGGTATATTGGCCTGTACATCAACTTCTTCCTGTTCGCGGCCACCTCAGTGTTCGGATTGTACTTCGCGAAGTACCATTTCATAGAAACGAGCGGGAAGACGCTACAAGAGATTCAAGAAGAACTCATGAAAAGACGGCATCGAGGGAAATTCACGGATGACAAGAAGTCCCCCGTAAATGCAAAACCAACCATTTACACAGTTCCGATGCCAAATGCAACGGAGAAGGTTGAAACCAAGAAACATTTCGAGAAGGATGCTAAGTGGACCGACGAATGATCAGTGGTGTTTTTCTGAAGTTGGCAATACTGAGCTCCCATATTTTGTTCATCCGCGTTTTTACAATACTCTCTTTCTTCGCAGAACTGTATGCGAATAGTAAATACAACCACTCATTTAACTTACAATTCTATGTTTACAATTTTGG
>c100224.graph_c0
GCTCCCCTTTCAAGCAGGCCACTAATGCATCATAACAATCAGTCAAGATTTGCAATTTCACATCAGAAAGGAAAATAAAAAACAGGGTGTCTCCAATATAGGAGTGTGCTTTAGACCAAGATAGATAATCGATAGCATCACATAACAAGCAAATCTACCACCAACTAGAGGAACGGGGCAGAAGCGAAGTAGGATAATGTTAATATCAGAACTGCCCAGAGAGCACAGATATGTGTTGGTCATTTATTCAATAGCATCAAACTTGACTCCTGCTAAAACCCAAGCAACAACAAACACATCAATCACCTAGTTATTGAGCAGTCTCGGTTCATTTTCAATGATGTGCCCCCCTCAATACCCTGTCACTTGAATCTGCTTAATTTTCTGGATTTATAAGCTTGTAATTTATGGATTTTGTAGAATGACGAAGCATCAGTGGCTGTAGCTTGCTGGTCATGGCGATACATATTTATTGATTATATCGTTGGATTCTTATGATTCATCTCCATCAAAGTGGTTTTAACTGAAACCTACAAGTTACGAACCATATGTTGATTATCATCCGCCACATTTTGTGAGTATTTATAAATTGAAATGATCATGGAATACCTAGAAGATGAGAACTAATATATTCATATGCCAAGCTAACTTCGTTTCTAGATTCCCATTCATGTAGTGTGTAAATAAATGGGAGCTATAAACATCAAATGAATAAATGCTACCATTCAAATTTCCCAGGTCCATTGGCATGTTTATCCATGTGTTTTTTTAAATCTTAAAAGTTTTTCAGACTCGAGTTCCAAATTGACAATCATGTGCGTAGTTATTTGAGATTTGAGATCTTATCTAGAAAATACAACCAATCGAGAGACCATAAATTGACAAAAAGCAGCTGAATGCAGCTTAACATGTGTTTAAACGGAATTTTACAGAAGAATATCACACACACAACACACACGCAGGGAGGGAG
>c100226.graph_c0
CAAGTTTGCCTCTGTATATTTCTGCTGTAAAAGCAAACTGGAGTCAAGTTTTATCTTTGTATTTGAATTTGGCATTGTTGCATGCAGGTTTTGTAAATAGCAGATATAAAGTTGACTTCCGATTGATCAGTTTGCTGCCCTGCATATTTGTAAAGATCAGTAATTCAAGAATGGATGTTGAGACTATTTTACTGATTGCTGACAGACAAGTCTCTTTCTCTCTCTCTCTACACCACGCCGTTTTTCAGAATCGGAGGAGACTTGCTTATACACAGAATTTGCCTTCAACTACCAAAACAATCAAACTGCATCTCTGACCAATTACAGTCAAGATCAAAAATTTCTGATACCCATGATTTCTAAATAGATATAGAAAGTAAACAACAAATAAAATCTTAAAAGAAAAGAAAAAAACATTAAAAAAAAAAAGAATTAATGGGGAAGAAAAAAAAAACAAGCCAGAAGCATAGTAAAAAGGTCAGATTGAGCTGAGTGGTGATCGGGCCGGGCGGGTCGGGTCTAGCCCGACTTGCGTTTCTCTCTTACTGAATTAATCTTCTCGAGCCTCCACTCATCTCGGAGCCGGGCAATGAAAGAGTCGGCCTTCATGTTCACGTCCGGGCTGGGACAGGAAATCGAGGGCCCGATTGAATCTCCACCGTCGGATTTAACTGACATCACGTCTACGTCTTCCAGGTCCGGCGAGCTGCAGCGGGAGCTATGCGTGCTGCGGATTCTCACGTAGTCTCCTCTCGCGACGAATCTCACTTCCGGCATTCTGAATGGTGGCGGCGGCGGTGGCAGTGGGATCAGCGGCGACGGTGGGGCGATGGTCACGTTCTCGTGGTAGTGTTCTGCCGGTTTTGTGGGTTTGGGAGGCTTGCCGGTGTTGAGATGCCGGCGCCGCGGGGTGTCAGCTGGTGGTGGTGGAGGTGCCGGTGGTAGGCTTGTTGTGACGTTTTGGAAACGCCGGCTTTTGGTTCCGGTTTTAAATAGAGAATTGAGAACTGAAGAAGTCGGTGGTGGGGGAGGAGGTGGAGGGGGTGGTGGAGCTGCGGATGACTGCAGGAACCGCTTGCTTTTAGTGCCGGTTTTGAATAGATTATTGAAAATTGAGTTCGGAGGCGGCGGCGG
>c100227.graph_c0
CTCTCATATTAAAAATGTTGGAACAAAAATAATCATACATATATATCATGGCAATACAAATCTAAAATCTTGAACAACTGCTGCATGTAGAAAAACATCCTAACAATATACGAGCACACGAATTTGAAGGGTAAAAGTAAGAAGATGAACAATTCCTAATAGCAGATTGCCGTTTCGACAACCACAAATCTTACTGCTACAACTATAAGATCGTTCATCGTCTCGAGTGAGAAACTCGAGACACACTAATTTTCATGGATATGGATAAGAAGCTTGCAATGTATGATGTATATCAGACTAAGCATTGCCACCACTACCTGATTGTTCTCGAGTCTCGAAGAAAAGCCTTACAGTCGAGTATATTAGAGAAGGCTCAGCCATTGCACCGTTTCCATAGTCTCCGCAGGCTAGCCTCTTCTTCACCGGGGGGATAAGCGAAATTCCAAGATCATCGATCCCCATGAGGTGGCGTTCGGTAAAAGGGTTGTTCCACATGAGGGTGTTCATTGCTGGTGCTACGAACATCGGTTTGCTGTAGTCCCATGCCCGGACAATGCAGGTCAACAAGTTATCACATAAACCTCCAGCAATCTTGGCAAGGGTATTTGCAGACAAGGGTGCGATGACCATGATATCAGCCCATTTACGCAACTCAATGTGGAGGACACTATCGCCTATTTTTTTCCAACTGGACCACTCATCATCGTCGGTATAAACTTTTACATCCTTGGGAAGTGCTACCCTGTCGACAAAATGGAGTGACGCCTGGGTGGCAACAGCTTTGACTTCCGCCCACTCGGAAAAAGAATGACAAAGATTAGCAAATTTTATAGCGGCCACACTTCCGCTAGCAGCAAGCAGGATACGAGGTCTCCTTGTAGCACTAGTTCCTTGATATAAATCCATGTCCGTATTCTGAGGTTCTCCCTGTGCCATATCCTCAAATCTTGAACAATTGCGAAATCCACAGAGGAAAACGATGGTGCAGAAGAGCCTTCAAAAAAGAGGGAAACTGAAGTGGTTG
>c100229.graph_c0
GCGAAGAACTCCAGCCTCGGGCTGCAGCACAACCTCACCATCTCACCACCCCAATCACACCCATTGACTCTTGCAATAATGTCTTTCATGCGCACTAGAGCCGTCCGCAGCGTCCAGCAGGGCCTCAGGGCCAGTGTTGCCCGCCCCATGGTCCAGGGCCGCACCCAGTTTGTCGCGCGCCGCTACGCCAGCTCTGGTGGTCACGGCAAAGAGGGCTCTGATCTGCCTTGGTTGATCTCTGCTCTTGCCATCACTCCCGTCGGCACTTACTTCCTCTGGCCCTCAGGCGAGTCTGGCCACCACGGTCACGACGAGCACCACGAAGAGCACCACGAGGAGGCCGAGGCCAAGGAGGAGAAGCCCCAGGAGGAGGACGCCGAGCACGAGAAGGCCAAGGAGTCTGTTCAGACCGCCAGGCCTTCCGGAACTGAGGGCGACTCCCAGCCCAAGGCCGACGATGCCAACAAGAAGTCATCCGGCAACGAGGAGACCGAGGAGCGCGCACCCACCAGCGGACCTGCGAGCACCGAGGGTGTTCAGGGCAAGGGACAGATGAGCAACGAGAGCGAGGGCCAGAACCAAGGCTCCAAGCGCGAGCCCGACGCCAAGGGCGCCTTCAAGAACCGCAAGGACTCTGGCCTTTCCAAGGACCTCTCCTCCTCCACCGATGAGGTCTACGCCGAGGACAACAAGACCGAGTCTGGCTCTCCCTCCAAGCCTGGCTTCTCCCAGGCCGACACCACCAAGCAGGGCGAGATCACCGCCAAGCAACAGGGCATGTCCAACACTCCTACCAGGCACTCTATCCCCATTCACGAGTCCGACGAGAAGAGCAAGAAGCCCGAGGGAGGCCCTGACACCGCCAAGTCTATGGGCACCGTCGACCCCAACAGGCCTCAGAAATAGACGACAGACCATTGTAGAGTCTGTAGATGAGTTGTTGAGCGATTTTACTGTACCAGGGAGAGGGCTCTTGCAGGATGGCGAGATGTATATATGTATACCTACGCAAAAG
>c100230.graph_c0
AAAAACAAAAAAAAAACATAAACTTTAATCCAATCAAATCAAAGCCCCCCCAAATTCCCATTTTCTGCTGAGTATATTACTTAGCTCAATCATACATCAAGAAATATAGCTTAACCAAAAAGATACAGAACTGAAAAGGGCAAAAACTTTAATAAAATCAATTCAAAGCCCCCAAATTCCCATTTTTTGCTAACATCAACTTCATATTTGCTAACCAACTGTTCAACATATGCTAATATTAACGCACATTGTTCATAATCATACATATCACCGATCTTACAGTCATGTACTTATGCTACCACGCGTGCCAAATATTACATAAGTTACAGGCCATAATGTGTAATTAAATGATAAAACATTTTCACAAATACATACCAGCCGCCCTTATAACAAAAGGTTGTGAAATGATGACATAACAAAAAAAAGAGATTTTCATTTAATTCAGCCTTCCCACCTCGACAACACCCTTCGCTCTCTGATCGGGTACCTTCCGTTTACCCTTTGACCGATATGTCTTCAACATCTTCTCAGCTCCACCAAATTTGACCTGTTGGTCACAATCAACCAATTCTGGATCAGTATGAATGCTTTTGCAATTCGCAGTTTGATCCGCCATACGTGAATCATGTTCCGTGATAGTAAGAGCATCTTCATTCGCATTACCATCAAAATCTTGCGTCAAACCTAAACTGAAACTAGGCATGTCAGCATCATTGTCTTTGTTCAAGCTGCTTTCCTCATTTGCCACTGTGCGTGCCACATTCAGGACCCCAACCCAGTCAGAGGCTAACCCCATTCCGCATATAGGCATATCATGAAGCTTCTTCTTTAATTCTTCCCTTTGCAATGCAGCTTGTTCGATCTCTAGCATAGCAGCAATGTGTTCTGGGTTATCCCAAAATTCGATATCTTCTTGTGTGGCATTGGCCTGCGAGCTTGTTGCATTATCATGAACTGTATCGCATGCTGAACGGCTGACCAATAGGGTGGTTTCGACTGCTTTTCTCAATGCCGTATTTTCTAGCATCTTCGAGGGTAGCTTTGAAATGGTTGCCATAATGCTTGACAATGTGTCGCTTATTAATTTTCCTTTCTTCAACAAGCTTGCTGCAACAATGTGTACATCAGTGAGGTCCTCCTCGATACCCTCATTTTCATTGTTAGCCAAATCATGAACTGGGATAATTTGCGGTTGATTTACAATGTCAGGTTCAACTTCAGCATCTAATGGGAAACCGTCACCTTCGTATGCTCCATGCGGTGCAGCCGGAATCTCTTCTTGTGCATTTTCATTCATATCATCAATTCTTTCTTCGGGAACTGGTAGCCCTGCAACACCAACATCTTCCGCTGCTGTACAGGGACCATCACAAAAACCCTGCCCAAAACCCCCTTCAGCAATCTCCAAATTCTGCCTATTCAGTAGCTTAGAATGCTTCCATTGTTTGATAGCTGGTATGGCTCTTGGTACTCTCCTGTATCCAAGAACAACTCGATCCATATACAGCAGAGTTATGAATAGTGATGGCCCAGTGTAATATTTATCCTTGTTTGCCTGCCACGCGCGGGTGTGCTCTATCAGACATTTCATAACATAACCACACCAGTTCAATTCAGCAACCCTATCGACATCTTGAAATGTGTCCAAAATTTGTGGCGACACATAGCAGTTGCCAACCCGTTCAATCAAGCAGCAGGTTATGAGTACTAGAAACTGTCTCCTAAACCATAACCCACCATCGGCTTCTCGTATCATGTCCTCAGCAACAAACGATGCGCGTATTCTCTTACAATGTTTGTCTACAAAACGCTACAACCAAGCATCTGCTAAACTAGCCATAGCGTTTCTTGCCTTCTTCACGATTGGTCGAGGCCCCTTAGGAAATCCAAAAATCAGTTGCACATCATTCTCATTTACATGGACCCGCCGGTTCCCTTCAAGCACAATCTCTCCACGCTTAACATCAAAGCTGTCAAGAATCCGGTACGTAATCTTTGGAGGGACATCACTGATGTCCAAATGGAGCAACTCTCCAAAGCCCATGTCACGCACACTCTGCCTTTGTGCGTCATTCATCTTTTTAATTGCGCCTGTCAATGCATCGGGGCTTGTTCGGTTTTTTATATTCAAATAGTCAGCTTTTGCCTTTTTTTATTGTGGATTTTGGAGAAGCACCGACTGCTGATTGTACATCGTGTACAGCGTTCGTCAGATGAGCATCGTTTGCCCTTTTTGTGCGTATTTCCCGAGCAATGTCACTGCTTTCGGGTGCACTTCTTTTTCCAGACACTATTACATCTTTTTGTTGCTTGGTCCTATTGCTGGTATCAGCTGCTTGCTTCCCACCTATTACATTTCTTTGTTGCTTGTTCCTCTTGATGTTATCCCCTGTTTGTCTCCCACCCGGGTTTCGTCTCGTTGCAGAGCCGCCGGTCATCCTCCAGTTGCTGTTAATCTCGCCGCGGTCGCGCGTCTGGGTGTATCGGTTGACACGGAAGATTCGTATGCTTAAAGTTCTATGAAAACCCTAGATTTTTCACATCCTAAACCAAAGGAATTCGAAATCTACAGGAATTTCATAGATTTGGGCGGTTTCCATAGAAGAAACGCTTGATTTACGGGATTTTATTTTTTACCCCTTGTTATCGAAAATTATTGAATTACAGTGATAAAATTGCTATTTACCCCCTAAAATCCTAATTGAATCTGAACCGTTTATAATGGGTTGATCTATGGATTTAAA
>c100231.graph_c0
GGATGAAGAGATTTGAGTCCATGTTATGACATTTGACAAAAATGAATAACACAAATAAATATAAGAGTGTGCAATATATTTACGTGTGAATGCACGATGGGTGTAACGATTATTTTTGTTTGTAATCCAAAAAAAAATAGTCAACCCTGAAGGCATGATTACACATTCTCCCCCACCATTATAATCAAATTCACAACTCCAAATATCGAAGTGTAATCCTAATGGGGAGCAAATGCATTATCCCACTATATCTCAACCCACACCCCACATAAAAAAGTTTTTATTCTAACTCACCTAAATAAAATTAAATAAACAGTGACAGGGGCACTCAGGTCATTTCTCCACCATATATTACACTAAAATGTCTAAAGAAAATATATTTATGTTCCTTAATTCCTTTCCTTTTGTCAAGTAAAAATAGAAAGAAAAACAATGTACACAAAAATTACAAAGAACAAACCTAAACAGAGCAAAAAACAGTGGGGGTAAAACAGTAATTCTGGCGCGGTCAAAAGTCAATAGGTGGGGTCGTAGGGGAACCTCCCAAAATCTGCGAGTTTCCGAGACCGATTCTTGCAAAACGACGCCGCTGTGGAGAGGTAAGGCTTCGGCGTCGCCCTTGGGTCTCCGGCGACTGCCGCCTCCGGCGGCGCTACCTTCTGATTCCAGTGGTGGTTAGGGCTGGGCCGCAGCAGCGGACTCAGACAGAACGTCAAACCCGATAAGCTTTTGCTATGCGCCGCTGCTTTCCCTCCCCCTCGCCGCGTCGACGCCGGCGTCCTCCGGGGCGTCTGTCTCCAGCCTTGAGAGTCCGACGAGTTTCCGCTCGATCCGCCGTGGCAATGCTCGTCTTCGTGATCGGCGTTCCTCACCGGAGACATCCCCCTGCCGCGATTCCGCCCGGTTCTAATCGCGCTTTCGTCGATTGAAAACGTCGAGACCTTCTTTTTCCGGCGGCCAGAGATAATGCTAGGGAACCACGCCGGGGAAGCCGAGCAGGAATTAATCGAAACCGTAGGATCAGAAACCGGATCCACATCGAAATCCGGTTTATTATCCGTCTTCGATCTGAAAAGCCCCCGAAACAGAGAAGAAAACCTACTCTTCTTATTTCTCTTAATTTCGACCGTGAATGAGGCGTTAGGCCCCACCTGAGGAGTGCTGTAGAAGAGCGGCCGCCACGTGGCGGCAGCGGTGTCTGATTTCCGTCGCGAAATGTAGGGCGAGACGGAGCGGGGAAATGAAAGAGGCTGCGGCAGCTGCGAATCGGATTTACGACAGTCTTGTAGTGCCTGTTTCAGCGCCTGCGCCTGCGCTTGAACGGCGATGACGGCGACGAGCCGTTCGCGGAGGCAGGAGGCGCAGACGCCGACGCTGCAGCTTTGATCGGCGGGGTGTTTCTTACACCTCATTTATCAATTATCACAATCACTCTCTATCTATCTGTATATCTATTTCAGTATGTCAATGTATGCAGGCTTTGCGTGTGGCTCTATCTACAAATTTGTTGCGTTTATTTGAGAATTTTGATGAGAACGACTGGCCAGCCAGATTATCGCATTGTTGTGCGGGTGGGAGAGAATTCGAGGATTTGATGAAGATTACAAAGTCGTTTGTTCTTCCTCTCTGTTTGTTTGCTGTTTTAGAGATAGTTAGTTGTTAGTGTTGTGATAGTTTTT
>c100233.graph_c0
GAAAGGTCCTCTTTTGCAGAACTATGAGAGTAAATAAAGCGAATGAATTGTGCTTTTCTACTCACTACAACGTTACAAACATAACTTTTGCTTCACATATCGACCTAAAAAATTGTAATGTAACGAATTTCGGGTTTCAATCAGATGATGACAAAACTTGATTCAAAATGCTCCGCCAGCAACAAATCCAAGGCCAATATAAGCTCTCATGATCTACAGAGGAAAATCTAGACTTAGATCTGCAGTTTTCTAAATTGATACGTAGTGATGATTTCATTATGCTATTTCCTCGTACTAGTCCAATGTTTTGTTACATGTAAGTGAAAGACTGCCCAACACATGTAGTGATTCAAAAACAAGATTACAAACATTTCACCATTGGAGTGACGACGACTTAACAAAGGATTAATCGTATATGAAAGTCGTCCCCGACACTCATTTTCTTGGTTTAGTCAGTCTTCTTATCAGGTTTGTCGATAGCAGCTAATCTTTCGACCAGGGGTGGATGCGAATAGTGGTAAGCAGAATACCAAGGGTCAGTATTCATGGATGACAGATTCTCCTCCTGCAGTTTGATAAGACCAGCTCGTAGAGGAGCAGCATAACCAAGCTTCTTGGCAAAAGCGTCGGCCTGAAACTCGAAAGCCCGGCTTACTAGATTGAGTACAAAGCTCACAATATGCTGGAGAGGTATCACAGTATGCTGCAAGGACCAACATAGAATTAACATTCGTACCGGACTAGGCACAATTATTAAATTTTAATTAGAAAAGAGGGAGCTCCCAAGTATGCAATTCAGTATTAATGAATACCGCAAAATGCAATGTACTGGAAAAATACATGCTGGCTTGATTTATTGACAAAATTAGATGAAAAAAGAAATCGGGTTCAGCATCTAAATTGATAAATCTCTACACATAATTCAATTTGGTTAAAGATGAACAATTCTTTTCACTGGATTTGCCAAGCATTATGCACAAATGTCATTATAATGCTTTCATCAAAATGAAGCACATGTGCCAGCCAAAAGACACCGTGACATGCAAACCTCAAGGATTCAACCTAAACCTGAAATATGATAAGCCCAATAAGGACTGGCTGTGTATCAAATCCAAAACTTTGGAAGAGGTCTTTTGAGTTCCTGACAAGAGTGTATCCCCCAAACTGCAGCAATGTCAAGATCTGAACAGCGATGAAGGAGTACATTGTATGATTTAGCTTCCAGTGACCAAGTTCATGAGCAATAACAGCAACAACTTCTTCCTCATCTTTGCACTGTTGTATTAACGTGTCATAAAGAACAATTCTTTTATTTTTAAAAAATCCATACATGTATGCATTGCTGTGGCTTGACCTGGTTGATCCATCAACAACGAACAATTTCTTTAAAGGGAATTTAAGAGATGAAGCAAGATTCTCAATCTTGGTTCTGAGTTCTCCCTCTGGAAGCGGTGTGAACTTGTTGAAAAGTGGGGCAATTAGAACTGGATAGATTGTCATCATTACAAGAGACACAATAAGCATGAAGCCCCAAAGATATATGGCCAAATAAGGACCTCCTTTCTGCACTATAACAATGATAGCCGCTACAATAGGAGGACCAATCACTATAGCTAATATAATTCCTTTGATCATGTCCCTAAAGAATAGCCACATCGTTTGCTTGTTGAAACCATGACGAGCCTCAATGACGAAAGTTGAGTATAAGGAAAATGGCAAATCGGTTATCTGCGACCAAAACATAACGCCAGCTAAAAATGCAAGAGTGTGTAATATCTCATTTTCAGCATTGAAGCCAGCATACAGCAGAAACTCTCCAGATCTCTTCCAAAACCAGGGTAATATACCGAAGTACAAAATTGCAGAGTCCATGAGTATGGTTACAAATTCGTGAACGAAATGGAAATGGCTTTTATCAAGACTATAAGCACGGGATTTCTCAAACTTTTCTTGGCTGATTACTCCTTTCAACGGTTTTGGTAGAGTTGGCAACTTCAGAGCAGCATGCTGCCGCAAATCAAGATATGTCTCGAATATGTACACCACTATCATAAAACCGACGACTGCCTCCATGTAGGGAAACGCCATGGCGGAGGAGAGAGAAAGGGGGGTTTTTCTTCAGCAAATGAGATTTTCAGAGAAGTCTTTTAAAATAAGTTATTTATACTGGGAAAATCGGACGCAGGGGTGACTACTGACTAGTGAGGAATGAAGAATCCCCCCTCGTAATTTCACATTTT
>c100234.graph_c0
GTTTTTGAGTAAACGCAGGATACACCTACATCTTCAAACTGCTACACCTTCCAAGGCAAGGATAAACAGGTGAGCATAGAGATGGTGCAGAATCAGTTTGATCAATTTCAACCGGAATAGCTTCCATATAGAAGTTCAAAATCTTGATAATTTTATTTTTCTGGCAACAAGAAACAAATGTGCAAAGAGGGCTACGAATAAAGCAGCAATTATCTGGATCCAACACTAACAAATCAGATGTAGTCCTAATTGTTCTATCCACAAAATGGGTGCTAAAGTTCTGGCGGAAAACATAATTGAACACATGAATATTGCAAAATGTTAACCTGAAAAACTGTAGCACTTAGATGGAGACCTCGACGGCAACACCTCTATAAGGTCATATCGTATGTTAGGATTGGAGCAGCAAGATTACATTGTAGTTTCAGAGAAGATACAAAGCTTCAGAGAAAAAATGCACATCACTGTTCAGCCTCTTCAGCTTGCCGAACTCAATCCAAAGGACTTGACAATTGTGCTGACTCGTTCCGCAAAGGTTTTGGATGTGATCTTTTTACCAGGAATGTGAAAAGGGTTTGAGACCGCATCGACATAGGCAGTATGGAACCTCCTGAAAAAACTTCTCACATCTGCATCTCGAACATCAAGATCCGTTGTCACCAATATGAACTTCACCTTAGTATTGGTCAAGTAACCATATGCTTTGTAGTTTTCAGTTGGATATAGCAAACCAAGGAATGCCTCATTTATTGTTGGGCTAGACTTTTTTGGGTTGTTAACTGGTCAAAACACCAAAAGAAAAATATGTTCAACCATAATATACAAGGTAAAAAGGTCATACAAATTATCTTTTTGGCTACAATTCCTATTAAGCATACACTAATAAGCAGATCGTTGAATACGATATACAAAAAGTTGTTTTTTTATAAATTTTTTGGACTGCTACACTCCCCCCTTCCACTCAAAGCCATCATGGATCACCTCAGTCGAGTCCTTGTCTAATAACCTTATTGAATGCGATGTTGCTCAAACTGATCATCCCTTTTAGTTAGCTGCTAACTTGAAATCAACAAGTTCGCATTAATAGTGCATCCATCAATCTCCTCAAATGTGCATAAATCATCTCCAAATATATCTATAACAAGTTTTGGGATGGTTACTTCAACCAATTTCAGAGTTACTGACCATAACGGCATAACCAGACACTTCCATTCCAACATGTCCTCCTTAACATTCTACATCGGCAACATTATTTGAAAGATATTTCATACATACGCTTCTAGATCATAGTATTATAGAATCGAGGTTTCATACTTGTTATTCACCTTTGAAATACCAAATTCAGGAATTATTGAGTTTGAATAGTTTTGATCTCTTACCTAATTTACTCTATGACTGATGCTCATCTATTGAGCCACCCACGAAGCAAAACTAAGAAGATCTAACCCCCAACCAATTTTTTTTTACCTCTTTCATCGATGACGTCGAGAGAACAATGGACTATATGATGAAGCTTGAGCGCATCATCAGCATCAGTAAAACTCTGTATGTATAACGGATTATTCTGGTGGCCGACGACGGCGAGGCAGACAATCATTTCTCTGTTCTCCGATGTTTTAGCTCTGATTATTCGCTGTTTAGAGAGAGAATTAACAATGATAAATTTGCA
>c100235.graph_c0
GTTGACTTCTGTAGTTACAGTCGGCTCTCAGTCGTGCTAATATTACCGGACTCTGCTACTCTCTCACAATGACACAGATCATGAGGATTTCAGTTTGCTTGATGGCCGTCATCGCTATGGTAGCTTGCGCGCCTCTTGAATCCGGCGAGAGCTTAAAAACCGACGAGAGTGTTGGACTTGGGCTCGGACTTGGTTTTAAAAAAATCGCAAAAAGTTTCGATTTCGGCCTTGGGTTTGCCCTAAGCGTTGATTCACCTAAAGCCTACCCTGCTTACTATGGTTACCATCCGTATGGCTACGGATACCCTCACTACTATCCTGGAGGCGCCGCAGCAGCAGCAGCAGCGGGTCCAGGGGGTGCTGCAGCAGCCGCCGCGGCCGGCAAATAAGAGGCCTGTTTTTGCGCCGAGGTCTGTGGAGACTGAAATTTTTCCGGAAACTTCTGCGGAGATTTAGACGCATCCTGTTCCTATTGTTCCTCAAATAAACACCATAAAGACGCCACAACCTGCAAATTTCTTTCAGCTGAAACTTGTGTCCGACCAAGGAATTTTAGCGTGTCACAGAACCGAGTTTTGATGGTTCAGATTTCAAAAACTGTAGAGGAAATTATTGAAATTCACGGAAAAGGAAACCCTTTTGCAGTGTTTTTAAGTAAGATTTACTTTTAATACAATTTACGTTGTAGCTTTGAAAAAACTGTTATAGGTTTTATTTTATTTTTTTGTTGACACTTTTTTAAAAAGAATTTTTCGTGTTGAAAAACTACAGCAGACCTTCTCAGAGGTTTCTGGAAAAATTAGGTAAGATTTAATTCTCTCTTATAAATTCTACTAAAAAAGGGTTTTCTTTTTAGTGAATTTTAACAGTTTCCTCTATAGCTGTCTTATTAAAATGTTATACTTTTATGTTTATAAAAAAATAAAAAATTCAACACTTGA
>c100236.graph_c0
AGTAGAGAGAGCTAGGGCTTCGCCGCAGTGCTAAACTACGCTCGCAATTTCTCACTTCCGCTCGGCCGCGAAGCCCTAGCTCTCTCTACTCTCATCACAATGGTGGCGGCGAAGAAAACCAAGAAGACTCATGAGAGCATCAACAACAGATTGGCTCTGGTAATGAAGAGCGGAAAATTCACGCTTGGTTACAAGACCGTTCTCAAAACTCTGCGCAATTCCAAAGGGAAATTGATACTGATCTCGAACAACTGCCCGCCGTTGAGGAAATCGGAGATTGAGTATTATGCCATGCTTGCAAAAGTTGGCGTTCACCACTACAACGGAAGTGAGTGAACTCATTTAAACTCGATTTCACTGTGTTTTTTTTTTTGTGTGATTTATCAAAAAAATGTTTATGCTGTATTTGAATAGTTACTGGATTGCTATTTTGCAGCTGAGTTCGATTGTAGTTATGATATCAACATTCTTAGTGCTGGATAGTCCGTTTTCCTTTGCAACATATAGATGAATTTGATTTATGTTGCCTAATTTCTCTAGCACTCTAGTTTTAGTGATGATGATTTGCATTTAGTGCAGTTGGTTTTAAGGAATGTGACACTGTATAAGATATTCATGAAGTCAAAATTTAGTTTTTTATTGTTTTTCTACTCTGCCTAATCAATGTACTGGGTGTTTGAATCTTTGATCAATGTCGTGTTTCATCGTTTTGTTTGATTCATTTGTGTGCATTTATATTTCTGCCTGGATCGTACATATATATTCTCCTGCATCACTGCTATTGTCCTTGAAATTTTTAGCTTATGAAGTTGCTCACACTATCTCTAGTTTGAACATTTTCCCCATTTCCCTATGTTTCTGGTTACAGGTTGAATGCTAAAGTATTCTGTTTGAAATTTAGTCCTAGATGTGTTGTTTATCTTTGTACATAGTTAGTTAACCCAGTCTTTCCACCTACGTGAGTATGGAGGCACTAAGAATAACCCCAAATAAGAAGTAAAAAAGGAAAAAGAAAAGGGATTTTTGAGAATATACTTATTAACTCATTTATGAGATGCCAGATAATGTTGATTTGGGCACAGCTTGTGGGAGGTACTTCCGTGTTTCGTGCCTCAGCATTGTTGATCCAGGTGACTCGGACATCATCAAGTCGTTACCTGGTGATCATTGAGAAGAGATAGTCTTTGTCATGCATTTGCCTATTTTGTTTCTTGAAATGCAACCATTTTCAATTTGTAGAACGTTTTGGAGTCATCATAAAGTTTTTGACCGTGAAATTCATGTGTCGTTGCGAGTTGCAACACATTTCTTTCGACAAATGAACTTGATTAGATATAATGGAAACTCATTTTCTGTGTTGTGCTCTTGCTTATTATTTGTTATGCATGGTTGTTGG
>c100237.graph_c0
TGAAAAGCAATCCACGGGCGAGAATGCAACCACAATATGCAGTGCGTTCAGTCGCAGCGTCGAGCTAACCCAAGAATCATGATGCAAGATATGCTCTGTCACTCAAGATCCAAACAATATGCGTTTTTATCATGCATGTACTCGGCTTGTGTTCATTCGTTTAAAGCTCATTTGAGCTTTATTCAATAAGCATATCAAATAAATTTGAGCATAATTTTGTATTCCATAAGACTTAAAACTCGGCTCGAACTCATTTACAGCCCTACATATAGGGTTCACTTGCCCTTCAGCTATGAGTCTGCGATGTTAAAACCGAACTACTACTAAATTATTTATCTAGTAAGAGGCTGAAACTTAACGCGTGTTTAGCCATAAGTTATCTTCTAAAAAGAGCCACCTTATAGCTCACTCACTTCCAATTTCCCACATATCTCTTATTCATTCTATAAAGAACAATTAAGTTATCAATTAAGTTATCTAATAAGCATCCAGCATATGTTGAAGTAAAGTAAATTACTTGTTATTCTACTCGCAGGGTAAGAAAATGAGCCAAAAATTAAAAATCATACAATTACTGCTGTAACTGTATATCTACATTAAACAGGAAAAGACTGTCAGTAAAAGCTTCTACATAAAAGCTTGCATGGTTTCGAGTACCAATAAAATCAATGACTCATTAAGTTAAGATGATTTGCTATTTCATGTTCCCAACTTCCCTGCATGGGAGTCTTCTTTGTCTTCACCATATAACAAGAAAGGAATATCACATAATTATACAGTTAGTTTAGAAAAACCATACAATTATTACTCTACATCTATGAGTCTAGGAAAAAATCAACAGCAATTTTAAGACCATAAGTTTGACAAACACAGCTTATTCTGGCTTCCTATGGATCTAAATCAGCAACTCCTAAAGATAATGAACGAACAGAACATTAACTACTGTTTAGTTATATATGTTTGGAAGAGGTTTCCTGTTCCAGTTCCCAGCATTTCTACATGGAAGTCTGTCTTTTCCGACATAAATCAAGATAATATTTGAGAAACTATAGCACAAATTATTTGAGTTCCATATACTATATAGAATCTCCAAAATATTCAAGATACTATATAAATCAAGATAATAACCAGATTCTATAGCACAAAATATTCAAGATACGATATATAATCTACTAATGAAAACTTGAATTAGGCATACTGCCTCTCTAGGAGTCTTACTAGGAGAAAACCAGCAGTCTCAACTCTCATCCACCAAGTTCTGCACGAGTTGGAATCACTGGAACCATAAAATTCCCAAATGGTGAGTCAAATATTTTGAAGTTGGCAGTGGAACCGTCTTGCTGTGCCTGCGCTACTGCGTAACTCTTTGCCTGTTGAATCCTTTGAACGACGTGGGCATTTTGAGTCTCGGGAACCATAGCTTTTCTTATCGTATTCAATTCAGCATCTCTAATTACAGTTAATGGGACACCGGGGCTACACAGAAATGAGCTGGAAGGAGTTGGGGGATCGACTTTCTTCCGCTTCGGTGGAGGTCTGAAATTCATTGTAATTTGGGGATTTAGGTCTGGAGATTCAATCGACTTTCCCCAAACTCTACTAATTCAGTTTTTTCAGTACAACAGTATTCCAACAAAAAAAAAAATTGTTAATTGCTA
>c100238.graph_c0
GGGCTGGGACCAACTTCAAACTGCCAATCTATTTTTTGCAGTCTCCTCTCAACGAACCCTCATTATACCTGGACTTCACCTTTCTCCCGAAGTATGGCAAATTCAATTTCCTCTCAGGACATTTCATTTTCAGAGCCTAATTGAAAATCGTACAAGTTTGATGCGTGGCAGAACTGATCGTCGTCTATCAGCATCTCTCGATTCCCGTATCGTTGCTCGAGGATCTTCCTCCAGACGAAGAGGGCGACATAGGACGCGACGGAGACGACGACGACAACGAGGACGAAGCCGGCGGCCGATTTGGTCGGCTCGACGATGAGCTGATCCTCCTCCTTCGCCAGGGTCGCCTGGATCTTCGCCGAAAGCTCCGCAGTCTCCATACCCTCATCTTTCTCTTCTATCACGGCCCCCGCCCGGGGCCTCATCGTGTCCGTCCGTGATAACGAACTCACCAACCTGGTCGAGGATTGGATGGCGTAGTCCTGGTGGCGGGACTCGGGGGTCCCGGTCAAGTTGTTGAGCCTGAAGAGGATGTCCTGCATGGGGAAGCGAGCGAGGGTGTCGTTGAGCCGGGCCTCGCTGCCCCTGGCGCGGAGGATCTCGGTGAGGGGCGAGAGGACCGGGGCCCGGAGCGCCTTGTGCGGGGACTCCAGCCCGTTGCCGGCCGCCCGGAAGCCCTCGTCGCTCGGCTCCGGGAAGTTGAGCGGGGGCAGCTCCGCCGTCGGGTGCCCCGCCGACCCCAGCAGCTTCGGCAGGTCGTCCGGCATCGCCAGACCCCCCGACAGCTCTCGAAAACAAGCGAAAACGAGGAGAACCATCCACTCTCGGACAATAATATTCCTAAAATTAACCGCAAAACCGGCGGCTCCCATGTTGAGTTGCATACGTAACATATTTGTGAATTTTTTTCTCTCGACGATTCGGAATTTCTATTCGCTCGCTTGAGGTGATCGCTCTTCTTACATCACTCGCCAAGCCGATCCTTGGACGTATTTCCCGCCTTGCTAAACGCGCGACAATTCACACGCACCTGAACTTCCGAACGCACAAATCGCCGTTTCCCGGTCGATTTTCCCGCGGATTTTCCACCGACACTTCCTCACCTCCGCGAAAATTTCGAATACGGCTCGCGAACTTCGCCTCTCATCTTAAAACTGGAACACCCGCGAGATCCACGTCTTGTTTTCGGAAAATGTGGTTGTTGCTACGTCGATTCACAAACAATAAACAAACCAACAAGCGCCGCCTCGAAAATTCAGCTTGATTTTCCGATTGTAGAAAGAGAGGCTATACAACTTCAGAATTAGCGGCTATGCGCGCGCACTTCACACCATCCAGATAACTCGACACTTCAACACTTCGCTACTTTGACAAAATCCGAGCACCGAGTCTTAAAATGTCGCAATAAACTGAGCTCCGAAGATCCACACTTTATTCCTTCTTTGAGGAGAAAAATTTAACTATTTCGACCGATTTTCGCGAGTATATTGGGAAAAATATCTATATCTATTCTATATATAATATGTAACTATTATGTGTATGTAATATGTATATATATTATGTAT
>c100239.graph_c0
TCTCTCTCTCTCTCTCTCAAGTTAACAATCCAGTCCACTATATCAGATCGAGGATGGTGAGCCTTTCAAACAGCTCAAAAACTAATATTGAAGCAAGTTCATGAACCCAACGCTCGAAAGAATTCGTTTCATTCGACAGCAGATTCATCATCTTTCAAATTCACGCCCAGTGTTCTGCAAGGCTTCTTCCTATTTTCACTCTCTGACATAATCAACGGTGTACATTCGGCAATAGGATAGACCCTCTCATCAACATCAACTTTCATGTAGGAACATGGCCGCTCCTCAACTTCTATATTACTCCCAGAATCTTGTCCCAGACTAAGTTGCATCTCAAATTGTGATGACCCTGAAGGCTGTGTTCTCATTTGAACGGAACGTAAGAGAGCAGCCCTTCTCAAGTCAGCTGAGTGGCATATGTCACTCGGTGATGATGGGAATCGGCCCTCAGTGTCAGAACCACGCTGACGCTGTGGTGAAGATGCAGAAGAAACGATAGATCCATGGGAAGGATATGAAGTGGTAGCAGGTCCCGACACAAATCCGCTTGGGGGTTTTTGGCACCTATAAGGAGATACTGGGCTAGTGGGAGCACTCTCAGGCTGCGATGAACATGTGTTTGTCGAACTCTCATAGTATCTTGAGTCGTCTGAATCTTCTAACATTGGTGAATACTGTACAGATGTTTCATCCCTAAGATAGGGCATCATTATCTCAGACCTTACAGGAGAATCCATGATATTGTCAGGCAGTGGATCTCCAACCGTCAGCCCATTCAAACTCGAGGCCATGATCTCGCTAAGATACCGCTTGTGAGAGTGCAAATTATCAACGTAAACCTCATCTTCGTGATCTCTAGCTCGTTTACCGCTCGCCGCCGGCGAAGAAGACGACGGCGAAGCGGCGGCGCTACTTTCCGGTCCCATATCTCCACACCACGTCCACAATAATTAAAATTTTCCACTCACTCCCGTCACTTCATTGCATCCCAATAAAACAAAAAACAACAAAAAATAAATTGCAGCACTGCGACAAAAAAAAATGCATTACACGGTTTAAAAAAAAAACACACAAAGAAATTGGAAGAAAGAGAATAAAAAAATGGAAAGTAAAAGGGTTGAACGATTGATCGTCTACTTTTTCTACTGCTCCGG
>c10024.graph_c0
GCAAAACAACACAATTCAAAGTAATTTAATGTGGTCCCTCTGAAGCGTTATGACAACAAAAATTTCAGTTGACTGACGCAATGAATGTGTCTCTCAAAGTCTACTTATAAGTGACCGACATTGATAGCCAACAATAAATATCTCTCATCATGGAATCAAAACCATCAAAGTCTAAGGAGCAAATGGATGAGGACAGCACCAGTAGAAACCTGAGAATGGGTGCTGCTATTGCCTTTGCGTTTGTGCTCTTAGTCATGGGCGTTCCTCTTTGGTGGAAGATGACGGAGGTCAAACGTCATCCTCTTCCTAATGCTCGCATTGTTGCGCTTAATGACATTAGTCTTAGCATCATTATCAATGTTTCAGTCGACTCCCAAGATCCAGTTAGAACACAAAACATAATTAATGGTTTGAGCAACCTTCTCA
>c100240.graph_c0
CTTTTTTTGGCAGAGATTTTAAAATATGACGAACTACACTTAAGGCAGGGGCAGTGCACGAGTTAGGAGGTAAACCAGGTATTGAGAGGAACATAACCATATCAGATAGTAACTTGCGAAATTGTTCATAATCTAAAAAATCTCCTAACCTGATGATGGAATTTTTTAATTGAAGTAACAAAGTGGATGTTAGTCGACTTTCGGTAAAATTGGAGAATGGTATGATTGACGAATCTGTATCTTTGGGGACAAAATACTGATGGAATAAAGTGGTGAGTACATTGAACACAAGCATTTTGTATGGTAACAAGGCATAATCAAACTCTGATTCAAGGGCAATCATGCTAGATATTGCTACTGATTCTAAATTTGAGTGCGAAGTGAGTGTCTGTTTGAACAGAGTGATAAAATTACTAAGACTTCCTTCAGAAAAATTATTTAAAAACTTAGAGTACAGACAACTATAATCTTCTGCCATCATTTCACTTTCAGGACTGTGTTGTTGTAATAGAACATGAACAGGAGTCAGTCTAATGGCTAATAAACTTTCTAATAGTCCAGACTCCATCATTTTTGTGTTTACTTTACAGTATTTTGCAGCCAACTCACACATCAGAGTAACTTCTCGCAAGGAATCTCGCTCAAGAAATCGTATCAAAATTTTAGCAAGGAATTCTTCAAAATTGCTGCTGTGGTCATGTTCAAGTGCTGTACTTTCCTTTTGTTTGAAATTTAAAACCTCATTTATAACCAATAGTTTGCCAATTTTTATGAGAGTTTCATTACTTTGTGTTGTTTGAAAATCAGACCACAAATTTTCATAAAAACTAGTTCTTACAGTGAAATACTTTTTTGCAACTCCAAACTCTTGTTGCATTAAAAAACTCTCTAGCACTGAAATTAGTAAATTTAAGATTTGATTGTACTTTTTGTATTCATTTTTAAGGGAAAATACAGAGCCACTCAGGCGATACTTTTCGTAAGACTCAAAAATCTGAGATACAATCTTCAAAAAATCATCTTCACTCCTTTTGCAGGATTTGGCACAAATAGCAACCAAAAACTCTCTGCTTTCTTTCTTCACATACAAACTTTCATCTGTGATGTACATTGACAAGACCGTTTTCCACAATTCGTTTTGAACTACGTAGTCTAAGCCTTTTTCATGAGATATGAGGCTGGTCAGTAATTTGGAATAAGCAATAGGAAAAAGAGGATTTGTTTTCAGTTTTTTTTCAATCAACTCTTGATACTGTTCTAAAATAAGCTTTTCATTATTCAAGAGATCAAAGTACATTGGGTTTGAACACCAAGTTCTAAGAACATGAATAGAAAAAACTGCAACTGTAGGTTTTAGGGTTCCGCTCTTCCAATGACTAACACATGCAGTTAACCAATCCTTGTAAATGGTTTCATACAGGTTGGGTGCATACTCAAGGGGAAATTCCTCCAGAAATGAAGCAAGTTTCGACAAAATTGAATCATCAGTCACATCATAGTTCATGTCTAATAATTTAAAGAGACTTAAGCTTAACTTTTCGCTGACGGAGTATTGTTTTGATTCTTTTTCTACATTCATAGTGCTAGACTCCATCTTGTTGATAGTTCTGGAGTAAGGATCACAAATTAAGAACTGGCAGAGCTGAGCCTACAATTTGATTCTCTCTTCCTTGCAAGGTGATAACAGGTTGATGGAAAACAGGCTTTGTGTGAGAGGAAACAGGCATGCACTTATTAATTATCAATACACATTAAATTGTCTACTTTGCTTCCACTTTCGTAACCTGATATTATCTGATCAATAGCTGATAAATCACGATGACGGGCAGTGAAGTCGGCTGCTGCTGTCCAGGACATGTCATGTTCTAAATAATAGGCACCAAGAAATTCATGTGGCATTGAGCTGCTCCATTCCTCTGGAGATAACATGGAAAAATATTCTTGTCCCGAGGGTCTCCTGTACAAGAAGTATAGATGGCCGGGCTTCTTTTGGAAATTGCATGCAGCTCTATGAAGGTTTGCGTTGTTTTGTGCGTCTTTTAAGATTGATTCCGCCTGAGATTTTAAAAACCTGACTTGATCTACAATGACTTGAAGTTTGCCTGTTGTTGTGGATCGCACGTACGAATCAGCTTTTTCAATTTCTAGAGCCAACGTCACAAGATCACTTTGAGAATGTTTGCCAACTGCATACGGGTTTAAAAGTTGATGTCCCAGAGGCGCAGGATTTCGTTCCACCAGAATGGCTTCTTCCGGTTTGTGGTTCGGATCGACAAGTCTCCGCTTCATTTCACTGAGGATCACTTGAATGAAATATGCTGATTACTCCGGAATTTCCGCGAGACTCTTACTACCTAAAATTGGAAAATAATTGAACTAGATTCAGGTTTTGATCGCTGAATTAGGTCCAG
>c100241.graph_c0
ATTCCTCGAAGCCAGGAGACCAAGGTATTCTCTTCTGATCGTGGTTGGGAGTATTTTCTTAGGAGTATCATTGCTTGGTAGTTAGCTCTATAATGTAGTTCAGCGTGCATTCAAATAATTTATGTTTTTATTAGAATGATGCACAAACTGTCAATTTCGAGCATGTTGATTCGCTTTTGCATTTTCAAATACTATCTGATCCAAATTGTACTGAGTGAGCAAATTTTCTGCATTCAGTCTAGGTCATATTCTGTGAATGGAAATACACACACACACACATATTATGTTTCCACATTTGACTCATTACTTTAATTTCCTCTCCGTGTTATTTTCTGTATTTGGGTGAGTTTCATGAGACAAGGAAATTATTATTCATCTATGGAATTCATTGCTGCAAAACATGCGATGAGATTGTGCCCTTCACAGTCGAATGCATGTATGTATAATGGCCATCCTTATTACGATAGGAAAACTGAGTTTCTACCATCCACAGATTGGTTATAGAACCTTCACCAACTTGTTATTTCGATTAAAACATTGACTATATACATTTGATTGGAGTGTTTTCTGCTTGTCATGATTATCAATTTTCATGTAATAAAATTAGAGAGTTCAATTCATCACTGAGGATGCAATTACAAAGTTTCTTAAAAGAGCTGGTTGAATAACTTAAAAGAGTGTTCCTAAGTATGCATGCCGGTATGTTGCTTCTTTGTGAGAGAGAGAGAGAGAGTGTCACTTTTGATTTCCTGTTCCA
>c100242.graph_c0
AAAAGGTTGAAAAAGACTGCGTTAGCTAAAAAAGCAGCAGTTAAACCCAAAACCTTCTGAAATCCCAAATCTTGTGCCGTCCGCCATGAACGACCGCCGCGACCGGGATAGAGATCGAGATCGTGACCGGAAGAGAAATCGCGACGACCGCGATCTTGACCGTGACCGTGACCGAGACCGAGACCGTGATCGTATCAGACGCTCCCGTTCTCGCACTCCCGACCGCACTAGATCTCGGCACACGCGGTCCCGTACTCGTTCGCCGGACGAAAGGGACCGCCATCGCCACCGCCACCGTCACCACCGCTCCCGCTCCCGTTCCCCTACCACCCCTCCTCGCAAGCGCCACAAGGACGACGTCGTTCCAAAGGACAAGGACGACGCCGTTTCTAAGGATAAGAAGCAAAAGGAGAATGCCATTGCTAGCAACGATGAGGGAAATAAGGATGGTGATTTGATGGATGAGGATGAGATGGAGATGATGAAGAAATTCGGGATTCCCGTGGGGTTCGATTCCACCAAGGGGAGGCCGGTGGCTGGAAACGACGTTGGCGCCGTGAGGAAGGTCACGAAGCGGCAGCCGCGCCAATACATGAACCGCCGCGGCGGCTTCAATCGCCCTTTGCCTGCGGAATGTAATCGGTGATAGGAGATTGACTTTGCAATTTGCATTCCCCGCAGATAGATAGAAGTTGGCAATGCCCTACATTGAACGAAAATGGAGACGGATGATGTTCCTTGGTATAGATTGGACTACTGCAGAAGATGTAAGGCTGCCATAAGGTTGTATAATTGAGAATGCCTTTGTGCCATATCACAGAATTGTTAGTAGATGCAATTTTGCGTTACTGTTTCTGATTCTAATGTCATTGCATTCCCTCTGTGCTGTAAACTATAATGAGCAATCTGTAACCTTCGAATGCTTACATTTCACTGTTGCTGGTGTTCATCATGAGAGTGGTAACTGCCAGCGTATTTTTCTTAATACGTTTGCTTGTTTTCTGTTTTTCTGTTGATATGTTGGTGTTTCTGGAACAACCATATTTCCTTTTTTAATTGCTAAAATATTCGGGTTGAAGCATGATGTTTGTGGAACACCCCTATTTTTTAGTCTTGATGCAGATAGACGTGGAGACTGTGTTTGTGCCAACTGCGAGGATGCTAAACTTCAATTAGATTGAGTAGAGACTGTGTTTGTGCTATTTTCTCACAATTGTTAATAGATTGCTATTACTCAGCTCTGTTCTTTATGTAGTGATTTCCATATTTTCCCAACTAGTTAAACTATAAACAGCCATATATTTATGTAACTTTAG
>c100243.graph_c0
TTTTAGTGTTGAATATGTGACTTTGGGCCTACAGAAAACAAAGCTACATTGCTAGGAATTGTTGAGACCACAACATCGTTAGGGATCTCTAATTTAAAGTGTATTCCTGTAGTAGAGCCTAAAGCCTAAGAATATATATAAATCTGGAGTGGAACAATCTCACCAATCCAAGTTGATATGTCTGGAAATGTAGAGCTTATCAATGTACTCGATCACTGGAAGCGACGCATTTATATATCTGATCATTTCCTTCTCAGCTGAGTTCTCAGTTTCATTTAGCTTGAGAAGCAGTTGATCCCTCGTTGGCAGTGCATACATACCAGCATAAGCAGCAGTCCTCACCGCCCATGAATGATACGGTGCACATGTTTTTGCATAAGCTGATGAGGCTGCATCTTTCAAGCAGCAATCACTGTAACCACCATAAACAAATGATGAAATACGTTAACATAATCTTTTTCACTGTAATGCTGGATTTGATTTCAGAATTAGCCAACATTTTCAAGTCCATACAACATAAGATGCATCCATCAGCTAAAACGCTTTCAGCCAGACACTAGCTAGCTGATATGAACTAAACAACCAGAAGTAGATATAGCTGACTTACTTTGATGACAAAAAGTTTAGGAATAAAGCTCTGATGAGATCAAGCCCCTGCCTCACTCTGCGCAGATTACGTGAAAGACTTCCGGGCGTCCTCACTGAGTCATTTCGCTTATCAAAATCAAGTACATTATTTAATGTTCTATAGCTTTGTGATGCTTCAGCAAGATCACTTACCTGAAACAATTATAAGAAATGTTTTGATACATCAAGTATAGCAGATGATTCAGACTCAATATACTTACTTTTACTTAACTCAATCTTTGATCCTCCTGATTACTTAATTAATATAAATTGTTCATACATTACTGCATGATTATAATGATCTCAAACTTTAATTTCACTCAAAAAAACCTACAACAAGCCGAGTCTTGATTCCAAAAAAGGCTCCATGTTTATTTATTCGCGAATAACATAACATATTACTACATGTTTATGCAGGGCATATCTTAACCCAAACATGAGTAGATTTCTCATCTATGGCATACTGTTAGCTATCAAAATGAAAAATATATAAAAGCAAACATTTTCAGTTTGTCCAAATTCCAAAATATGGTGAGTAAGCAGTAAAATCTGAACTTTCCCACACACGTAAACTCATCTCAACAATCACTCAAAACATTTCATCGTGTAATTTTTATCAAGTAATTAAATTCTCAAATTAACAAACATGCACATCCAAAAGCAATCCGTTTTCAACCCAAAAAAAGGGGGAAAATTCAGAGTAAAATCGAACCAACCTTAGAAACATACTCCAATTCGGCAAATTTAAAAGCGATGCCTAAACAACCAAAGAGAACTGACACAAGCGAGCACGCATCGCAGAACGTCTTCAAATCGAGATCGTGATCGAGACCCTTAGCCTTCATCACCGCCGAAAGTTCCTCAAATGCATCCGCCATCGCCGCCAGCGGCGTAAACCTAGCGTTTCGGTAAGAATCGTCCGCAGCCATCGGTATTTCCGAACTCGCAATCGCAACCGACCTCTCGCTCTTCTGTGTGCACGATCGCACTGTTCTTGAGAAAAGGGATTGGAATTTGAGGGCCATAGCTTTTCTTCTTCGCGAATGTTACGTTTAACCGTCTAATAAAATGGATTTTGATGCCGACTACAAAAAACTGTATTTTGTGCAATCAAGGATTTAGATAGATGATTGTATATTGACGATGGATGAGATTCGGGCCGTATATTTCGGGCTTTGCATGCGGGCTTCCAAATGTCTGGAATTTGCGAAATGCTTTGCATTGGCG
>c100245.graph_c0
AAAATTAACAGAACATAATCTTCAGAAGAAGGGGGGATTCAACTTGAGCCATTCATCAAAGTAGTACGGTGTTAAAGGATTTTTCAATGATCCTTGAGATACTGATCCTGGAAAGATCGATGATTTTTTTAATTCAAATACGACTGAAAGTCTATACGGTTTGTGAGAGAAATATTTCTGCCTTTGGAAAAGAATAGAACACTAGAAAGAAATAAGCTGTAATAATAATTTTGCTCAAAGCAAGAAATTTTGTTATTGTTTAGAGGGTAAGTAGCACTGAATCTAACAATGACTTTCATAAAAACAATTATAAAGGTAGGAGAAGTTTTAATAAATTTACTTCTTGTGAAATGTTGAATTTGTAGTACAGCAGAAAAGTAATGTAAATTAACCCCCCCCCCCCCTCCCTTGGTTTACCTCCTTTAGGCACTCCACACCCTCAGAGGGCCGCTTCTTAGCAAGAGAAAGAACATGGGCTATAAGTTGAAAATTTAATGGCATTATTCTCAAGAAGAGAACCTGTAAAAACCCAGAAAATTATAGAAATACATCCAGTATGTCTACAGATACAGCTTTGATGAAAAATAATAATTCAGAACATCAAAGAGGGTAAAGCGATGAAAGCCAGGCTTACTTTAATACAATTTTTTGGTTTGCAACAAAAGAGACATTATTTTCAATATACTTGCAACCGAGAGGGTGAGAAATACTAGTTGCCACTTAAATAAATACTGGTTTAATCGAGACTGTTTCTTAACAGACATGACATTTCAATACCTCACTAATTAAAGGAGATAAAACATTTACAAATTTAACTACAAATTGAATTTGTATGCGACCGATGTAAAAAGTAAAAAAAAAAATGTAACCTAGGTTAAACTAGAGATAAAATAAAAAAAAAGTTAATAGATGATTTTTTAAAAAGAGGAACCATTCATAAAAAAAGGCAAACAAAAAAGAGACTTGCAAAAACAAGAGATCAAAAACTTTGCAAGCTTTCACCAGGACTTAATCTTATTTCTATGAAGAAATTTTTTTTAAAATCTTGCCTGCAATCTGAAGAATTTGATTAAGAGAAAGGGCAAGAAATGCTGAGAAGCATGCTAAAAATAAAAAATTCTAAATTTGTTTCCTAAAATTCCGCTCTTCTAGACAGAAGGAAAAAAAACTCTCTTACAAATTAACTGTTTTTAAATTCTTTTTCAAAAGTTAAGTAAATGCAAGTCAAAGACAGAAGAAAAATAAAAATGTACTCTAGCTTATCTAGTATACAAAGCGTAATTTTGGATCATATCCTAATTTGTCAAGATTTGGACTGCAGGCAAAATTCACCATTGGCGGAGGTCCGCACATTAGAACTAGATTATTTGATGCTGGAGGGAACAGATGACTGGCTATCATTTCTGCAGATACGAATCCTACACTGTACTTCCACCCTTCAGATGGTCTGTCTACTGTGTACCATACTTTGAAAACGTCTGGATGTTCTTCTGCAACCTTTTCCAATTCATCCCTCAACAGAATATCATTTTCTGACTGATTTGCAAACAAGAGTGCAAGTTTTGTTTTATCTTCTGGATCTTTCAGAACATGTTTGACAAGCTGATACATAGGTGTAATTCCAGTCCCACCAGAAATCATAGAGACTTGATCCACTTTAACTATAACCGGAGGTTCTTTACGATTGACAATAATCTGAAACTGGCCTCTGCCTAGATAGATAAGTCTACCGGATGGACCTCTGACATCGATTGAGTCGCCAATTTTCATACCCTCCAAATACTGACTCATTTTACCTCCATCAGGGAATTTTGGGTGGACTCCTTTGAAATAGACCTTGATGACGAGTTCCGTGTATCCGACATCATCATCGCTTGAGACGGGCGTGTATGATCTGGCCACCAGATTTCCATTGATCTGAGCGGAGAGGGATAAGTGCTGTCCGATTGGAAGTCCTAAGACGTGTTTCGGAGAAGGCAAACCGAACCTGAAACGTCTAGTATCATGACTGATCTCATGTTTCTCAACCAACTTTAAAGGAACCTTAACATTAGGATCAGTCAGTGTTTTAGGGTTAGCAGCTTTCTTGGCAGCTTTTCTTTTTTCTTTGCTGATTTCAGAGAGGATGACAGAGATTGCGAAACCAACGGTTACGATCACGCCTAATCCAACAAGCACAGTTGGAACATTCAAATTTTGGATCATTTCCCAGATGTATTCTTTGATGTCACTGGATAAATCTCCAGCAGCAACAGGAGGTTTCTTCCGTTAAAAATACTGAGTACTGATAATTAATACAATAAAAAAAAGAGGAGGAAATAATCAGTGAGAGGCCGTGCTACGGCATAAAT
>c100246.graph_c0
TGCAAACACAGTAATTTGCATCTGTAAGAAAAATTCAAGAACCAGACAGATCAGGTGAGAAAACCCACAACCAAATTTCAGACATTCTTGACTATGAAATCAAGAAAACTAGATAAAGAAAGGCCAAAAAGGGTAAAGATCAAAACTTTCCACTGCTAAAAGTGGAGTGTAGAAGAAGCCCATTTCAATCGCCTTTCTTTTCTCTTTTTGTGTTCTTTTTTTTTCTCAGATTTGGACATGCATACTAGATAGTACTAAAGAACTACAAAAAATGTAAGAAAAATCTGAAAGAAGAAACTCCACCTGAATAGCCAGCCAAGGCCAAGA
>c100246.graph_c1
AGCTTCTGGGTGTGTCTTTCCTTCCAGTGCTAGGTAATTTCTTTTCCCTTACCATAACTAGGTTATGAATCTTTAATTTAAGCTCTTATTTGCAGTCATATATGATGAGTTGGTGTTTTTTGCTTTTTATGATTTGATTAGTGGTTTTCTTGATTGATAAAGTTGAGGATTAAAGGTCCCTTGTCGAGATGGATTAGTTCTGTTGTGATAGAGATATTGCTTTCTTGCACAATCTTAGTGTTGAATGTTGATAACATATACTGTTCAATTCAATCAGAGATTCAATGATATAAATATTCTAGATGTGAAAACTGATTTGTGTGAGCAGCAGATGTTGGCTAGTTTGTTGGATTCGAGTTGATAATTTTGACATTCTTACAGTATAGAAAAGGACTGTAGATCCAAATGTCGTCGTTTTAAACGCCTTAGTCCCAGTTAGGCACAAAACAGAACAATTTACTCATGTGAGCTGTTGTGATTTTTGATGTTTAAATAAGTAGTTCATTTGTCTTGTTGCAATCTTTAATCAATTAGTGACTCTGCTCTACGTGTACAGTTTTTTAGTGAAGTTAGGTTCTCATTTTTACTATATTAATTTGTGTTTCATGTTGAATGTCTTGATTGTATTTGAACCTCCTGCAGCAATGCTGGCGGCACCACTCCA
>c100247.graph_c0
GGCTAAATATGATATATGAGACATCATAAATATACAAAATATTATTGGTGTAATATTTTCCAAACAAATTGAAATCGATTTCAGTCTTCAAAAGACAAGAGAGCCATATAGTATATGTATCCTCCAATCTACAATTTTACATTGGCAAAACTACACAAACACAAATTGCAAAAGTTTTTCAATATATCAGATGAATTAAGCTCCCCTACTTCCTTTCACGAGTAATTAATATATTGTAATGAACAGCCAAAACAAAAAAATTAGCAACATTTATATTAAAAAAAAAAATCATAGGTTCTTACATGCGTAGATCATTAATGAAAAGTCAAGGTTATCTTTGTGCACCATCTTCTCTTCCAACCACAACCTGCTATCCATCCCACTCCTAGTCCTGAACATAAAGACGGCATAACCAGGGCCCGATCCCAATCCCGGGCCCGGGCCATAAAACCAGTCGTGAACATCCCACATCAGATCAACAAGCAATCCGTCGAGGAAGATCGTCTGATTCCCTCTGAAATTCCACTGCAGCCGTTTCACCCGAATCACCGTCTTCTTATCAATGCACACCGATAGCACCGGATACTTCAATCCCTCGCCCTCTCCGCCGCACTGGATCAACACATCGTGGGCGGCGCCGCCCTCACAGAACTGCGCCTTCGTTGAATACATCGTGTTGCCGGAGAAGTGCTCCTGCCGCGAGATCAGCGAGGACCTCGCCATTCGGGCCCCCGTCTTCAGCTTCCTCAGAGAGGCCTCTGGCGCCATGTCGCCCACGATCGGGCCGAGCTCGGAGTCGACGACCACGAACACGTAGTAGCCGTCGATGGGCTCGGGCCCCGACTCGTAGCGGGCCGCGGAGAGATCCCAGAATACCTCGATGATGCTGCCCTGATACTCGACGGTCTTGCTGCCTTTGAGCTTTCGGAAAATCCGAGAATTGGTGGCGAGCTTGACGGCGGTGGATTGGTCGTCGCCGAAGGCGATGCTCAGCCCCTGTGAGAGACTGTTCTTGCTCCACGTAAGCGTTATTAATGTCTGCTTTTGATTTGAGAGAATCGTTTTGTATAAACATGTTACGGCATTTTGAACTGATGGGATCATCATCCCCGGTGATATGCACGAATTTGCTGCGTAGCTCGAGCATGATGATGTGTCGGAAACCTGCACTGCATATTCATTGAAACAAGATGCGAAGGCGAAGTCTCTCATTTGTGTTAAAATTTCTAGAGAGAGAGAGAAGTAATGGAAAAGTTGAGGGAAGGTATATATATGTAAATGGATCTCCGTTTAATATGATTCTTGCAATAAGCTAGCTAATTGAGGCTTTCTCTCTCTAACAGTCTAACATCGAAGTTGAGAGAGAAACTTTCAGGGTTTGTTGATTTCTTTATTTCGTGACAGTTCATCTGAGTCTGAGATTTGGGAATTTTTAACATGGAAAGAGAAACTAGGTTGTATATAAAATGTGTGAGAGAGAGAGA
>c100248.graph_c0
TGCATGCAAATTAATTAAAGAGGTGTAACATTTACATATATGAATCTACTTATAAATTACTATAAGAAATTAAATTACCATAATGTGTAGGATAGGCTCGAAAACTCTGGATAGTCTGATAAACACCTCCAAAAACACCAACTGCGCCAGGGTGGGTGAGAGGCAAAGCTTTCACCATATTTTCGAGGCCAGTGTTATAATTCTTCACCATTTTATTCATCTTGCCGTAGCATTTAGCCACCGGCGCCCCCGGCAGGACCGACCTCGCCGGAACACAGCCGACGGGGCCTAGCCCGAATATGGCGACACGACGAGCTCCGAGGTTGTAGATTGTGTCGACGAGGTATCCGACTTTAGTCTGCATGGATTGGACGTAGGCATCAGGTGTTAACTTGGGCGGATCGAACGGGTTGAAATAGCTGAAGATGTCGTTGGAGCCCGATTCGAGGAAGAAGAAGGATTCTTTCATGATTTTTCTGTCTATGTGGTTTTGTTCAACTAGGGTTTTGAATTGTTGCAGCTGCACCTCGATTGATGTCA
>c100249.graph_c0
GAGAAAACCCATGTCCCCAAAGCACTGGAAAAAAAAAAAGTAAGTTTGTGCAGAGAAAATATAAGGACAGAGCAAAACTATCAGGCATCAAAACAACCTGTCATAGAGATTGAGAAAGACAATTTTGATTGCCACTTCAGAAATATGAAAATCTCAGATTCAACAACAAAATCAACACTAACATGACATGGTTAGAAGTTAGAACTTAATCTTGCAAGAGGCTAAGAGTAAAGCTTATAATGGGAGATCATGAACAATCGTGGTCTACCTAAAGATGAGATTGGATGAGGCGATTATTGAACTACGTCATCCATTACAGCTCTTCTTCCCCAGTGATTCTAATACAGAACATATACGAGCTACTGCCTAGTTGCTACCATAATCTCTTTCTAGTAGTTAGCAGTTGATAAGGCTTCCCTATCCTTCTTAGTCTCGATACATCAACTTAAAAGCACGTCTTAAGTGATTATGAGCCGGCAGCTCCATTGATACACATTATTAGTAGTAGCAATCCTTCATCGAATTTTTCTTCTCGGGGTTAGATAAAACATCCTTATAATGAGTAAAGCAATGTACTAAGTAAATTAATGAAGATTCAACTAAGAACCCCCATCCTCCAGCATCCCACCAATCATATCCATCGCAACGTGAGGCATTAATACAATGCTTGGTCTGCATAAATTATCAGAAATTTATCATTCCCATTGACAGAAAATGGAAGGTTGTCTAAGTTCCCAAACTCACCACTAACCCCAAAAGCTCCAATACAAATCTACCAAAGCTAAGTAATCACAGCATATCTGAGACCTAACACACATTTCACACTCCAATAATGAATCTAAATAATTACCTCAATTCAAAATTCAGAAGTACTTCAACAAATGTAAGGTTCTAAAAGAGTAAAGTAGAGCTCCCAAATCCATCATCTTCATCAATTTTCGTATTACCGCATTTCTACTCTCACTAAAAACATCAACTAGCCACAGGCCCACAAACAAGAGGATCTATAACTAAAAAAAACACAATATTTTGTAACTCAAAATCAGAGAATTTCAAGATTCACGGAAGTAAAAAAGTGGGATAACAAAAATACAAACTTTGAAACAGAGCATTCTTCTAAT
>c100250.graph_c0
GAAGAAAGATGCTGCAACAGCATTATTCAACTTGTGTATATACCACGGAAACAAGGGACGTGCTGTTAGGGCGGGCATTATCACTGCACTACTGAAGATGCTCACAGATTCTAGCAGCTGTATGGTCGATGAAGCTCTGACAATTCTTTCAGTCCTTGCTAGCCACCAAGAGGCTAAGGCGGCCATTGTGAAAGCTAGCACGATACCTGTGTTGGTAGATCTTCTACGGATAGGTCTACCCCGTAACAAGGAGAATGCATCCGCTATTCTACTCTCACTGTGCAAACGAGACAACGAAAATCTTGCTTGTCTGAGTAGACTTGGTGCCGTAATACCTCTCTCGGAGCTTGCGAAAACGGGCACAGAGAGAGCAAAGAGGAAGGCTAACTCATTGTTGGAGACCCTTCGCAAATCACAACAGCTCTAACAGGTTTATTACAATCTCGGAAGCTTATTATTTGTTCATTCCGTGGTTTGATTATCAGCTGACATGAATTTTAGGATGTGCATGCAAATGAAGAGGGCTTAAGCATGAGATACCAACAAATTTCTCGTGTGGTTCATTTTATTTATTTACTTGATTCTTGAGTGTCACAAAAAATGTTTGCGTTTATTTTGTAATTTATGACTGAAAAAAAAAACTGAATATTTCTTTGATATTTGCTGAATCAAGTCTCTAAGGAGGCGAGATGTTCCGAACATTGATTTAATGCAATAAAACGCGTTCACTTACTTGTCGGAGAT
>c100250.graph_c1
GGATAAAGAGATCGATCCATTTCAACCCGGCAATAGGTCAATTGGAAGTCTACATGTGGAGAATACTGGGATCATTGATCATGAAGTAGGACGAAAAGTGGAAGGTCTCTCAGAAGGCAATGGTTTAGAAAACCATGCTACAGATAACGATATCCCAAATGTAGAAAGTTTAAGAGATTCGTCAACATCACATGAGATAAGTGCCCCTAAGAATTCTGATACTGTGAGGATAGAAAGCTCTACCTGCAACAAAAGTGTAGATGAGAAAAAGATAGATTCTCCTGCAATTCCGGTCGATTTCCTCTGTCCTATATCCCTTGAACTTATGAGGGATCCAGTGATTGTGGCAACAGGGCAAACCTATGAGAGATCTTATATACAGAGGTGGATAGACTGTGGCAACACAACATGCCCAAAAACTCAGCAGAAGCTCCGGCATCTCACTCTTACTCCAAATTATGTCTTGAGAAGTCTAATATCACAATGGTGTGTAAACCATAATGTGGAGCAGACAACAACACTGATGAATGGCAGGATAAGAAAGAGTGATGGATCATTTCGTGATGTTACAGGGGACATAACAGCTGTCGAGGCTCTTGTTCGTAAGCTCTCTAGCAGGTCTATTGAGGAACGTAGGGCTGCAGTGGCTGAAATCCGGTCATTATCCAAGAGAAGCACGGACAATAGAATCTTGCTTGCTGAAGCAGGAGCTATTCCAATTCTCGTCAATCTATTGACATCTGAGGATAGTCAAATTCAAGACAATGCAGTGACTTCTATTCTGAATCTTTCCATTTATGAAAATAACAAGGGACTCATAATGCTTGGTAACGCGATTCCATCTATCGTTCAAGTCCTCAGAGCTGGAAGCATGGAAGCTAAGGAGAACGCGGCAGCAACACTCTTTAGTTTGTCCCTGGCTGACGAAAACAAAATAATAATCGGTGCATCAGGGGCAATACTAGCTTTGGTGGATTTACTTCAGAATGGAAGCCCAAGAGGGAAGAAAGATGCTGCAA
>c100250.graph_c2
CAATCACGAAACAAAAATTTTCCTCAAAAACACTAAATCATGAAACAAAAATTATAAATTTATTACAATAATTGCCAAAAAAAAAGGAAGATAGAAAAAAATAGGGAAAGGAATTGCCAACTGTATCATAAGCCCGACATTTTGTTGTCTTCCATTACTAAAATGAGCACATTTTAGTTGTAAGAACACAGTCACAAACCCCCCTTCCACTCTCTCCCATCTAAATGGCCGGCGGCGGAGAGACCTCGCCGGCGGAAGGCGGCTCCACCGCCGCGCCTCTGCGCTTAGTTCGCGACGTTGGCCGGATATCTAGCGCCGGCTTCTCGGGTTTCTTCAAGAAAGACTGCTCGGACTTGGCCCGCAGAATCTCACTCTTGGCTCATTTGCTTGAAGAAATTAGGGATTCCAACAAAGTTGAAGAAATTGGTGAGATGGGATCTTCTTCCTGCAATTCTTTACTGTCCGATCTCACAATGGCGCTTCAGGCTGCTAAAAGACTTGTTTTTGCGGCTAACAACGTCGACAATTCTAAGATTTCATCTGTAAGTATTTTAAGACCTTTTTTCTGTTGCATTCTGTGATATGTTGCTGCTGCCTGAATTAATCTGCATTTTGTAAGATTGTTTGGAAAAAAAAGGGTTTCATCGTGTTGTGAGATTGATTAAGATGAGTTGAGTGGTGGTTTTACTATTGTTGAGTTGAGAATGGGAGTAAGTTACTTGTGGAGTTGATTGTTCAATCACTATATCATATACCGTGAGATATGGTGTCGAAATAAAAGTTAATTACCTTGGTTTTTGGGAATAAAAATCAAATTTTGTTGTCTGGCTTATTGATTTGAGATCTGTCTTTCACTGTGATGTGGTCTGATTTTTTTTTTTCAACTGCATGATAAATTCATGAATTGAAATCGGCGTATCTCTTAACAAACACCAGAAAAGAAGTATAAACTAGCTTTGAAGAGAGTTCAATAGAATTAGATAAATTGGAAAAGCAATCAGATGTAATGTACACCGAACAGAACGTGGATTGCTGGAGATAATCCTGTAGTCTTCAAGTGTTGCGTATGAGGTGGACATATAGACATATATGTCTCATGATGTCACGGCTCCCCAACTACAATAGGTTATACATTTCCGATTTGTTCTGTAAGAAGTCTGGTATCTCCAGATTTGTGCATATCCAGCTGGCATATGTCTGGACATAAGGATTTGAAGTTAAAGTTAGGGCATCATATTTCTCCATAACTGTTCAACTTTATGCAAACTATCAACACAATAGCATCCTTCCTCGAAGGAAAACTTATTTGGCAATGACAGCACTCAAGGCTAGATCTCTATTCAGAAGAACAGTATTGTGCTTGTACAACTATTAGACTTAGAGGAGAGAGACCAAATAACTCTTAACATAATCAACCCTAACAGTTTTGAATAACAATCAAACATGGTTGCTCCACCTCGAAGATGTCTGTTTGTTGAACAAATTATGCTCATGCAGTTTTTTTCCCCATCATAATCATTTGGGATTTCATGAGGAATAAGCTATTTTTGGACGATCTTTGCTTAGTGTTGCCTGCCTCTGATAAAGTTTGCCTCTTTTTGGTTCCAAGGATGGAGCAACAAAGAAAATTTACTTCCAATTTCAATGTGTGACATGGAAATTGGACAAAGCATTGATTGACTTACCTTATGATGATTTTGACATATCAGAAGAAGTGAAAGAACAGGTTGAATTAGTTCGATCACAGTTGAGACGGGCCAGTGAAAGATATGGCGGGCCTCTTAAATCAAGCGTACTATATAGGGCACTGTCTCAGCCACTGGATAAAGAGATCGATCCATTTC
>c100251.graph_c0
TTGACCGTGGTAGATGCTCTATTTTGAAAGAACTAGGTTGAAGCCCGATGTTTAGGTTTATAGTTAATTGCTATTGCCTTCTAAAACTAAAACTGATGTTAAGGCTAATAACAAATTGCTATTGCCTAATCAAGTGTACGGACTAGGTCGATATCTTTTTCAACAGTGGTTTCGAACCAAATGTCGTGACTTTTAGCACTCTGATTAGAGAGCTCGTTATTGTTCATGCAAATTCAAGATGAAGAAGTTCAAGATGAAGAAGATTTTCTACCGACGCCGTGAAATTGTTCAAAAAGCTTTTTGATTTTGGGCTCTGCGAGCCTAATGATGTTATGATTATTTATTTTTTTAAAAAACTTTTTGTATTTGGAACTGTGTTAGCCTAATGATGTAAATGTCCGTGATAGAATAGATAGACCTGGTTCTAAAGGTTCATGGTAGTCTAGATGTGTTTGTAAACATGTATCCCAATTTACATTTAGATGAGCTGAATTACTTTGTTATATTTAA
>c100252.graph_c0
ATCTTTACAAACTAAACTCAGATGTCATTTCATATCTGAGAAAAAAATTAGAGAAGAGAAATGATTGCAATACTGCTCTACTCTCTCCTCTTCATATTTGGCCTCATTTACACATTTTTATTATTCATTTCTCCAACCAACAACTTTCTCGCTCCATGGCTCCAATCAATATTCAACATTAATCAACGACAACGACAAGATTCATCACCACTCATCAAAACCACCTCCACCACCAGCTGCAGCGGCGGCGGTGGTAGTCTGAGGCTGAGAGGCGTGTTCGCCACTTTCGACAAGAACAACGACGGCTACATAACGAGGTATGAGCTGAGAGAGTCGCTCCAGAAGATTGGTATCGCAGCAGGAGAGAGGGACGTTGATGAAATGGTGCAGAAGGTGGACTCCAATGGAGATGGCCTCATTGACTTTGATGAGTTCTGCAAGCTCTACGAGTCCATGGAGGGCTGCGGCGTCGGAGAGGCGGCGGCGGAGGGGAGTACTGCCGGAGGCGGCGATGGAGATTTGAGAGAGGCTTTTGATGTGTTTGATGGGAACAAAGATGGGTTGATCACAGTTGAGGAGTTGGGATTGGTGCTCTCCTCTCTGGGCTTCACCGAGGGGAAGAAGATTGAAGATTGCAAAGAGATGATCAAGAAAGTTGATATTGATGGAGATGGGATGGTCAATTTTGATGAATTCAAGAAGATGATGAGAGATGGCCTTGGAAGCCTCATTGCTGTTTCTTGAAGATTAACCACGTACGTGCCACTAAATCAGACTAATTTCTTGTTTAGTTAAGACTACAATTACCATCATTAATTACTCATCTAACTATCTCTATCTTCATCATCATAATAATCTTGTTTGCATTGGCATGTTTTAATCAACATTAGTTTTTTTTTTTCGAGGTTGGTTACTCTTGAATCTTGATTAGTGTATTGGAATCCATAATTAGTGCAGAATTAATAATTAGACGTGCAGATGATTTCACATGTGGATCATCAGACAGATCGTCTCTGCCTTGTCTTAGATCTCTGCAGGTTGGGTTAATGTTAGAAGTAGTACAATTAGGATAGCAAAGTTTGATTATTGTAAGAGGATTTAGATATGTTTTTGTTGCATGTATATATATTTATTTCTTAAAAAAAA
>c100253.graph_c0
TAGATATTGAGGTGTGGAGCACACTAGCAGTAGCACTTACTAATATTTCTTAATTTCCTGCAAATATTTTGTATTTAGCTATAGGCATTGTTTGTTGTTTGTACAACAATCTTGTCTTGTAATTTCAAATAGCCCATAATTCAGCTTCTGTCTCTTTCTCTCTCTCACCATACCTTTTTATTTTCTGTCCTCTCACTCTTATTTTTAAGTTTTTGAACAGTAGCGATATTGATTCCCTTCTCTCTATAATTATTAATTTATCTCATCTGAATCTCTGTTACATTTTTTCAGGCGGAGATACATACCTATTTCCTCAACAAAAATGAAGAAGTTTGTGCTCAAATTGGATTTGCAAGAAGACAGAGACAAAAGAAGGGCTCTCAAAACAGTGTCCACGCTCTCAGGAATCGATGAAATCACCATCGATATGAAGGAGAAAAAGCTAACTGTGATTGGAACGGTTGATCCAGTGAGAGTGGTGAGCAAATTGCGCAAGAAGAATTGGCAAGCTGACATCATCTCTGTCGGGCCATCTAAAGAATCCGAGAAGAAGGAGGACCCGAAGAAAGAAGAAGGAAAGAAAGAAGAGGCGAAGAAGGAGGAGGGCAAGGAGGAAGGGAAGAAAGAAGAGGCTAAAAAGGAAGATGATAAGAAAGAAGAGGCCAAGAAAGATGAGGAGAAGAAAGGCGAATCGGATCTCGTTGTCGGGACGGCAATGCCGTTCCGACAGTATTATCCACCCATGAACACATACTACTATGTGCATCACAGCATGGAAGAGAATCCAAATGCATGTGTGATCTGTTAGGGGCTTGCTGGTAATTTTGAAAATATTGGGACTATATATATATTTCTTTCACTTTTTTCTTCTTGGTTCTTGAACAGAGCAACTCTGCTCCTACATGTTAAGGCTATAATAGTCTTTTTATTCGGGATTTTCTCATGTGTGTATATATTTTATATTTGTAATAATGTTTTTTCTTTTTGTTTTACCTTTTTTAAATATA
>c100253.graph_c2
GTTCGAGTCTTTTCCCTTTCCTTCCTTCCACATTCTTTATTGATTTCCACATTTGTGCATGCATTTTTATCCTCCTTTTCTTCTGATTCTTTGTGAGTTTTCCTTCCTTCCACATTCTTTATTGATTTCCACATTTGTGCATGCATTTTTATCCTCCTTTTCTTCTGATTCTTTGTGAGTTTTCCTTCCTTTTTTGTTTATTTCTTACCTCGTTTTTATTCGTTTAATGATTATTTGCTTTTTGTAGAATATAAGGATTGTGTGTCTCTGTGTTATGAAAGGTTGTCGCTTTGGGTAAAGCCCGAGATCTTGCACTTTTTTCTTGTCATGTTCATTGATTTTCTGGCAAAATATTTTGTGGTTTTTTTCAATTGTAGTTTCTCTGATAACTGGTTTTCTTTGTGTTTGTGTCATAGTTAATAGTACTTTTCATTTTTATTGTCAATTTGAATTGAAGGAGGGCATATTTGATTATGGCACCGATCATTTTCTCCAATTCCAAGACTTTTTATTTAATTTATGTGTGAA
>c100255.graph_c0
TAAAGATATTACTAAATTTTTGCTTTTAACAACTTTAATTTCCAAACCCCTTTTCTTTTGGTGGAAAGTGCTGCAATTTTATTTTCCCTCTGTACAGTTCAAGATTATTTTCTTTATTACATCGTTTTTGTTTGTTTTTTAACAAACAACATGAGGAAACTAGTGAGACCTTATTACTACCAAAGAACGATGTTACATGTCTGCAAGCCCTTTTAATCCTCAGAGGTAATCAGCTTCTTGCTGCGTCGTTTTTCTAGTTTCTGATGATGAACATTCCTCCCAAAAACGTCGTAAAATGCTATCTCTGCCTTGTTACGAGTAACCTTGACAGAAATGAAGCCTTGGCCATCATGATAGAAGTGCATGGTATCTTTGTGCACTCCATAATGAATTATATTCTTCCAGGCCTTTGAACCTCCTCCACTTGTTAAGAATTGCATCGAGCCACGCTCGTTGCTGAGGTGCTGCAAGCAGTGGTCATGTCCGTTGATGTACATATCCACATTGTGAGCCTCAAGAATTGGGAGAATGTGAGCTTCAATTTCTCGAGTGTCACCATGGTATCCGATGCTCCTGATTGTATGGTGTCCAACCACAATTTTCCATGCAGCCTTGGATTTTTTGAGTGCCGAATCTAGACTCTAATACATTATACATGCTGTCAACATCTCTTCTGTCTGTCAAAAACTTGGAAGAATTCATGCTGCATAAAACCAAACTACATACTTTTAAGATGGAAGAGAGATATCCCTCTCTTGGCAATACATTTCTCCAATCAAACTTCTGTTTCTTAGGATTGTCAAAGTACTTATTGACAAACGGAGTCGTATCAACAAAAAATATATCCGCGGATCCTAGACAGTATAGTCACGGACGAGTGAGTACTAACTAGTAAGACAAAGGTCGACAGAGGGGAAGAACAGATTAGTACCTGCTCCAACAATGAAGTTTCTCTTACAATTCCATCTGTTATCAATTTTTTTGAGTGCAGGACTTAACTGAGCCACTGCATTCCCCTGATAATCGTGGTTTCCCAACACTGCGTACCATGGCTTTTGAAGGCTTTTGGCAGTGTAGATATTAGTAAAGGAGGTCTGAAAAGCTGGATCATCAACATCCTTTAATCCATTATCGTAGAAGTTATCCCCAGAGGAGATGACAAAATCAATTCCCAACTTCTTCCCAATAAATCCCATCTGAGTAGCAACTCTAGATTGGTTGAAATTTCCATCTCTTCCCCAATCTCCCACCACCAAAAAGGCAATTGAATTGTCGCGTTTCTTGCTATGGTGCTTGATTTTGGAAAACTCCACCACATTGCTTGGTAGTTGCAGAGAGAAGCAAGTGGTGATCAGCAATGGCCATATCAATATCAATAAATGAGCCATTATATTTATATATATTATTGTGGGAGGACTACTCTTCTT
>c100256.graph_c0
GATTTCATGGGGGAACCACAATAGTACCATGATAGTACAGTCACAGCCTGCAGCGTATGCACACGACCTCGACTGGCGCTCTGCCTCTCTGCTAGGCCCTGTCCCTCGAAATGTACGCCGCGAGCTAACTGCACCCGGTATGAGCTGCATACTTTCGGGTATCAGAATTCCAACCTTGCCTCCCAATGCAATTTACAACCCAAGAACGAGAACGGTTCTGCACGGCGCATACACCTGGACCCAGTTCCTCCTTCCATTCCACTCCATCGGAGTCGTAAAATACTTGCCGTCGAGGTCGATACGGTCGTGCCCGCCAAAGCGCTTCTCGTCAGACGAGAGAACAACCTTGTACTCGCCGGGCTGATCGACGCCGACGCGATAATCGGTAAACGAGTTGGTGGGGTGGAAATTAAAGATAAACAGCAGACCCGCACGCTCAAACACAATCACCTTGTCGCCCTCGTGCTTGAGCGACACATACGCTTGCGGCGCCTGCAGCCACTTGTACTGCGACTCGAGATTGTTCATTGCCACGTCAAACTCGTTTAAATAGCGGTAACGCAAGAGATGATCATCGACGAGGTTGAATTGGCGACGAGCGTGCGCAAACGAGTTGCCGTTGCCTTCGCGGGGAAAGTCCATCCATTCGGGATGGCCAAACTCGTTGCCTTCAAAGTTGAGATAACCCTCTCCGCCGAGCGTGTGAACAAGAAAGCGAATCATCTTGTGTAGCGCCAATCCGCGGTCGATAATCGGCGTCATGGGCGAGAGATCCGACATGAAATCGTACATTTCCTTGTCCATCAACCAGAAGGCAAGCGTCTTGTCGCCGACGAGTGCCTGGTCGTGCGATTCGGCATAGGCGATCGACAGTTCCTGGTGACGGCGGTTGGTCAGGGTATGAACGATATTACCCATGTCCCAAGCGTCATCCGAGCCCTCTTTGAGCAGCTTGATAAACATGTCGGGAATCGCCATCGACAAGCGGTAATCAAACCCGACGCCGCCTTCAGTCACCGGTCGACACAAGGTAGGCATACCGGAAACGTCCTCGGCAATCGTGACAACATGCGGGTACGTCTCATGGAGCATTTGATTCGCGAGCATCAAATACACCATGGCTTCGATATCGACCGACTCGCCAAAGTATTCGTGGTACCCGCCCGAGAATCCCGTGCCGATGCCGTGGTGCGTATACATCATACTGGTCACGCCGTCAAAGCGGAACCCGTCAAACATGTAGACGTCCATATAGTAGCGCAGGTTCGAGAGCAAAAAGCGGAGCACTTCGTACGAGCCGTAATTAAACAGCCGCGAGTCCCACAGCTCGTGACGACCCTTGCCGCCTTCATGAAAGTAGAGATGGTCGGTTCCGTCAAACATGTTGATACCGTCGTCGATATTCTTGCACGCATGCGAGTGGACGACGTCGAGCAAAACGGTAAAGCCCATCTCGTGCGCCTTGTCGACGAGGGATTTGAGCTCTTCCGGCGTTCCGTACCGGGACGAGCACGCGAAAAAGTTGGTCACTTGGTATCCGAACGAAGCATAGTACGCGTGCTCCATGATGGCCATCATCTGGATACAGTTATATCCCAGCTTTTTGATCCTCGGCAGCACATCCTGCTCAAACTCCTTGTACGTGGTTACCCTCTGCGCGGGAGACGAGATACCGACATGCGCCTCGTAAATCTTCAACCCCTCCACGGCATTGGTCGAGTGGCCATTCTTGAACGTATAAGGCGCCGAAGGGTTCCAAAAGCGGCCGTCATAGATGGGCGAGATGGACAGGTCCTGCGTGACGCGCGAGATCCACGTCGGAATACGGTCAATCGACTGACCCGACGGCACCGTCATGGAAATCTTGACCATGGAATCATGCGGGATCGCGCACTGCCCATTGACAGCGGGGACATAACACTCCCAAGTCCCATACGAGTCCTTTTGCATCGGGTTGGCGGTATGCGACCATTGATTGAAATCACCAATCAACCTAGCCGCCGTGGCATTCGGCGCCCACTCTCTATACCTCACACCATTCTTGTCGTCAATCTGAAAGCCCATCGTCTTGTACCCCTCTGCAAACTTGGCGACGCTCCCCTCATTCGCAGTGATGAGGTCGTGGGCCTTTTTGTACTCGGCATAGCGGTGCTTTAGCGCTCCCGAGAACGGCTCCAGCCAAGGGTCGCTCCTGAGAACACCAGTACCGTCTTCCTGCTGCATAGC
>c100256.graph_c1
TTCTGTCCACTGCATCTTGCTGTCGAAATCGTTCAAGCCCTTGTAGCGGAGGAGAGGGTCGTCGGGGAGGTTGAACTGGCGGCGGGCGTAGTGGAAGGAGTTCTGGTTGCCTTCGCGAGGGAAGTCAAGCCATTCGGGGTGGCCGAACTCGTTGCCGATAAAGTTGAGGTAGCCTTCGCCACCAAGGCCGTGAGTGATGAGGCGGATCATCTTGTGGAGAGCCAAACCGCGCTCGATAACAGGTGTGAATGCACTGAGGGTGGACATGTTGGTGTACATCTCAGCGTCGCAGAGCCAGAAGAGGAGGGTTTTGTCGCCGACGAGGGCTTGATCGTGCGATTCTGCATAGGCGATGGTCTTCTCGCCGTGGCGTCTGTTTGTCAACGTAAAGACCAGCGCACCCATATCCCAGTCAATGTCCTGCTTCTCCTTCAACCACTTGATGTACAAGTCGGGAATGGCCATGGCCAGTCTGTAGTCGAATCCTATTCCACCAAGGCTGAGCTTGACGCACAACGCAGGCATGCCACTGACGTCTTCCGCGATGGTGATACAATCAGGGTAGAGGTTGTGAAGCATCTCATTGGCAAGCATGAGGTAGACCACGCCCTCCTCGTCGACGTTATCGCCAAAGTATTCGTGGTAGCCTCCGCT
>c100257.graph_c0
GGGAATGCAAATCTCATCTCTCCAATCCACACACCACTAATCAATCCCACACTCACACTCCTGCAGTGAATCAAGATGGAGAAGAGCAGCAACAGCAGCAGATCAGTTTGTGAAGTAATTGTTAAGCAAGGGCAGCCAACTCTGGTTCCTCCAGCAGAGGAAACAGAGAAAGGCCTCTACTTCCTGTCGAACCTTGATCAAAACATCGCGGTCATAGTTCGTACAATCTATTGCTTCAAGTCGGAAGAGAAGGGCAACGAGGATGCTGCACAAGTGATCAAGACTGCCCTGTCTAAGGTGCTGGTCCACTACTATCCTCTGTCGGGGCGTCTCACCATCAGCCCCGACATGAAGCTAATAGTGGACTGCACAGGGGAAGGAGCTGTTTTTGTTGAAGCTGAAGCTGAATGTGATCTTCAGGAATTAGGAGACATCACTAAGCCTGATCCCATCACTCTTGGAAAGCTCGTCTACGACATTCCTGGCGCCCAAAACATACTCCAAATCCCCCCTCTCGTGGCTCAAGTGACTAAGTTCAAATGTGGAGGATTCGTGCTGGGGCTGTGCATGAATCACTGCATGTTCGATGGGATTGGCGCCATGGAATTTGTTAATGCTTGGAGCGAAATCGCGAGAGGCAATCAACTCAAGGTGCCTCCATTCATGGATAGAAGCATTCTCAAAGCTAGAAATCCACCAAAACCAGAATTCCCACACCACGAATTCGCAGAAATCGAAGATGTATCCAACACTGCAGAGCTCTACAAAGAAGAAATGCTGTACCGCACCTTCTGCTTCGATCCGGAGAAGCTGGAGCAGCTACGTAAGAAGGTTCTGGAAGACGGGGATCTCCAAAAATGCACCACCTTCGAAGCTCTCTCCGCGTTCGTGTGGAGGGCGCGGAGCCAGGCTTTGAATCTGAGCCCCGATCAACAGACGAAGCTTCTGTTCGCCGTTGATGGGCGGCGGAGATTCGATCCGCCCATCCCGGAGAAGTACTTCGGCAACGCGATTGTCCTCACCAACTCGCTCTGCACGGCGGGGGAGCTGGCGGACAACCCGGTGTCGTTCTGCGCGAGGCGAGTGCAGGAGGCGGTGAAGATGGTGACGGACGGCTACATGCGGTCGGCCATTGATTATTTCGAGGCGACGCGGCAGCGGCCGTCGCTGGCGGCGACGCTGCTGATCACGACGTGGTCGAGGCTGGCGTTCCACACGACGGATTTCGGGTGGGGGGAGCCGGTTCTGTCGGGGCCCGTGGCGCTGCCGGAGAAGGAGGTGATACTGTTTCTCTCTCATGGTAGAGAGAGGAAGAGCGTGAATGTGCTGTTGGGATTGCCGGCTCCGGCGATGGAGAAATTCGAGCGACTTATGCAGATGTGAATTAAGGGAGTCGATCGATGTGATTCGTTCTTGTCTCAAACCTGTTGCTTGTTGTTCCTCAATTCTTCATTTTTACGTGTGCTTTTTGTTTTTCTTTTTTATGTTCAATAATCTACAACCAAGTAGATTAATTCATCTTTCATTTCAATATTGATGCATGTCTTTTAATTTATATTCGATCATATATATGTTAATTCTTGCTCTGAGATATAAAGATTTACGCATTTACTTACTGTGCTTAAA
>c100258.graph_c0
TGGAGAAACTCTCTATCCATGTTGCGATTGCTGGGAAACTCAATTCACTTATCAGTGAGTTGGATCTTCGGGACCTCGGACAACTGGAGCAGGATCTTGTTTTTGGCGATGCAGGAACCAAGGAAATTATCAATTTTCTGAGATCAAATCAGGACGGAGCAACTGAGAATAAGTTGCGGCTGTTGATGATATATCGTTGTGTCAGCCCAGAAAAGTTTGAGGGTGACAAAGCAGTAAAACTCATGCAGTTGGCAAAATTAACACGTGCGGACATGCAAACTGTCACAAATATGAAATTACTTGAGGTATCAGATTCCAGAAAGACTTCACAGGGTACTTTCTCTCTTAAATTTGATTCAGCGAAGAAAAAGAATGCAGAAAGAAAGGATCGAGCTGGAGATGAAGAGGAGGGGTGGGCACTGTCTCGGTTTTATCCCAAGTTGGAGGAGTTAATTGAACAGTTGGGAAAAGGAGATTTACCTAAAGATGAGTACCAATGCATGAACTCTACCAGTTCTTCCAACAACGTGAGCTCTGGAGGCTCAAAAGCTCCACCAGTTAAACCAGGTGGTCAATCCAACGCTCCACATTCTATGAGATCAAGACGGACAGCAGCATGGGCCAAGTCTCGTGCTTCTGATGATGGATATTCGAGTGACTCGGTCTTGGGAAATCTCCCTGCTGATCCCAAAAGGATGGGGCAGCGCATCTTCGTGTTCATAATTGGTGGGGCAACAAGATCTGAGCTAAGAGTTTGCCACAAACTTACAGCAAAATTAAGGAGGGAAGTAGTCCTTGGTACAACTAGTCTCGATGATCCACCTCAATATATTACGAAACTTAAGCTCTTGTCCGAAAGGGGACTTTCAGTGGATAACATTAATATCTGAAAATCAGAAGTAGACAACTGCAGAGCTGATATTGAAGCAGAAATTAAAGCCAAAAGTTGGATCTATTATATTGGTTTCTGAGTGGATCATATTGCACTCAGAAATTAAATGCATGGATCGAGCTGAGGAACATATATATTTTTCTTCAAGAAGCCAGCCAAACAGGCTGTGCAACTTAAGTTGGTAGCCGATGATATGATCTGATTTTTTTTATTCTTTATTTTGTCTCAAAAAAATTAGTATAGTCTTAGTTTATCAAGAACTTGAAGCTTTTCTAACATCTCAGAAGATTCTAATCAAGTGTAGTCTCTCTTTTGAGGAAGCTGGGGGTTTCTGTTTTGTATTCATACTAATTTTCTTCGTCTTTCTTTCTTTAAATATTTTTTCCCCCTTTTCCGCCCATCAACATATTGTGGAAGATGGTATCCTTAAATTGAAAGTTTTCACTATCTTGGTATAAATAAATAAATATGGTTTGTGAACTGCTAAACCCATTCATTACTATATCTATCAAATCTTTTTATCTGAATATGTTATGATATCTAACAGTAGTGTGGATAAATTTCAAATA
>c100259.graph_c0
GGGTATTTAAAATACAGTAGGAAGAAAGCAAAATGCCACAACTTATTATACAGTTAACGATCCAGAAAGGTCAACACATATACACTTAAAAACCAATCATAAAAAATAATTGAATATGCAGATCGACAAAAAAAGCAAAAAAACAATGAATAATGAGGCAAGAATTCCTGGTTCGTAATAAACAATCTGAAATGCAAATTTGAAATATCTCCATGAGCAATGAGATAGCTAGCTGTCAGGGCTGAGCTATCCGCTTGACTATGGCAGCCATATACTTGCCCTGGTGCTCTGCAAGGGCCAGCTCTGTTTCACTTGGCTCCCTTGTGCCGTCGCCTGCAAAAACCCCGGCACCATATGGAGAACCCCCTCTAATGGAATCCATTCTGAACATACCCGCACCAAAAGTGTACCCAATCGGAACAAAAAGCATCCCGTGATGAGCTAATTGGGTAATCGCCGTCCACGCTGTGGTCTCTTGACCGCCGCCTTGAGTGCCGGTGCTGACAAAGAAGCCGGCCGGCTTTCCCGCGAGCTTCTGCTCCTTCCACAATTGGCCGGTGGAATCAAAGAAAGCCTTCATCTGCGCAGCCATACACCCGTACCTCGTCGGAAACCCAAAAAGGAAACCATCAGCTCCCGACAAATCCTCGGGCGACGCGATCTCGGGTATCGAATCGTCCTTGGGCGGGGCCCGCATTTTGACGAGGGCTTCGTCGGTCAACGTTTCCGGCACCCTGTAGAGCACGGCCTCGATGCCGGCCACGCTGTCGGCGCCCCGCTTCATCCGCCGTGCGAGGCCCTCCACATGTCCATACATCGAGTAGAACACTATGAAGAGTCTGAGATTCCGCGGGTGTTCGGGAGGGATCGTGGCAACAGCTTCATCTTCGGGTGCAGCGGCGCCGGAATTCTCCGTGGCAGGTGGGGTGGACTCGGGAAGTTCATGGTCATCGTCGGCGGCGGCGGCGGTGGTGCGTTTGGGGAGTTTTTTCTTGCTAGGCACACATCCCCCGCCTTTTCCCATCAATTGTTGCAGATCAAAGAAACAATGAAAAGGGAAACGGCGGCGGAGGCGGCGGCGGCGGCTGAATGGCTTTTAGAGATGAGTGACGGCTGACGACTGTGGAGCGACCACTATCGAGTATCGACGGTGGTTTGGTTATTTCAGGCTGAGGTGTCAAACGGTGACGTTTTGCTACTAATGCGTAGGGTTGAATACGGC
>c100260.graph_c0
CAGCCCTGCTCCCTAGTTTAGATTCTGTACTGTTATCAAGTGCTTCTCTAGGTTACCATCAAAAATATTCCAAATTAACATCCGTCGTCTGGTTAGTGTCAATCATGGCTGGAATTTTGAAAATTCCAACGATCATAAGCAAGAATTCCACCACGAACTCGCTGAATATTGCGAGTAAACAACTTTTGAGGAATCTTCACATCACAGTCAGTGGTAGCAGTGATGCCAAAACATCTCAGGTCTCTCGTGACTACCCGGTTGTTGACCATAACTTTGATGCCGTTGTTGTCGGTGCCGGTGGAGCTGGACTAAGAGCAGCTTTCGGTCTGGTTGCGGAGGGTTTCAACACAGCTGTTGTCACCAAATTGTTCCCAACCCGTTCGCATACTGTTGCTGCTCAAGGTGGCATCAATGCTGCCCTGGGAAACATGGAGGCCGATAATTGGCAGTGGCACATGTATGACACTGTCAAGGGCTCCGACTGGCTTGGTGACCAAGATGCTATTCATTACATGACACGAGAAGCACCAAAAGCTGTGATAGAGCTTGAAAATTATGGTATGCCGTTCAGTCGAACTAAGGATGGTAAAATTTACCAACGGGCATTTGGTGGTCAAAGTTTGAATTTCGGAAAAGGTGGTCAAGCTCATCGGTGTTGTGCTGTTGCTGATCGTACAGGTCATTCGTTGTTGCACACTCTTTATGGTCAATCCCTTAGTTACAACTGCAACTACTTTATCGAATACTTTGCCCTTGATTTACTCATGGAGGAAGGAGAGTGCCGAGGTGTCATTGCCCTGTGCTTAGAAGATGGAACACTACACCGTTTCCGAGCAAAGAATACGATTTTAGCAACTGGTGGATACGGTAGAGCTTATTTCTCATGCACCTCTGCCCACACTTGTACTGGTGATGGCACAGCTATGATCTCTCGTGCAAATTTGCCCAATGAAGATCTTGAATTCGTTCAGTTTCATCCAACAGGTATCTACGGAGCTGGTTGTCTGATGACTGAAGGTTGTCGTGGTGAAGGAGGATATTTGATCAACAGCGAGGGAGAAAGGTTTATGGAACGTTATGCACCTGTTGCCAAAGATCTTGCCTCACGAGATGTTGTATCTAGGTCAATGACCATGGAAATTCGAGATGGAAGAGGTTGTGGTCCAGAGAAGGATCATGTATATTTGCAGTTGCACCACTTGCCTCCGGACCAGTTAGCCCAAAGATTGCCTGGTATCTCTGAAACTGCAATGATTTTCGCTGGCGTAGATGTAACTAGAGAGCCGATACCAGTTTTACCAACAGTTCATTACAACATGGGAGGTGTGCCAACCAACTACAAAGGACAGGTTTTGACAAGCAAAAATGGTGATGATGAGATCATTAGGGGTCTTTACGCATGTGGTGAAGCGTCCTGTGCCTCAGTTCATGGTGCCAACAGATTAGGTGCTAATTCTCTCCTCGATCTCGTAGTCTTCGGAAGAGCTTGTGCAAAGACAATCGCTGACGAAAACAAACCTGGAGAATCTTTTGGGCCCATCAGACCTAATGCAGGAGAAGAATCAGTCGCTAATTTGGATAAGATCAGATTTGCAAATGGAAGCGTATCGACCGCTACCCTTAGGCTGAATATGCAGAAGGCCATGCAAAATCATGCTGCTGTTTTCCGAACTGCTGAATCGCTACAGGAAGGTTGTAAGAAGATGGCAGACATCTACAAAGGATTGAAAGACCTGAAGATCAGCGACAGTAGCTTAATTTGGAACTCTGACCTTGTTGAGACTTTGGAGCTGCAGAATCTAATGTTAAACGCCATGCAGACAATTGTTGCTGCTGAAAATAGAAAAGAGTCCAGAGGAGCACACGCACGTGAAGATTTCAAGACCCGGATCGATGAGTATGATTACTCGAAGCCCTTAGATGGGCAAGTTAAGAAGCCAATCGACCAGCACTGGAGAAAGCATACACTTACGTACATCAACCCAGATACTGGAAAGGTTACAATCGACTATCGACCTGTCATTGATCAGACACTCGATGAAGCAGAATGCAAAACTGTGCCACCAGCGATCCGATCCTACTAGAGTTTATAACTCAAATTACTTCTCTTATTCATCAGTATTGTGTAGATTGATCGAACTTTGAAGTCAAAAAACATGTCTATCAGTGAAACCAACTTTTTTACCGATCTACTCTCACCATCGTTGAAATTTGTAGCTTTATAGTAGAACTAATTATTACGCTACCAGTCTAACCTGATATAGTTTTAAAAATTGTGATTTCTTTTGCAAAGTGTGAACCAGCTTATTTTACTTATCACAGGATAGACGATTGGACCATTCTTATTTCATTTTGTTGGTACATGGCCCTTTTACATCACTGATACATATATACAGCGTGTCTTTGTCAAGTATAGTGAAATAATATTTTTATGTTTTGTGATCATGGTACAATATTGGCAAAGGCTTTATCAATTTATGATACACAACCAAAAAAAATTAAAAATTCAGTTCTTATTCTATTTTAAAAACTACCTTTTCAGCAGCATTCACGACATCATGCTCCGTAAGCTGTCAAGGACCTAATCTTTTTAAAGTAACTTTAGCAAAACTCACAATTAGGTATGTATGGAAATGATTGAGATACACGGAACTATGAACCTTAGATTTACCCAAAGTTACGCACAAAAAATAAGAAGAGGGAGACATTTTTCGTCAGTTCTTAAATGGGTTGCAGTATGTAATTTCATTTTCTTTCTCAATAAATCATACTCTGAGGTATTAAATTGATTAGATGAGCAGATTTTTTTCTCTCTCTCTTTTAGAGAAATGTTTTAAACAATTAAATACATTTTTAAGATAAAATATAAAGTCCTAAGCTATAAAAATTGCTTGGGTCTATGAAGAAGAGGTCATAGATGTTTATTCCTTCTCTTTTCTGCACTTTTTGTCACATTTGCATTCTGAGCAGGCTAACGTAATGAATAAAATAATGAACTCATGACAGTTTTAAAATTTGTAGATTTTTTCGTGCAAAATTGTTCTTATATTTTTCTGTGCAGTAAAAATACTATATCACCATTGAATTTCTGAATATCAAACTTCTGAGGCAGGAACTTAACGTCTGAATTTAAAGGCTTGAGTTAAATATAGAGTTTGCAAGGTATTTATCCAAGTCATCTTTAAAGTATACGTATAGTATGAATTTACTCTTCTGTTTTGAGTGGAACTTGTCCTAAAGGTCTGGAGCCACCTATTTTAAAGTGTTTTGAAGTTTCATAACAGAAATACGGACTGTGAAATGGATATCAATCACCACTGTATTGATGCTTGTAATTTATTAACTATGAATGTAAGAATCAGTGTGATTAAATTGTTAAATTTGAATAAATAAATGTTGTACCTATG
>c100261.graph_c0
TGAGAGAGAGAGAACGTATATTACTATAAAGTCCATGGTACATCTTGAAGCATCAGTCTAGCTACATTTTAAACTCGAAATTATTCTGCAAAGTTCCAGTTACACAGCAGCAGTTAACAAAGTTATAGCAATCTCTAACCAAGGTTGCGCCTTTTACTATCTACAAAACTTCACCGCATTCACTTTCAAGCAGTCACTAGATGTGGAGCGGCTCCCTTGAACGGAAGCATGCATGAGTAGGTGACATACCTCACACTGTCCATTAGCACAACGACAAAGATTCGTGAGAGGGACTTTGTTCCTATCACGCCATCCACGTCAGCATCCGAAGCCTCTCTGGGATCAAACAGCACAGAAACCACCATTGAAGATGCATTTTTATTCATGTTCAAGTCCTCTTTCTCTGATCTTCTTCCTGTATGGTTGTGAGAGGATTCCGGAATTGGAAGAGGATGGAGGATCCTCCTATTCCTTGCCTTGCTTGGCTGCGTAGAATTCTTATTCTGCACTTCAGATATATTTCTTGAAGTACTAGCTGGAACTATGGCTCCTGAAGCAGCAGCTGACGTATCAAACTGGAAAACTTCTGTACACATACCAGCGCTCAACATTGGCCCGGCCAGGCCTTCACGGAACCACTGCTGAAGCCTGCCATCAGTTGCTGTTGACTTCATACTATCCTTATCAACCGCACCAAGAGCTCTTAAGAGGGGATGTCTAGCACCATTTCTTCCCACATCCTGACCAGGAATTGCGGGAGCTAAATCTCCAGGAACTGCCAGACCGGTCTCACCACCTCCATTCCGGTTAGATGCCATGGCCTTTTCACTTGCTAACACAGAATGAATAATTAAATTTCCGTCAATCTTAACAAGCTTATCGTTCCTGGGGACATACAACGACGCTGCAAGAGGTTCGCTTCCATTAGCCAAGCGAAAGTATTCATCGCCACTTGGGTCCCCTGGACTCCCCTGACCTCTTTGACCATGATGTATTCTACCACCATGTTTCTCATCAAACTCAGTATCATTTACCATCAAAACTCTCCCACGATGATTTTCGTTGAACCCACCACCAATGTAACTTTCTCCGCCACTAAATGCTTCCCTAGCTCCTCCATATCTAACATTAACCATTGGAGCCAAGCCTCCGAACAGCATTATGAAAAACAACAAACCAAGAAAACTAACACCTGCAACCTTCTTAGTCTTCGGGCCCTCACTCTTCTTACTTTCTACCTTCTTACTTGTCTTCGGTGCCTGTGCTGGCTGCTGCGGTTTCAACCTCGGGATCGGGACCAAGGGCACTTGAGAGCCCTGCGATTTCATCATATACGGTTGCGCATATGGCATCCACGGGTACATCATGGCCGGATGTGTGTACATCCCAGGAGGCGGCGGTGCCATAGGAGGAGGCGCTACGGGTGGGGAGGCAGCAGCACCACCACCACCACCACCCATTTGTTGCCTCAGAGTAGCATTTTCTGCCATGAAGTACGAAATCTTGGCATTTAAATCTTGAATGGTTGAATGCATGTTCCTCACCTTATCCTCTAACTCCTCTACGTAATGTTTCTTCCTCTGTCTAGATAATTGTGCACTCTCCCGATTCCTCAACAGCCTTGCCTTTTTTTTCTCTTCCTCCTCACCCAACCCGTCATTAGACTCATTACTATTGTTACTATTGTTACTATTGTTCTCTGCATTACAGTTAGATTTCCTATACTTATTAATCCTCGATTCACTATTACTATTCGTCAAATCTGCACCCAGTTTTTTCCTTTTCAGCAAAGAAATGTTGCTGTTATTACTACCCGGCTCCTCTAACTTAATCTTCTGGTCAACAACACTATTTCTAACCGAACTATCACTGGAATTTGGCGAAGAACTTACCGATCTGGCGACACAATTATTTGAGTCCTCTGACACATTAGACTCAAAATTTCCAGAATCCTGCGATTCTGGCGAGTGGCAATTCAGCCCCTTCCCGTCATCGTCGCAGTGTTCGGTGCTACCGCGATTCGATCCGTTCGACTCCGGCGATGGCATGTTGAGATAGCCGGAAATCTGCTGAGACTCCGTATCCTGAGAAGCGGAATTCAGAATCCCCGAACCATAGCAGCTCCGATCAACCGAAAAATCGCCATCTCCTGAAAGGTGGCGCAACTCCAACGAAGAAGATTTGAAAACAGCATGCATCTGATCATAATTCGTTGCGAATCGAACGAAATCCGGATCCGCTCCGGGAAGCGAATGAGATTGCTGCAGCTGCGATGGGTTAAGGAGGTGATCGAGATCTTCGGCGGGAGGAAGGCTGAGATCATCGAATGAGAAATCGAAATCGAGGTCCTCGAGGACGACGACGTCGTCACTTCCGTTTTCCCCGGCCGCACCATCGCCGTTGAAGATGTGCTGAGAGAAGAAACCGTCGTCGAGAGGCGGAATTTGCAGGTCGGAAGCAAAATCACCGAATTCAGGCGGGGGATCCGTCGGCGGATCCACGGCGACCACCGTAACTTCAGACATTTCGTGGGAATGTGTGAAAATTGGAGATGAGAAATTTTGGGGGAATTTTCTCAGGTTTTAGGAAGGAAGGGAGAGTAGGGTATAAACTCTAAATGGCTGACTCTCCTTATATCACACGCGCACTGCGTGGATTGGATTCTCTCATTTATGTGGATTTTCACTTTTAATTAAGTGGATTGGATTTTGCACTAAAT
>c100262.graph_c0
GTTTATTTTACATGATATTAAAATAGTAGATGATTCAAAATTCATGATAAAATGAGTTTTAGGTACTTATTTATGAAATATGTATTCCACCTAAAGAGGTGCGATATGATTTGTCCATCATTATATTCGCTAACCTATCTATATTTTAAATTGTATATTTTCAAAATAAACAAGTCTCAGACCGTCAGACCGTCTGAGATTTAAAGATAAGTAAAAAAGATAAAAATTGTAGCGGCCCAATATATGCAGCCCAATAAGAAGCATCGCTTTCTTGTCAGTGAACAAGTCCCCACCTCGCCTGATCACTGCAATTCTCACTCTCTCTCTACACATGCAAAAACACAAATCAAACACACACAGCTGCCATCTCTCTCTCTCTCTACCCCGCAGGAGTTTGTGTTCTTGATCTTAGCCTTGCAATAAACGCCATGAAAACCAACCAACCGAAGCTCAAAGCCACCCCACGTAGTCAGCTATTTTCATGCGGATTCTTCCGCCACTGCACTGAAACTGTTCTCAGCCCCACCAGCTCCACTCCGCCACCCCTCCCTCAGGCGCCGCCTCCCCCTCCGCCGCTTCCGCCGCAGCGCCCGCCGGAATCTTCATCTTCCTCTTCTTCAAACACCTCCCAGAGTTTCACTCAGTGGCGCTTTCCGCTCTCTAACTCGCCCATATCCCACCAACCATATTCCCAGCCTAAATCCGACTCCGAACCCGCACCCGACCCGAGTGAGAATGCTGACGCGCCGCCGATGACCAATGCTGCCCTGGAGGAGCTCTTCCACGTGGCGGAGTTGCAGTTTAGCTCCGGGTCGGATTCAGGCCGGGTTGGAGCGATCCACTTGTTGGAGCGGTCTTTGGTTCCGAACCCGCGCTCCGCCGTGGACGCCTGCTCGTGCCCCGCGGCGGTGGTGGGTGGCGTGGTCGCGTGCTTGAGGGAAGGGGTGGCGCGGAAGGCGGCGAGTAAGGTTCTGCTGGCGCTTTGTCTTGTGGAGGGGAATCGGCGCGTGGCGGTGGAGGCGGGGGCGGTGACGGCGGTTGTGGAGGCGCTGACGGACGCGGAGAGCGCGGTGGCGGAGAGGTCTCTGGCGGCGCTGGAGCTCCTATGCACGACGGCGGAGGGAGCGGCGGAGGTGAGGGACCACGCGCTGGCGGTGCCGATGATGGTGCAGGTGATGGGGAGGATGGAAGGGCGGGGGAAGGAGCACGCGATAAGTGTGCTGGCGGTGATCTACGGGGGATTGGAGGAGGGGGCGGCGGTGGCGCCGGCGGAGGAGGTGGCGCGTGCGGTGATGCTGGCGTTGCAAGGGGATTGTAGTGCGAGAGCGAGAAGGAAAGGGGCCCAGCTGCTCAAGATTCTGCACGAGAATGGACGTCTGGAGATCACTGAGGAGGACAGATGAACGCTTCTGATTTCATCCAAATAATCACTCCTCTCTTGTTGGCTGTTGCTGCCTCTATTTTTTTTTATCCATCTTTGCTTCATTCAATTATTTTCATCTTGTAAATTAACGTTTCTCTTTTTCATTGCAAAATTAATTAATTAATTGGTCATCATTATCAATATTTGAAGTCAAATAATTATTTTATATTTTTACAATAACAGAGCTAGGGCAATGTAGAAGTGATCGC
>c100265.graph_c0
GAAGTAACCAAACACACCCTCATATCATAACGCATCGCTCGTGCTTTATAGAGTTGTACAATTGCATTTTCCTCCGGCATTGAGCTTTGGCGTTTCTCTCTTCACCACCGATTTTCTCTCTTAACCACCGATAATCTGCTCGCCGCCGATCTGATCCGAATATCCAATCTAGATTTACCTGGTGAGTCCGTGCTTATAATCCTTAAAAATGTATTTTTTCTGAAGTTGCCTGATGTAATGTTTCGACACTTTTTTTATCTGTAATAATTTATGAGATCTGGGATTGAGAAATTATAGATCCGTTTTATTTATGTTTAAGCATGTTTAATTCCGATATGTTTTTGAGATCGTGCTGATGTAAATTCGATTTTTGAATTGGAATTTACGTTTTCGAAATAAGCTTGCCGAAGAAAATCAGTGTATTCATATATAATATCAGAGCTAGGTTTTGTTTTACTGTTGATTGATGTTAACTGAGGAATATTTGAGCTTTATACGCTTTGCTTTTATATTGTGTAGATAATTTGATTTAGGCTTGTGGGCTGTTAATTTTGGGGGGAAAGGGGAAAGGATCTAATCTAGTTGAGCTGAATCAAGAAGTTAGTTGGATCTTATATATGAGCAGGTTTGGTTTGAATTGATTAATGGTAACCTCTTAGATCTCAACTATGAAGAAAATGTATGTTTGGGGCCCTATGTGTTGTTGCTTATTATTATTATTTCTATTTTTTCGGTGAGCTAGTTTTATATGACAGGTTAAACTAAGTAGCTAGATAATGATTGTATGAATTGGAATAACTTGGAGACTTCTGTTGAGAAGGATTGAAACGTGTTTAATTAAACGCATGCATGTTTTAATATACAGGAGTTCAAAAGCAAACCATAAATCAATTCTAAGAAGTTTGAAGGTATAATCAATAAGAAAGATGCCTCCACAGAAGATAGAAACAGGTCATAATGATGTTGTTCATGATGTTTCAATGGATTATTATGGAAAACGTGTGGCAACGGCTTCATCTGATGGCACTATAAAAATAATTGGCGTGAGCAACAACTCTTCTCAGCATCTGGCTACTTTGACTGGTCATCAAGGTCCAGTATGGCAGGTAGCTTGGGCGCACCCCAAGTTTGGCTCGACACTGGCTTCTTGTTCCTATGATGGTAAAGTCATCATCTGGAAGGAAGGTAATCCAAACGAGTGGTCCCAATCTCATATTTTCAGCAACCACAAATCTTCCGTCAATTCCATTGCGTGGGCACCTCATGAATTGGGATTGTGCTTGGCCTGTGGTTCCTCCGACGGGAATATTTCAGTCTACACGGCTCAATCTGATGGTGGCTGGGAAACTACAAAAATAGACCAAGCTCACCCTGTTGGGGTGACCTCAGTTACATGGGCCCCTTCGATGGCTCCAGGTGCGCTAGTTGGAGCTGGAGTATTAGAACCTGTTCAGAAGCTGGCTTCCGGTGGGTGTGATAACACCGTGAAGGTGTGGAAGCTCTATAATGGTATCTGGAAGATGGACTGCTTTCCCGCTCTCCAAATGCACTCAGATTGGGTGAGAGATGTATCTTGGGCACCAAACTTGGGACTTCCAAAATCAACGGTTGCAAGTGCCTCTCAAGATGGTACTGTCGTTATATGGACTGTGGCCAAGGAAGGTGATCAGTGGGAGGGTAAAGTCTTGAAGGACTTTAGCACCCCTGTTTGGAGGGTGTCGTGGTCTCTGACCGGAAATCTGCTGGCTGTGGCATCTGGCGACAATAATGTCTCACTGTGGAAGGAAGCAGTAGATGGAGAGTGGCAAGAAGTTACCACCATTGACCAATAGAAGTCAGGTTTTGTTAGCAAAATCAGAAAAGCGAGAGGCTTATTTTGTTTGTTTTTGTTCATCTATACAAGTTTGGGCATCGTTGAAGACCAATATTTTTCATTTTTGTACTGTAACTTAGAGCATGAACATTGTTGGCTTTGCAAATGTGCTTTTTTGCTCCATGAAAGACACCTCATCAATGGTATGCAGTTGATAATTTGTGCCCTTTTGTTTTGTTGTGGCAATGGTGGTTCACTTTGGATGTGATTAAGAGAAATGTTGTATGTGAACTTGTTAGTGCCCACGCCCATGGGGATGAAGAAATGTTGTATGTGAACTTGTTAGTGCCCACGCCCATGGGGATGA
>c100266.graph_c0
GCCGGTGACGCGGTGAGCGGCGAGGGCGCGGCGGCGTGGGTCGAGGTGGAGGATCTGAGCGCGGCGGCCAGCCATGCGAGGGACAGGCAGAAGGAAGCTGATCCATTGGAGAACTACTGCAAGGATAATCCAGAGACAGATGAGTGCAGAACTTATGATAACTAACTAACTTATCATGCTGCTTCCTGTGCTTCACAATGTTGTACAATTAGTTTAAGCCCCTTGTACTAATGTATGAAACAAAAATCAAGATTTGGGATGTCTGAATGCTAGAGTAATCTATTCAATCTATCTTTAAACTTTAACTCCATATAGATGCATGATTTAACCTAACAGATCAGGCAATGCACATAGACAAGGCAAACACAGGTGAAAAAAGCTGGAGCAATGAAGTCAATTACTCAAGTTTATATATCATCTCTCAAGTAGAAATCTGACAACACAAAAACAAGAAATTTGAAGCCCTTCTTGCAATGAGTTAAGTCAGGAATCATAAGCACTATCATATAGAACAAAATCGAACATGATCAGATCTTTCAGCTTCATAAACCATTAATAGCATCATCAAGAAGAACTTCAATTTGATAAAATCCATAAGAATAGGTGCAAATGAGCAAATCCCACGGTAACCTAATCTTTACTGCAACAACAATTTTAGGACAAACATAAACAAACTAAATTACGAGACTACTCCTAATGCTAAGATACAAAACAGAGCACAACCATCAATATTCATCATAAAAAACTCCCACCACCACCACCACCATTTCAGCATTGGAACATATCAACAGAAGCATGGACGGGCTGAATCGGGCAAGGCAGCTGCCACGGCTCAAGCAATGTATCCGGGATTTCTGGAATGTCAACCACGAGGCCGCTCACCTCAGAGGCAATCTGAAGCACAGAATTGAGCGACCTGAGGCGGTCAGTAAGTTCAGCCACCTGAGCCCTCAGCACATCATTGCTGGAGGCGACGTTTACATGCAGCTGAGTAGTAGCATCGATCATCTGACTCAGCTTCTTGTTTTCCTCCTGCATCTGGGCCACTTCTCCAATCAGCTCATCCATGCGTTGCTGCTTCCTCATCCGAGACCTACGCGCTGATTCACGGTTAGACAGCTTCCGCTTCCTCTTCCTCTCATCACTATCGGACCCCGGGCTCGTTGGCATTTGTTTCGAAGCCATTCCTCAAATGTTATCACAGTAGTAAACCCTAAAGCTGTTTTAACTTGATCTGATCGACTAAAATTGGGGATTGTACGCTTTAAAAAAACAAAAACAAAAAGAACTGATGCAGAAGAACAAAATTAGGGCTTATCGGGCAAATTCATAGAACCAATAGAGGAAAACTACCGAGAATGAGTGAAGAATTCTTATCCTACTCATCAGCATCGCCAATGTCATAAAAATTCAGAGATTAAAACCTCATAGCATTATCGAAACCATCTCAAATTTCAGAAACGCAATCGAAAACCTACAAAATCTCTAAATCACAAATCAGTCCACTCCGATCAGAAACCAATCTTACAAGTTACAGCTGCATCTGCAAAAGGTGGCG
>c100266.graph_c1
GCTCAGGAGGGTCACCCGGGCTCCACCTCGTCCCACGCGGCCTTGCATTCGCCGCTGACGGGGTCCTCCGAGCAGGCCTCCTGAGCATTCTTGATGCTCTCCTCCACCTTCCCCGATAGCTTATCGGGGGCGGCTGCCGCCGGCCGGACGTGCATCCGGCGGGCGGTGCACCTTCTCCATGGGGTGTTTGGGAGTGAGAGTTTGATGGGGTGAGGCTTTGATGAATCTGATGCTTTGGCAAAGATTTTTGGGGTGTTGATGCTCTTTCCAGATATTGCAGCCATTGCAAGATTTGGTAAGTGCTACAATTGTTGTACAATTGGAACAAAATTGCAATGATCTTGAGATATAAAAAAAATGTTTGATATTT
>c100267.graph_c0
TTTTTACGCACTTGTAAAGTTCTTCGTACTTTAGCTCTCGAACCCAGGTTTACTTACAAAATGGCCATCAAGCTCCTACTTATTGCAACCGTGGTCGCTGTCGCCTCCGCCCAAGTGGTCTACCCCGGCTACTCCGGCTACCCTGGCGTGCTGCCCGCCTACCACCCTCCCGGCGCCTACCCGCCAGTAGCCCCCGTAGCCCCTGTCGCCCCAGTCGCCAAGGTGGACCCGTACCACGACCCGAACCCCTCGTACAGCTTCGCCTACGATGTGAATGACGTCACGACGGGAGATTCGAAGAACCAACAGGAAACGCGGCAAGGAGATGTCGTCACTGGAAGCTACAGTCTCACCGAACCGGACGGCAGCAGAAGGACAGTTGAGTACACGGCTGACCCTGTCAACGGATTCAACGCTGTAGTTCATAAAACGCCCGTCGGCGCCCCGATCGCCCCTGTTGGCGCCCCTGTCGCCCCTGTGGCGCCCAAGGTAGTCGCTCCCGTACCTGCACTCCCTGGTTACCCCTACGCCCCCAGGTACGTTGCCCCCGCGCCTTACGCCCCGTA
>c100268.graph_c0
ACAAAATGGAATTGGCAAAGTTGGAACATGAGAAAAATGTACAATTCAATATAGCTTTAGCACTGCATTATTTTCCAGAAAGTGTAAGCAGTTGCATACAGGTGGAAACCAGAACAAGAACTTCAGTTGTGACACTTTATGTGAACTCAGCTCGGAATCTCTAAATCAACTTCTTTAACTTAATAGCAACAACAAATATCACAACTAATTTTAGCACATAACAGCAATAAGAGCAAGTTGCCACTGGATCAATGTCGAAGCATCAAGGTAACCGGACAACTCTATTTACCACAGAGTCTAGTGCATCAACATGCCTCCTGAGAATTTTTAGCCGTGTTGCAAGAGCATCCATGTCTTTCATCTCTTCATTCAGTCTTAGACAAGAATTTATGTAACGATTTCCCTTTGTTGACGCATCAAGCACTGCAACAAAACAGCCAGATTATGCAATTTAAATATTCATGTATAGCTAAGCATCTAATAAGGCTAGAAAAGGATAGAAGACAAATCTGTAACCCTTAGACCTTGGATAGACCTTCAAAACATAGAAAAACTACTATGAAAAGTGAGAGCTTAATAGAACTAATGCCTGGAGTGGAACGGAATAACGGCTAGCAAAGAAAAGCAATTGAAGATTAATTCCTTAAGAAAAGAGCTGGTATGAGTTTCTTTCACACAAAAATGAGATCAAAATAGGATTATACCAAAAAATGGAACACTGTGTAAGACTTGTTTTCCTAAATAATTAATTAGATGCTTAAATTTACCACATTCTTGAAGACGCCCAGCTGCATCACTGAAGCAATTCATATGTTCAACCGTCGAGCCAGTAGCCTGGGAGAGTGACAAACGGAGAGAACTGAAGAGAGAGGAGAAACTTTCGGCGATGGCAGCCGAATCCCTCTCCACCGCGTCCAGAGCTTTCAGAATCTCCTTCCTGTGACCGGGCGGCTCCGGCTCAGGCAACTCATCGTCGTCTACAGGTTTTGCAACTTCCTGACCACCAGCGCCGACATCACAAGGAAAATGGTGATTGGCCACCGCATCCGAAGCTTCGGCTTCTGAGTTGCCATTAATCGTTTCCTCGTTCTCCATTGATGAGGCTTGACCGGCGAAAGAGAAATTTTTCTGGCGCTTTAAAACTGCTGCAACACGCTTTCACCAGAAATGAGAAACGGGAATAACATTTTCAGTATTGTCGAATCAATTGCTATTTCAGTAACTCTTCTATTTTGTGGGGGTGTGTGGGAAGATGAGATGAAATCAATTTTGGGTGGAAATTGATTTTGATTTTGATTTTGATTTTATGAATGCAGCTGTGAATTTTTGTTTGTTGTTTATGTCAAAAGGAAAAAACGTTTA
>c100269.graph_c0
GGGACAGTGGCAAAATCTTTTTGTGTCTGAAGACATTTCAACCGAATTCATTGTGATATCGAGTGAACCCTTGATTTTTTTTTCAAATTTGTCGTTGTCGAACTGCTCTGTTTATATTTTCTAAATCTAAAGTGCTAAGTTGAACATTTCAAGAATCATTTTCAGCATGGAAAAGAGCGGGGATCCAGGACATAACCTCACTCCAACTTCTGAAAACACCCCATCATCTGGCGAAACACCGAGGCCAAAAATCAAATATGACTGGTACCAATCAGATTCTCATGTCACAATAACAGTTCTCGCTAAAAATTGTAAGCCTGATGATGTCAAAGTTAATTTCACAGACCACAGATTCGTATTGGATGCTAAACTCGCAGATGGCTCGGATTACAACCTACAATTAGACTTACTTCACGCCATAGTGCCGGGCCGCACCTCCAATTTCAAAGTCCTCCCATCCAAAATAGAGGTGCGGCTTGCAAAAGCATCCGGTGACAGATGGAGTGGTCTTGAAGGTGAACCGCGCATGGTTGTACCTCAGCCTCGGAATTGGGATGCGGTTGTTGGTAACTTGCTGAAGGATGACGATGCAGAAGGAGAAGCTGCCCTGAACGCTCTGTTCCAGAAGATCTACGCAGATGGCAGTGATGAAGTTAAGAAGGCTATGAACAAATCGTACATGGAATCAGGAGGGACTGTCTTGAGCACAAATTGGAATGAAGTTGCTAAAGATAAGGTGGATGTTAAACCACCTGATGGAACAGAATTCCGCAAATGGGAATAATCATCTCTCACCTTACGTCAAAGTGTATGTACCTACCTACCTAATTCGTTAACTAATTGACTTAAACATTTGTTAATTAATTCATAAACTTTTGATACTTCATCATTTTTACAGGCTACAAAAATGTCACAATTTTTACCTCCTATTAGGTATTCATTCTTCTTGTTTCATCTCATTTACTTAGTTGTATTTTTATGATGAATATCTGTCAAAATTTAGTTTCTTCCCAGCCCTCTCTTTAGCAGTTTTCGGAGGCTGTATTTTTTCCTAGCAGTTTTTTCCTCCCTAAATTCTCAGTCTTGATTCTTACATTTGCTATTGACAATTGTTAATGAGCTTTGAGTGTTGCCCTTATTTTTGCTTCTGATTTTCTTGTAATTGATTCTCTTAAGTGACCCTGCGGTTTAAAATAGATAGGATTATTGTGGGCAAATATGTGACCGGGGACCCTATCTACTCAGAGAAAATTCTCCTCAACTTTAGGTCAAAACTTAAATCACACTTTTCTACATTTTACAACCTTAAAAATTGTTGTCTTAGAACGTCAAGATCAGGACTCATATCTCCTTCTATTCTTGAGGTTTCAGGGTCAAACTTGCTCTAAAATTTCCAGATAGTTTTCCATGCTTACACAAGAAGTTAGGGAAAATTTTTCTCCCAGAAGACAAGGTCCCTTTTAAAGAAATCCGGTCAGCTATTTCATGTTTTCTGACCTTCAAAACATTACCAACACTAATTCAACTGCCCGGCATTGATTTACTGCTTATGAGAAGCATCCCTGTCATGAATCCTTGGTATCGCGAGAATTAGCCCCACCATCCAATTCCTTATTTCTGCAACCAACAATGTGCCTTGATTTGAAGTAAATAATCGTGCAATTAGATCCTAACAGATGCTCCAATTTCTAAAACTGAGGCATCACCCTATCCTGTGGAAGTTGAGTGAGATCAAAAACTAAAATATAAAATCAAAATTGTGTACAATGGGTCACTATTGTCAAAATATCCCCCCAAACTCTCAGAGCTTACCTGAACACCTCTGAAAAGCAGACGTTGGCCATGATCAACTGTACAGTTTGTTTTTAAAATGTGAGCCATGTGTTCCAAAATAGTGCATATTGAATCCTTTTTTCTCTTAAATTGTAATCAGATCCTCTTTTCTCCTTCAATCAATTTACCAGCAGCAGCTAGTTTTGCTTGAAGTCGCAAAAAGCATTGATATAAGTACTGGTTTAAATGTCATGCTTTCAAAGAATGTTAAAGATAATCCTCAGAGTAAGTATATCTTTTCTAGGTCCAAAGTCAACAATTTTTGAGCAGATCATCCACACTCGTACTTAATTATTCAACATGTACAAATGACATTTTTGGAACATTCATAACATTTAATCCATTTACTTCTTGACACTCAAATTTTTTCCTTCTTCACATCCATAAGTATTGACATTAATTCGATGAGTTGAATTTTTTTGGGACAAGTTCTCTCTGAATCCTTCATTCATGTTAAATGGAAAATTGCAATCAGTCTTCATTTTTTGACCAGCTCAAGAATGTTCCATCTTGGCTTGCAAAGCTGGTTTTCTAAAATTTTGTCAAATCCAACTTTTTC
>c100270.graph_c0
CAGCACTAGCTCGTACACAATACAAGTATACAACCGACAACCAACACCTTATTCATCATCAATTCTCACTTGAAAACTCTTTATATACATATCATATATATATGTGTGTGTGTATACGCTATATCTTGTCACACATTATTAATTAATATATAGTTTTGAATGATCGAAGAAGCAAAATTAAATATAATGTCCGATCCACAAATTCCACCCATAGAAGAAGCTTACAAATTCTTCAATGTCGAGCTCAACCCGGATGGATCGCTCACACGGCGCACCCAGTTGCCAACCCTACCCACATTGCACGAAATCGACCCGAATAACCCTCAAATAATCTCCCTCTCCAAAGATATTCCTCTCAACGCCGCCAACAACACCTTCATCCGCCTCTTCCGCCCCCGGAGCCCTCCTCCGAACACCAAGCTGCCACTCATTATATATTTCCACGGCGGCGGATTCGTGTTTCTCAGCGCCACAAGTTCAGTTTTCCACGAGTCGTGCAACCGCATGTCGTCTCACATCCCCGCGCTGATCGCCTCCGTCGAGTACCGGCTGGCGCCGGAGCACCGCCTCCCGGCGGCGTACGAAGACGCGATGGACTCCATCATGTGGGCGAAATCTCAAGCACTAAGCGGCGGCAGCGGAGATCCTTGGGTTAAAGAGTTGGCCGATTTTTCTAGGGTTTTTCTGATGGGGAGCAGCGCCGGCGGCAACATGGTGTACCGTGCGGGCCTAGAAGCACTGGATCACGATCTCCGTCCGATGAAGATCGTAGGGCTGATAATGAACCAGCCGTTCTTCGGTGGGGCGCGGAGGACAGGATCGGAGCTCGAGCACTACAACGACCGCATAATCCCGCTGCATGCATCTGATCTGCTGTGGTCGCTTGCACTACCGGAGGGTGCGGACCGGGCACACGAGTACTGCGATCCGTTCTCTGGGGGAGGGCCCCCCGAGGAGAAGATCATACGGCTACCGGTGACTCTGGTGCGAGGCTACTCCGGCGATCTCCTGGTCGACAAGCAGAAGGAGTTGGCCGAGATGCTGGCGGCGCGTGGAGGACGCGTGGTGGCGCAGTTCATCGACGGCGGCCATCATGCCGTCGAGTTGTACGATCCAAAATTCGCCGAGGCTTTGTACGATCATCTCAGGGATTTCGTCTGCTCTGTCGGCGTGGATAATCTAGCTACATGTTAATTAATTACCAATTGTTGTCTTAATTCTACTTTGAATAATATTGTGGTTCTCATTTTTCCTTTCATAATTTGATATGTATTAAATATACATAAGTTTGAGTTAATTTGCTAATCAGTTGGGATGAAGATTGAGATTCCTATCGAGATCTCTCATCTTTGTAAATGGAGAAATACTAATTAAACTACCAGAGCAAATCCCCTATTGCATTTGGTGCGGGTCGGTTCTGACAATTCGGAGGCCCAGGACGAAAAAAAAAAGGGCTTTGAATTTTTTTTTTCCACTAGCATCTTAAATTTTTTTTCATTTTATTCCAA
>c100271.graph_c0
GTCTCCTAGTTTCAGTTTACAAGCCTAGAGAAAGACAAATGTATTTTGTAAAGAAGCAAATGAAACATTTCTCAAGAATGGAAGCATGATTTGGACAACTATAAACCCAGCAGAAATATATGTGCTAGCAGTCAACCAACATTATATATAGAGCATCATAATTTCCAAATGAAACATAAATTATTTCCAGAAAGATGATTTAATGCATAAAAATTCACATAAACTAATTGTTGCTAAACTAAAAAGTTGATACCAGTGAATGTTGAACAACTGGAAAGCATATTCAAAAAACATACGTAGCTGCCAATATAGGTAAATTCACACATATTAAAAACTCATAGGAAAATGTTCAACATTTTCACATGACCTCATCAGTGACATCACATCTTGTAGTTGTTGAATACGGATATGTTCTTGTACTCTGGTGTGCCATGAAAACAAATCATTTACAGGATATGGACCACAATATGCACATGAGTGAATAGCAGAAGGAAACATGCAATTACTCAAGCCCAACTACAAATGCGGAGAATTAGTAAGCAGAATGGCCCAGAAAAGAGAAGCACTAATCATACCAATCCGTCATCATACAGATATGAACAGCTTTCCCTATTTGTCTAAGTTTTTTTCCTATTTGCCTAATGGAAACAAGGGAAGCCATAGCAAATATGTGGATAGAGTAACTCAAGACTTAGATCTTCAGAGTCAAAACAACATGAAAGTTTGCATTTGAGTTCAGTAACAACATTCTCCTCAATTTAAATCCACACTGGGAAGATAAAGGAAAACTTTATATCCTAAATTCCTAATGAAGTAATAGCAATCGAAAGGGAACTCACAGAACTGTTGGTGAATATCTGCG
>c100273.graph_c0
TTGGCGCCGTCTTTCTTCTGTCTCAGCAGCTTTCTGGGCGGTTAGATTGCGCTTTTTGGCTTGTTCTTCTCTCAGTTTTTCTTCTCGTTCCAACTGTATTTTCTTTCGTTCTTCTTTCTCTCTTTCAACTTTTAAGGCAGCTTCTTGCTTTTGTTTCTCATTAGCTTCTCGTGCAGCAGCAGCCTTCATTCTCTTTTCTTCTCGTTTCCGTTTTGATAATTCTGACAGCATTTTAAGAGACTCCTCTTTCTTTTTCCGTGCTTCTTCTTCTTTTTCTTGCTTTTTCAATAATTCTTCTCTTTTTTTTCTTAGAGTTTCTTCCTCTTCTTTTTTGCTGGGGAAGATTGCTTGTGGTTTTGAGCTTCCTGCTCCACTTTTCACCTCTTTTTCTTTCTCTAGAGGTCCTGAAAGTCTGGGTTTAGCACCAGTTGACAGTCTCTTCACCTTGAGTTGTAGTACCTTAGGTTTGATTATTAACGTTTTAGTCCCTGAGCCGCTCTTTTTTGTCTTTCCTGAGAACCGAGCCTTAGACCGAGTTACACGTGCAGCAGGAGTTTTTGGCAAACTTTCTTTGTCACTTGATTCTCCTACTTCAGGGACCGGGGAAGATTGAGCAGTGAGTTTTTCGAACACTCGGATTTGTTGTTTAACACTCGGCCCAGGACTTGTATTGAGAAAAGGTCCATCATTCTTACATGCTAACACGGTGGAAGACACAGGGGGAATGAATTCCATGGATGCCTCCGTTCTTCCTTCAGATGATGGTCTCCTCAGTTTTTTAGTAAGAGATATATTTAACTGAGAGTTGATCTTGCTGGCAGCAGCCTTCGAAGCTGCCCTACTACTGCGAGTGGGAATGGTGAAAGTTTCTTCACTGATATGGAATTTCAGATCACTTTCCTTGTTCACATTTTTTGCCACTCCACTGCTGCGGGTCATTCTACTTGAGCCACTTTCGCTCAAAATGGAATCAAAAGGACTTACATCCACGGGCAAAGTTTCTTTTCCTGTTTCAGCATTTTTTTTGGTCCTTTTCTGTCTTTTCCTTGTTGTTTCTATTGGCTCAGAGTGAGCGTTAGGCTGAAAATCCTCCGAATTGATGTCGGCTTTTAGTTGATCCATCCAAGTATTGATTTCTTGAACTTTGGCTTGCACTGGTTCAAAAGACGCTTCAATTTGAGTGGCCAGGCCCGTCATGAGCCCGTTGATCTGTTCGTTCCACATGATGTACAGTGCTTCTTCGGTTGAGTCCTCTAAAGCCGTCTAAAACTTTAAGTAATCGTGACAGACTGACAGAATTGACAGAAATGACGACTGGCGTTCGCTTTCGC
>c100274.graph_c0
GCCCCCTCTCGTATAAATGGCTCAATGACACCTTATTTTTTTTTTCTCGTATGTAGTGATAAGCCGGCCAAAAGGCCCTGCCAAAAATTCTGAGTATGAGCACTCGTCTATTCCAGCAACCATAAGGAAGATTTTCAACCTCTCGTCCCACTTCCTGACTCATAGAGACGCTTGGGCTGGCACGTTTGAGCAAGTTTTCAGTGAACTTAAATCCCCAAGAACTGATTGCCCAGAGGTTCTGCCTGACGTGACTCCTTTAAGGAGGAGTCAAACGGATGAGAAGAGGGGATTGTCCGAGTTCCAGAGTGAGGTCGTGCAACTAGCTGCTGTTCTGAACGGTGATCATTTCTTGAGCAGCATCCCGGATGATATAGGGAAGAAGATGAACGTTAAGGAAGCTCATCAATACGTTAGAGGTGCCGTCTCAAGGTTCTTAAGAGCAAGCAAAGAGGCTACGAAGTTGGGAGCAGACAAATCCACCATTGTGGACATGCGCTCATCTCTAACGACTCGATCATCGACCCACAACTAACTTCTGTCGATGGATTGAATGTAAGTAATTCTTTTTGACTGTGTAGTTGAGGTCAGAAAACTGATCATGGGGTAGCATCATTTGCATTTATCATCCTTTTTTGAGTTCTATCTCATAAATTGGGATAGTTTCTCTGCATAAATGCTAGAGATGTTACTCTCATGTCTCATTCCATTCGATTATGGAACGCTTCTTTTGTACCGACGGGTTGTCTGTTACCAATCTTGCTACATGTATTGTAACACGCAAAATTGTTTGTAATGGTAAAATCGACCATTCTTATGTATACAGCCACAGCTCTCAAGTCTCAACAAGTACTAAAACCATCAAATATATAACGTTATT
>c100274.graph_c1
GGGGGATTTCCGCCACACACACGCAGACAAAAGCATTCATTTTTGTTATTGATTTCTTCCTTTCTTGATTCTTCTTCCACCACCGCCATTCACATTCTCTACAGAGACATATAAGAATCCAACTTCAGCTGAAGCTATTTTCAAGAAACCCCATTTCGAAAAACACAAACAAACAAAGAGAAATGAGAGCCTTTTTCTTGAATTTCCTCCTACTTTCAACCGTTTTCATACAATCCCATCAGCAGCAGCAGCAGCCCATCAAAACCATCGTCGTATTGGTGTTGGAGAACAGGTCATTCGATCACATTCTGGGATGGATGAAGCAATCCATCAATCCCTCAATCGACGGCGTCACCGGCAGAGAATGCAACTCCGTTTCAACGAATTCGACCCAAAAAATCTGCTTTTCCGACGACGCAGAGTTCGTGGATCCGGACCCGGGTCACTCGTTCGAGGACGTGGCGAAGCAGGTATTCGGATCCGCCTCTATTCCTTCAATGTCTGGCTTCGTGGAGCAAGCTTCGAGCATGTCCGAAAACATTTCGCAAGCTGTAATGAAAGGGTTTAGGCCGGAAAACGTACCAATTTATGCTGAATTAGTTAAGGAATTCGCCGTTTTCGACCGGTGGTTCTCGTCAATCCCCGGTCCGACGCAGCCGAACCGGCTCTTCGCCTACTCTGCAACGTCACACGGCTCGACCAGCCATGTGAAGCGGCAGCTGGCGACGGGTTACCCGCAGCAGACCATTTTTGACTCGTTGCACGATGACAAATTAGATTTTGGTATTTATTTTCAGAATATTCCAGCCACATTGTTCTATAGGAATTTGAGGAAGTTGAAATATGTGTTTAAGTTTCATGACTATGATTTGAGGTTCAAGAGAGATGCCAAGAATGGAAAGTTGCCTAATTTGTGTGTGATTGAGCCTAAATACTTTGGTATTGTGGGATCTCCCGCCAACGATGATCATCCCTCTCATGATGTTGCCAATGGGCAGAAGTTGGTGAAGGAGGTCTATGAATCGTTGAGGGCAAGCCCTCAATGGAATGAGACTCTTTTCGTGATCACTTATGATGAGCATGGTGGATTCTATGATCATGTCCAGACTCCCTATGTTGATATCCCCAATCCGGATGGAAACACGGGGCCTGCCCCGTATTTCTTTAAGTTTGATAGGCTTGGTGTTCGTGTGCCTACTATTATGGTCTCTCCTTGGATCAAG
>c100275.graph_c0
[truncated: 72,920,250 more chars]
