# Supplementary material for: Integrated transcriptomic and metabolomic data reveal the flavonoid biosynthesis metabolic pathway in Perilla frutescens (L.) leaves
Source: Sci Rep. 2020 Oct 1;10:16207. doi: 10.1038/s41598-020-73274-y (PMC7530993; doi:10.1038/s41598-020-73274-y)
Supplement: Supplementary file 3 — Supplementary Tale S1. [file 41598_2020_73274_MOESM3_ESM.xlsx]

## Sheet: Sheet1
supplementary Table S1 Flavonoid metabolites in the leaves of Perilla frutescens
Index	Q1 (Da)	Q3 (Da)	Rt (min)	Molecular Weight (Da)	KEGG ID	Compounds	Class	JIZI1-1	JIZI1-2	JIZI1-3	JIZI2-1	JIZI2-2	JIZI2-3
pmb0542	535.1	287.5	2.99	535.1	-	Cyanidin 3-O-malonylhexoside	Anthocyanins	4090000	3930000	5840000	3000000	9	9
pmb0545	477.1	315	3.32	477.1	-	Rosinidin O-hexoside	Anthocyanins	252000	387000	328000	911000	483000	809000
pmb0557	621.1	287.3	3.26	621.1	-	Cyanidin O-malonyl-malonylhexoside	Anthocyanins	269000	178000	136000	195000	253000	156000
pmb0563	301.1	286	3.95	301.1	C08726	Peonidin	Anthocyanins	2040000	2620000	3570000	3940000	5480000	1480000
pmb2965	619.1	285.2	3.26	620.1	-	Cyanidin O-diacetyl-hexoside-O-glyceric acid	Anthocyanins	306000	409000	208000	477000	212000	242000
pme0094	447.3	284.7	2.61	448.3	C08604	Cyanidin 3-O-glucoside (Kuromanin)	Anthocyanins	324000	245000	397000	708000	908000	923000
pme0442	303	229	2.98	303.24	C05908	Delphinidin	Anthocyanins	111000	124000	80000	346000	249000	568000
pme0443	493	331	2.94	493	-	Malvidin 3-O-galactoside	Anthocyanins	1700000	1600000	833000	1960000	1860000	2520000
pme0444	493.2	331	2.92	493.2	C12140	Malvidin 3-O-glucoside (Oenin)	Anthocyanins	2450000	2410000	1140000	2090000	2260000	2730000
pme1397	271	149	3.85	271.24	C05904	Pelargonidin	Anthocyanins	70600	123000	113000	54200	54800	43600
pme1398	465.1	303	2.26	465.1	C12138	Delphinidin 3-O-glucoside (Mirtillin)	Anthocyanins	1090000	990000	1180000	1030000	9	1350000
pme1777	611	287	2.08	611	C08639	"Cyanidin 3,5-O-diglucoside (Cyanin)"	Anthocyanins	55800000	56500000	138000000	165000000	116000000	161000000
pme1793	595	270.9	2.38	595	C08725	Pelargonin	Anthocyanins	512000	822000	2110000	783000	714000	908000
pme3391	479	317	2.56	479	C12139	Petunidin 3-O-glucoside	Anthocyanins	1350000	1180000	1110000	1110000	661000	1130000
pme3392	433.1	271	2.83	433.1	-	Pelargonidin 3-O-beta-D-glucoside（Callistephin chloride)	Anthocyanins	2280000	1720000	2280000	2730000	1220000	2460000
pme3609	287	213	3.54	287.24	C05905	Cyanidin	Anthocyanins	8420000	8900000	8690000	11100000	9190000	11200000
pmf0203	463.1	301.1	2.94	498.09	-	Peonidin 3-O-glucoside chloride	Anthocyanins	1020000	9	1330000	2700000	2130000	2260000
pmf0264	255.1	157	3.67	290.03	-	Apigeninidin chloride	Anthocyanins	42400	27400	44500	40900	52500	36000
pmf0616	697.1	535.1	3.03	697.1	-	Malvidin 3-acetyl-5-diglucoside	Anthocyanins	43400000	47400000	112000000	197000000	158000000	222000000
pmf0617	787.23	463.4	2.23	787.23	-	Peonidin 3-sophoroside-5-glucoside.	Anthocyanins	88500	9	82100	84300	87100	124000
pma0249	479.1	317.1	3.52	478.12	-	Selgin 5-O-hexoside	Flavone	2960000	4180000	2310000	13700000	11700000	20100000
pma0294	463.1	301	4.04	462.12	-	Chrysoeriol 5-O-hexoside	Flavone	11000000	9060000	15600000	11200000	12700000	8370000
pma0724	435.1	285.1	3.79	434.1	-	Naringenin C-hexoside	Flavone	671000	561000	844000	296000	104000	272000
pma0760	565	317	4.33	564	-	Selgin O-malonylhexoside	Flavone	258000	186000	261000	424000	278000	204000
pma0795	551	303.1	4.56	550	-	Tricetin O-malonylhexoside	Flavone	471000	429000	1100000	791000	1100000	899000
pma0825	503	255	5.24	502	-	Chrysin O-malonylhexoside	Flavone	2410000	3210000	4810000	6910000	3100000	7970000
pma1087	565.2	499.2	3.77	564.16	-	C-pentosyl-C-hexosyl-apigenin	Flavone	22200	9	33000	44900	29000	68400
pma1108	433.1	283.1	3.78	432.11	-	Apigenin C-glucoside	Flavone	15900000	20500000	20900000	5830000	3900000	8410000
pma6199	417.2	255.1	4.99	416.2	-	Chrysin O-hexoside	Flavone	381000	524000	742000	1530000	1120000	1700000
pma6216	447.1	297.1	3.84	446.1	-	Acacetin C-hexoside	Flavone	98600	408000	9	77100	76000	120000
pma6353	417.2	297.1	4	416.2	-	Chrysin C-hexoside	Flavone	238000	258000	79100	242000	148000	192000
pma6371	611.2	473.1	3.08	610.2	-	"di-C,C-hexosyl-luteolin"	Flavone	7790000	6820000	6300000	16000000	9020000	18600000
pma6496	449.1	299.1	3.45	448.1	-	Luteolin 6-C-glucoside	Flavone	672000	634000	760000	165000	147000	319000
pma6499	509.3	347.1	3.41	508.3	-	Limocitrin O-hexoside	Flavone	765000	9	624000	334000	299000	9
pma6516	757.3	595.2	3.55	756.3	-	C-hexosyl-apigenin O-hexosyl-O-hexoside	Flavone	11300000	11600000	23400000	34900000	36000000	36500000
pma6558	313.1	298.1	7.22	314.08	-	Velutin	Flavone	244000	162000	159000	3160000	1750000	2430000
pma6586	567.3	405.2	4.04	566.3	-	Tricin O-glycerylhexoside	Flavone	314000	283000	408000	250000	183000	212000
pma6647	625.2	607.1	3.37	624.2	-	C-hexosyl-chrysoeriol O-hexoside	Flavone	748000	430000	544000	681000	458000	786000
pma6687	557.2	331	4.44	556.2	-	Tricin 4'-O-(syringyl glyceryl)ether	Flavone	74200	71000	9	9	9	9
pmb0322	653.3	344.9	4.76	652.3	-	"3’,4’,5’-Tricetin O-rutinoside"	Flavone	21700	50100	9	88400	208000	185000
pmb0358	641.1	479.1	4.39	640.1	-	Selgin O-hexosyl-O-hexoside	Flavone	242000	179000	304000	198000	199000	212000
pmb0378	625.2	177.2	4.47	624.2	-	Luteolin O-feruloylhexoside	Flavone	159000	131000	275000	305000	330000	155000
pmb0569	509.2	347.1	4.17	508.2	-	Syringetin 5-O-hexoside	Flavone	2110000	3970000	927000	3170000	2950000	1280000
pmb0574	757.1	581.2	4.31	756.1	-	Luteolin O-hexoside O-feruloylpentoside	Flavone	78900	111000	9	206000	200000	55500
pmb0576	519	271	4.23	518	-	Apigenin O-malonylhexoside	Flavone	28300000	25900000	32600000	37800000	22100000	29600000
pmb0578	655	207	4.67	654	-	Luteolin O-sinapoylhexoside	Flavone	9	9	73700	29600	9	97600
pmb0580	417.1	255.1	5	416.1	-	Chrysin 5-O-glucoside (Toringin)	Flavone	9	375000	9	432000	762000	674000
pmb0588	611.1	449.3	3.32	610.1	-	"Luteolin 3',7-di-O-glucoside"	Flavone	4230000	2910000	4520000	3850000	2480000	3940000
pmb0590	461.1	257.1	3.76	460.1	-	Acacetin O-glucuronic acid	Flavone	6330000	3450000	7390000	9	9	3520000
pmb0592	771.1	463.2	3.92	770.1	-	Chrysoeriol O-hexosyl-O-rutinoside	Flavone	727000	865000	2280000	1450000	2140000	382000
pmb0600	609.4	301	4.08	608.4	-	Chrysoeriol 7-O-rutinoside	Flavone	3030000	1820000	9220000	6190000	15100000	2460000
pmb0602	509.3	347.2	4.17	508.3	-	Syringetin 7-O-hexoside	Flavone	123000	117000	185000	135000	65900	47500
pmb0607	463.2	301.1	4.3	462.2	-	Chrysoeriol 7-O-hexoside	Flavone	9470000	9800000	11100000	10100000	10600000	7900000
pmb0608	549.1	301.4	4.55	548.1	-	Chrysoeriol O-malonylhexoside	Flavone	4200000	2880000	3000000	2500000	2010000	2310000
pmb0618	627.1	465.1	2.78	626.1	-	8-C-hexosyl-hesperetin O-hexoside	Flavone	603000	946000	1350000	1950000	1130000	2570000
pmb0619	775.1	612.9	2.67	774.1	-	Eriodictiol 6-C-hexoside 8-C-hexoside-O-hexoside	Flavone	113000	111000	390000	873000	355000	885000
pmb0620	787.1	625.1	2.77	786.1	-	Chrysoeriol 6-C-hexoside 8-C-hexoside-O-hexoside	Flavone	428000	276000	427000	614000	253000	481000
pmb0621	641.1	622.8	3.09	640.1	-	C-hexosyl-isorhamnetin O-hexoside	Flavone	437000	667000	470000	559000	534000	398000
pmb0622	611.2	473.1	3.09	610.2	-	C-hexosyl-luteolin O-hexoside	Flavone	6090000	6540000	6070000	18000000	10400000	20700000
pmb0623	625.2	607.1	2.96	624.2	-	6-C-hexosyl chrysoeriol O-hexoside	Flavone	930000	908000	1570000	336000	486000	438000
pmb0624	611.1	431.3	3.09	610.1	-	6-C-hexosyl-luteolin O-hexoside	Flavone	90800	37500	165000	76500	25800	50600
pmb0631	581.1	515.4	3.17	580.1	-	C-hexosyl-luteolin C-pentoside	Flavone	17900	28800	27400	61500	42500	54400
pmb0636	581.1	431.3	3.18	580.1	-	6-C-hexosyl luteolin O-pentoside	Flavone	50500	51600	36800	60800	35700	83100
pmb0639	757.2	595.2	3.13	756.2	-	8-C-hexosyl-apigenin O-hexosyl-O-hexoside	Flavone	6000000	3560000	17600000	8450000	15200000	16000000
pmb0645	627.1	465.2	3.41	626.1	-	6-C-hexosyl-hesperetin O-hexoside	Flavone	2350000	2370000	2200000	4140000	3520000	3250000
pmb0652	565.1	433.3	3.6	564.1	-	C-hexosyl-apigenin O-pentoside	Flavone	34900	46700	51500	9	9	31600
pmb0653	595.1	463.1	3.68	594.1	-	"di-C,C-hexosyl-apigenin"	Flavone	82600	68500	75800	659000	304000	329000
pmb0657	739.1	431.3	3.74	738.1	-	C-rhamnosyl-acacetin O-p-coumaroylhexoside	Flavone	761000	409000	846000	1590000	2240000	2440000
pmb0660	757.2	147.1	3.73	756.2	-	C-hexosyl-luteolin O-p-coumaroylhexoside	Flavone	2010000	2160000	4350000	7030000	5910000	6770000
pmb0661	609.1	463.3	3.87	608.1	-	Chrysoeriol C-hexosyl-O-rhamnoside	Flavone	417000	496000	577000	98400	332000	240000
pmb0662	787.2	463.1	3.64	786.2	-	C-hexosyl-luteolin O-feruloylhexoside	Flavone	45800	56100	140000	141000	260000	68900
pmb0666	801.1	639.1	3.82	800.1	-	6-C-hexosyl-apigenin O-sinapoylhexoside	Flavone	7990000	10100000	24200000	34200000	42600000	7450000
pmb0668	715.1	415.6	3.85	714.1	-	Apigenin C-hexosyl-O-hexosyl-O-Salicylic acid	Flavone	16600	14400	19200	9	9	18100
pmb0672	771.1	463.1	4.02	770.1	-	6-C-hexosyl-apigenin O-feruloylhexoside	Flavone	1490000	1550000	5050000	3220000	4250000	739000
pmb0682	801	301.2	4.31	800	-	8-C-hexosyl-apigenin O-sinapoylhexoside	Flavone	1200000	3210000	8290000	4660000	14500000	2160000
pmb0696	625	463	3.46	624	-	8-C-hexosyl chrysoeriol O-hexoside	Flavone	5800000	5470000	4570000	8020000	7110000	5760000
pmb0701	463.1	313.2	3.89	462.1	-	Chrysoeriol 8-C-hexoside	Flavone	106000	444000	81900	120000	62100	176000
pmb0703	801.1	445.3	3.96	800.1	-	6-C-hexosyl-chrysoeriol O-feruloylhexoside	Flavone	49700	9	103000	136000	188000	37900
pmb0714	689.2	331.1	4.01	688.2	-	Tricin 4'-O-(β-guaiacylglyceryl) ether 5-O-hexoside	Flavone	38700	9	28800	119000	85200	87100
pmb0723	689.2	331	4.97	688.2	-	Tricin 4'-O-(β-guaiacylglyceryl) ether O-hexoside	Flavone	104000	275000	193000	418000	224000	267000
pmb0733	639.1	331.4	4.07	638.1	-	Tricin 5-O-rutinoside	Flavone	158000	76300	110000	172000	186000	206000
pmb0744	435.3	330.8	5.48	434.3	-	Tricin O-phenylformic acid	Flavone	9	9	9	64400	113000	101000
pmb1270	851.6	331	4.04	850.6	-	Tricin 4'-O-(β-guaiacylglyceryl) ether 5-O-hexosyl-O-hexoside	Flavone	12900	19100	9120	16900	14100	20100
pmb1312	689.2	331.2	4.43	688.2	-	Tricin 4'-O-(β-guaiacylglyceryl) ether 7-O-hexoside	Flavone	770000	864000	767000	1380000	803000	647000
pmb1466	511.2	331.1	6.38	510.2	-	Tricin 4'-O-syringic acid	Flavone	474000	343000	467000	415000	153000	260000
pmb2850	329	314	5.73	330	-	Tricin	Flavone	22400	16900	28900	105000	102000	120000
pmb2976	755.1	447.2	3.74	756.1	-	Chrysoeriol C-pentosyl-O-hexosyl-O-hexoside	Flavone	2570000	2800000	4410000	8360000	8420000	7140000
pmb2984	491.1	287.1	5.09	492.1	-	Acetyl-eriodictyol O-hexoside	Flavone	4270000	2870000	3590000	2320000	1130000	2980000
pmb2987	487.1	163	2.63	488.1	-	Acacetin O-acetyl hexoside	Flavone	1370000	1060000	1600000	1540000	1670000	1660000
pmb2988	624.1	286.2	3.15	625.1	-	Luteolin O-hexosyl-O-gluconic acid	Flavone	633000	608000	923000	579000	521000	619000
pmb2996	489.1	313.1	3.86	490.1	-	Velutin O-glucuronic acid	Flavone	834000	1970000	850000	1840000	1590000	2040000
pmb2997	799.1	461.1	3.96	800.1	-	Chrysoeriol O-hexosyl-O-hexosyl-O-Glucuronic acid	Flavone	189000	126000	128000	177000	135000	113000
pmb3000	503.1	341.1	3.94	504.1	-	Chrysoeriol O-acetylhexoside	Flavone	64600	9	9	95300	156000	147000
pmb3006	431.1	269.1	4.21	432.1	C04608	Apigenin 7-O-glucoside (Cosmosiin)	Flavone	17000000	20600000	8980000	9670000	6860000	9310000
pmb3007	475.1	284.1	4.18	476.1	-	Chrysoeriol O-glucuronic acid	Flavone	41500000	48600000	50900000	16200000	23600000	3960000
pmb3023	449.1	287	3.37	450.1	-	Eriodictyol C-hexoside	Flavone	3820000	5870000	7510000	5820000	7950000	4000000
pmb3024	447.1	327.1	3.45	448.1	-	Luteolin C-hexoside	Flavone	2070000	2350000	2040000	2700000	1990000	2280000
pmb3028	535	491.3	3.75	536	-	Tricin O-sinapic acid	Flavone	393000	214000	494000	192000	105000	218000
pmb3031	403.1	313.1	5.23	404.1	-	Tricin O-glycerol	Flavone	67200	107000	126000	178000	99400	371000
pmb3039	703.1	329.2	5.99	704.1	-	Tricin O-oxalic acid O-coumaroyl shikimic acid	Flavone	18100	22000	35100	38300	32200	116000
pmb3041	521.1	329.2	3.81	522.1	-	Tricin O-saccharic acid	Flavone	129000	194000	132000	64700	36200	89100
pmb3042	491.1	329.1	4	492.1	-	Tricin 5-O-hexoside	Flavone	1630000	1440000	2120000	1090000	1150000	1520000
pmb3046	491.1	315.1	4.3	492.1	-	Tricin 7-O-hexoside	Flavone	279000	295000	424000	1080000	432000	1720000
pmb3047	657.1	495.1	4.5	658.1	-	Tricin 4'-O-(syringyl alcohol) ether 5-O-hexoside	Flavone	396000	201000	691000	861000	379000	1470000
pmb3052	525.1	329.1	5.84	526.1	-	Tricin 4'-O-β-guaiacylglycerol	Flavone	15600	29200	16300	42800	20700	38900
pme0089	287.1	153	5	286.1	C01514	Luteolin	Flavone	75200000	4170000	141000000	11800000	19200000	16400000
pme0333	579.2	271	4.01	578.16	C12627	Apigenin 7-O-neohesperidoside (Rhoifolin)	Flavone	3810000	4080000	9140000	10900000	9050000	11200000
pme0359	433.1	271	3.81	432.11	-	Apigenin 5-O-glucoside	Flavone	46000000	28200000	18800000	29700000	27800000	36600000
pme0364	301.1	286	5.77	300.06	C04293	Chrysoeriol	Flavone	800000000	789000000	763000000	754000000	717000000	748000000
pme0367	577.2	269	4.01	578.16	-	Apigenin 7-rutinoside (Isorhoifolin)	Flavone	9	9	9	1170000	857000	858000
pme0379	271.1	153	5.63	270.05	C01477	Apigenin	Flavone	1050000	162000	1250000	129000	77400	140000
pme1507	253.1	151	6.93	254.06	C10028	Chrysin	Flavone	1430000	1420000	968000	1320000	788000	1190000
pme1510	269.1	251	5.94	270.05	C10023	"Baicalein (5,6,7-Trihydroxyflavone)"	Flavone	137000	9	138000	9	9	9
pme1518	403.1	373	7.06	402.13	C10112	Nobiletin	Flavone	875000	380000	467000	355000	326000	438000
pme1541	283.1	268	7.06	284.07	C01470	Acacetin	Flavone	3160000	650000	3860000	11800000	6120000	11300000
pme1547	445.1	269	4.09	446.09	C10025	Baicalein-7-O-glucuronide (Baicalin)	Flavone	7390000	11500000	13000000	5510000	7830000	4970000
pme1550	373.1	343	7.54	372.12	C10190	Tangeretin	Flavone	797000	227000	390000	220000	149000	304000
pme1601	417.1	271	4.9	416.11	-	Apigenin 4-O-rhamnoside	Flavone	289000	414000	375000	600000	479000	587000
pme1611	433.1	313	3.75	434.12	-	Isohemiphloin	Flavone	667000	828000	800000	559000	489000	744000
pme1624	433.1	283	3.78	432.11	C01714	Isovitexin	Flavone	20200000	25300000	26300000	7350000	4690000	10300000
pme1662	287.1	167	6.96	286.08	C09833	sakuranetin	Flavone	431000	415000	123000	834000	565000	794000
pme2457	447.3	285.2	3.87	448.1	-	Luteolin 7-O-glucoside (Cynaroside)	Flavone	830000	1080000	803000	1070000	989000	1040000
pme3303	303	257	4.51	302.04	C10192	Tricetin	Flavone	9	9	9	1340000	2190000	1970000
pme3473	271.1	151	5.59	272.07	C09614	Butin	Flavone	103000	40300	99400	236000	300000	222000
pme3507	253.1	117	4.75	254.06	C12123	"7,4'-Dihydroxyflavone"	Flavone	33000	19200	22800	18700	23600	26000
pmf0006	581.2	273	4.05	580.53	C09793	Narirutin	Flavone	850000	939000	1420000	4320000	4910000	2700000
pmf0011	593.2	473	3.19	594.16	-	"Apigenin 6,8-C-diglucoside"	Flavone	2040000	2540000	1530000	3710000	2300000	3680000
pmf0012	595.2	457.2	3.18	594.16	-	"6,8-di-C-glucoside Apigenine"	Flavone	3880000	4050000	3320000	7140000	4530000	6890000
pmf0057	271.1	151	5.66	272.07	C06561	"4,2',4',6'-Tetrahydroxychalcone "	Flavone	106000	40500	94700	235000	304000	226000
pma0787	551.1	181.1	4.63	550.1	-	Quercetin-3-(6''-malonyl)-Glucoside	Flavonol	9	62700	9	145000	126000	310000
pma1116	301.1	286	4.13	300.1	C10098	Kaempferide	Flavonol	2030000	2710000	3790000	4050000	5020000	1260000
pma6639	479.2	317.2	4.17	478.2	-	Isorhamnetin O-hexoside	Flavonol	1570000	1290000	1070000	2200000	1420000	1770000
pmb0565	509.1	347.2	3.41	508.1	-	Syringetin 3-O-hexoside	Flavonol	381000	190000	476000	168000	250000	9
pmb0595	479.2	317.2	4.17	478.2	-	Isorhamnetin 5-O-hexoside	Flavonol	1050000	1270000	1280000	1930000	1110000	1610000
pmb0711	611.2	303.1	3.7	610.2	-	Quercetin 7-O-rutinoside	Flavonol	442000	708000	2020000	3070000	5400000	3940000
pmb3013	519.1	314.2	4.32	520.1	-	Isorhamnetin O-acetyl-hexoside	Flavonol	62500	40800	50000	52500	118000	51900
pmb3026	505.1	301.2	3.8	506.1	-	Quercetin O-acetylhexoside	Flavonol	404000	445000	417000	1130000	641000	416000
pmb3894	329.1	229.1	5.91	330.1	-	Di-O-methylquercetin	Flavonol	694000	549000	623000	635000	1320000	737000
pme0197	609.2	301	3.7	610.15	C05625	Quercetin 3-O-rutinoside (Rutin)	Flavonol	73600	9	38900	335000	588000	309000
pme0361	435.1	303	3.98	434.08	-	Quercetin 3-alpha-L-arabinofuranoside (Avicularin)	Flavonol	152000	136000	473000	170000	321000	349000
pme0369	593.2	285	3.83	594.16	-	Kaempferol 3-O-rutinoside (Nicotiflorin)	Flavonol	2800000	2510000	4920000	35300000	15200000	23300000
pme1480	319	153	4.7	318.04	C10107	Myricetin	Flavonol	50800	139000	57200	84700	96600	49900
pme1502	315.1	300	7.23	314.08	-	Kumatakenin	Flavonol	2850000	2000000	1560000	31300000	20300000	26500000
pme1506	433.1	287	4.94	432.11	-	Kaempferol 7-O-rhamnoside	Flavonol	399000	338000	547000	592000	498000	479000
pme1521	303.1	125	4.15	304.06	C01617	Dihydroquercetin (Taxifolin)	Flavonol	9	16300	9	478000	667000	616000
pme1539	623.2	314	3.66	624.17	-	Isorhamnetin 3-O-neohesperidoside	Flavonol	9	9	88400	233000	432000	191000
pme1588	315.1	151	5.85	316.06	C10084	Isorhamnetin	Flavonol	19000	9	9	18200	23400	66200
pme1605	593.2	285	3.76	594.16	-	Kaempferol 3-O-robinobioside (Biorobin)	Flavonol	2510000	1900000	4860000	34900000	13400000	21900000
pme1622	447.1	285	3.93	448.1	C12249	Kaempferol 3-O-glucoside (Astragalin)	Flavonol	9980000	20900000	25000000	16800000	17000000	19600000
pme2493	579.2	287.1	3.74	578.16	C16981	"Kaempferol 3,7-dirhamnoside (Kaempferitrin)"	Flavonol	366000	372000	9	9	678000	296000
pme2898	321.1	303	3.52	320.05	C02906	Dihydromyricetin	Flavonol	2180000	2030000	2550000	2580000	3570000	3140000
pme2973	675.2	513	4.98	676.24	C17555	"Icariin (kaempferol 3,7-O-diglucoside 8-prenyl derivative)"	Flavonol	413000	394000	716000	1060000	635000	2040000
pme3129	463	301	3.86	464.1	-	Quercetin 4'-O-glucoside (Spiraeoside)	Flavonol	6720000	10100000	8430000	19000000	23600000	27000000
pme3211	463	301	3.86	464.1	C05623	Quercetin 3-O-glucoside (Isotrifoliin)	Flavonol	5940000	6990000	6740000	16200000	19300000	20600000
pme3267	447	285	3.86	448.1	C12626	Kaempferol 3-O-galactoside (Trifolin)	Flavonol	10900000	13200000	10400000	15300000	11900000	13300000
pme3290	331	316	6.63	330.07	C01265	"3,7-Di-O-methylquercetin"	Flavonol	98300	192000	37100	9	31400	76200
pme3297	433	287	4.49	432.11	C16911	Kaempferol 3-O-rhamnoside (Kaempferin)	Flavonol	201000	203000	289000	381000	260000	306000
pme3369	315	165	6.43	316.06	C10176	Rhamnetin (7-O-methxyl quercetin)	Flavonol	427000	398000	215000	756000	626000	1370000
pme3393	287	149	3.65	288.06	C01378	Fustin	Flavonol	35200	32600	20000	9	25500	9
pme3404	347	153	5.8	346.07	C11620	Syringetin	Flavonol	42000	53600	19900	524000	312000	352000
pme3442	477.1	301	3.76	478.36	-	Quercetin 7-O-β-D-Glucuronide	Flavonol	6240000	5460000	3890000	2820000	4240000	4510000
pme3514	301	151	5.11	302.04	C10105	Morin	Flavonol	36500	14800	64000	22200	25100	23800
pme1665	593.2	311	3.36	594.16	C08064	Isovitexin 7-O-glucoside (Saponarin)	Flavonoid	682000	813000	503000	1240000	741000	1190000
pmf0109	312.9	253	7.13	314.08	-	3-O-Acetylpinobanksin	Flavonoid	1260000	3630000	946000	102000	957000	1110000
pmf0113	271.1	134.8	6.27	272.1	C16225	Vestitol	Flavonoid	59200	9	234000	9	9	9
pmf0151	300.9	151	5.19	302.24	-	Quercetin	Flavonoid	26700	14600	24600	16000	19300	16700
pmf0204	465.1	303	3.73	464.1	-	Hyperoside	Flavonoid	3190000	2590000	5480000	2150000	3040000	6160000
pmf0208	465.1	303	3.9	464.1	-	Isoquercitroside	Flavonoid	134000	75400	357000	187000	197000	390000
pmf0232	593.1	285	4.92	594.14	C17140	Tiliroside	Flavonoid	3990000	4770000	6840000	17500000	23100000	14900000
pmf0246	449.1	327	3.56	448.1	C10114	Orientin	Flavonoid	32400	17100	30400	33600	51400	42300
pmf0266	179	137.3	4.47	178.03	C09001	"5,7-Dihydroxychromone"	Flavonoid	274000	212000	188000	104000	184000	172000
pmf0274	301	211.4	5.13	302.04	-	Herbacetin	Flavonoid	10400	13100	7010	9	9	9
pmf0278	465.1	300.7	4	464.1	-	Gossypitrin	Flavonoid	397000	660000	532000	1280000	1740000	1890000
pmf0301	433.1	269.1	4.3	434.12	-	Engeletin	Flavonoid	173000	244000	88500	119000	71400	108000
pmf0330	607.2	445	3.67	608.17	C17834	Spinosin	Flavonoid	229000	239000	282000	235000	437000	220000
pmf0360	449.1	151	3.97	450.12	C17449	Astilbin	Flavonoid	158000	255000	343000	341000	269000	320000
pmf0363	301.1	258	6.28	300.06	-	Hydroxygenkwanin	Flavonoid	917000	9	2030000	940000	520000	1020000
pmf0370	479.2	317	4.55	478.15	-	Persicoside	Flavonoid	664000	267000	805000	2680000	847000	1660000
pmf0371	315.1	300	4.72	316.06	C10119	Pedalitin	Flavonoid	5030000	7410000	6040000	18800000	18500000	11800000
pmf0375	479.1	317	4.18	478.11	-	Isorhamnetin 3-O-glucoside	Flavonoid	215000	376000	594000	304000	360000	374000
pmf0383	345.1	284	6.68	344.09	C19807	"5,7-Dihydroxy-3',4',5'-trimethoxyflavone"	Flavonoid	178000	124000	63400	59800	28200	111000
pmf0472	565.2	271.1	4.06	564.15	C04858	Apiin	Flavonoid	78600	46200	91000	95500	243000	81900
pmf0493	439	349.1	3.14	416.11	C10524	Puararin	Flavonoid	241000	215000	174000	389000	233000	326000
pmf0550	609.2	301	4.15	608.17	C10039	Diosmin	Flavonoid	2160000	3930000	11100000	9730000	23600000	2340000
pmf0551	269.1	226	8.57	268.07	C11621	Tectochrysin	Flavonoid	942000	1130000	721000	8840000	5550000	8750000
pmf0567	299.1	211	5.72	300.06	C10534	Tectorigenin	Flavonoid	7030000	7890000	6770000	4650000	5280000	4600000
pmf0569	417.1	255	3.87	418.13	C16978	Liquiritin	Flavonoid	806000	576000	654000	353000	246000	9
pmf0582	325.1	123	7.88	324.14	C10421	Glabridin	Flavonoid	6150000	5760000	2140000	11800000	8620000	2400000
pmf0584	437.1	275	4.37	436.14	C01604	Phloridzin	Flavonoid	9	9	9	1340000	1310000	1510000
pma0791	521	273	4.5	520	-	Naringenin O-malonylhexoside	Flavanone	1530000	1460000	1970000	1640000	1170000	1500000
pmb0686	537	289	4.41	536	-	Eriodictyol O-malonylhexoside	Flavanone	875000	354000	1640000	1150000	1340000	1360000
pmb2975	477.1	357.1	3.53	478.1	-	Hesperetin O-Glucuronic acid	Flavanone	10400	32900	43200	38900	37400	65800
pmb2979	549.2	387.1	3.91	550.2	-	Hesperetin O-malonylhexoside	Flavanone	83100	125000	200000	9	9	93000
pme0002	611.2	303	4.07	610.19	C09806	Hesperetin 7-O-neohesperidoside (Neohesperidin)	Flavanone	645000	919000	728000	2040000	3120000	2200000
pme0331	581.2	273	4.16	580.18	C09789	Naringenin 7-O-neohesperidoside (Naringin)	Flavanone	662000	1010000	1350000	4370000	5340000	2500000
pme0371	433.1	271	4.22	434.12	C09099	Naringenin 7-O-glucoside (Prunin)	Flavanone	900000	925000	976000	702000	574000	600000
pme0376	271.1	151	5.59	272.07	C00509	Naringenin	Flavanone	237000	55200	256000	199000	265000	190000
pme1399	355.2	178.5	8.4	354.15	C16417	Xanthohumol	Flavanone	229000	271000	177000	409000	417000	284000
pme1583	289.1	153	5.05	288.06	C05631	Eriodictyol	Flavanone	246000	126000	511000	155000	143000	178000
pme1598	463.1	301	3.85	464.13	-	Hesperetin 5-O-glucoside	Flavanone	6880000	8950000	8870000	19800000	21100000	28700000
pme2950	611.2	303	4.08	610.19	C09755	Hesperetin 7-rutinoside (Hesperidin)	Flavanone	492000	707000	1310000	2200000	3150000	2220000
pme2957	271.1	151	5.57	272.07	C06561	Naringenin chalcone	Flavanone	98500	43100	102000	245000	298000	222000
pme2979	255.1	151	7.04	256.07	C09827	Pinocembrin (Dihydrochrysin)	Flavanone	1270000	1370000	681000	11100000	7190000	10300000
pme2984	593	285	5.09	594.2	C09830	Isosakuranetin-7-neohesperidoside (Poncirin)	Flavanone	3640000	4330000	6800000	16700000	21900000	13700000
pme3282	273	229	3.4	274.08	C09320	"Afzelechin (3,5,7,4'-Tetrahydroxyflavan)"	Flavanone	9	98200	196000	355000	141000	285000
pme3440	273.1	136.9	5.49	272.07	C08578	Butein	Flavanone	59400	96000	92500	64200	112000	142000
pme3466	287.1	153	6.98	286.08	C05334	Isosakuranetin (4'-Methylnaringenin)	Flavanone	50300	105000	9	357000	346000	501000
pmf0058	271	150.9	5.66	272.07	C00509	"4',5,7-Trihydroxyflavanone"	Flavanone	87500	37400	81200	212000	273000	202000
pmf0108	271	242.7	4.35	272.07	C09751	Garbanzol	Flavanone	9	29500	35500	70600	72900	69200
pme1578	271.1	215	5.52	270.05	C06563	"Genistein (4',5,7-Trihydroxyisoflavone)"	Isoflavone	317000	9	443000	9	9	9
pme1587	417.1	255	3.36	416.11	C10216	Daidzein 7-O-glucoside (Daidzin)	Isoflavone	507000	736000	346000	914000	597000	702000
pme3208	445	283	3.54	446.12	C16195	Glycitin	Isoflavone	2820000	3640000	4960000	2970000	2320000	4600000
pme3209	431	269	4.01	432.11	C09126	Genistein 7-O-Glucoside (Genistin)	Isoflavone	2380000	2760000	1320000	1050000	955000	1280000
pme3233	285	270	5	284.07	C01562	Calycosin	Isoflavone	161000	206000	222000	1550000	834000	1060000
pme3250	285	270	7	284.07	C00814	Biochanin A	Isoflavone	32900000	36900000	27000000	173000000	123000000	350000000
pme3251	283	268	5.13	284.07	C14536	Glycitein	Isoflavone	283000	310000	437000	256000	171000	374000
pme3258	269	241	4.48	270.05	C14314	6-Hydroxydaidzein	Isoflavone	169000	244000	221000	107000	312000	170000
pme3292	283	268	6.97	284.07	C10521	Prunetin	Isoflavone	2870000	664000	3490000	11300000	6260000	11800000
pme3400	447.1	285	5.16	446.12	C05376	Sissotrin	Isoflavone	149000	152000	168000	916000	419000	957000
pme3451	395.1	213	8.09	394.14	C07593	Rotenone	Isoflavone	168000	73800	110000	39400	9	9
pme3502	429.1	267	4.59	430.13	C10509	Formononetin 7-O-glucoside (Ononin)	Isoflavone	842000	2070000	647000	4120000	3260000	1190000
pme0431	577	287	3.68	576.13	-	Procyanidin A1	Proanthocyanidins	713000	709000	481000	206000	2340000	786000
pme0432	575	285	4.06	576.13	C10237	Procyanidin A2	Proanthocyanidins	81400	80500	54900	9	171000	89700
