# Supplementary material for: Integrated transcriptomic and metabolomic data reveal the flavonoid biosynthesis metabolic pathway in Perilla frutescens (L.) leaves
Source: Sci Rep. 2020 Oct 1;10:16207. doi: 10.1038/s41598-020-73274-y (PMC7530993; doi:10.1038/s41598-020-73274-y)
Supplement: Supplementary file 4 — Supplementary Tale S2. [file 41598_2020_73274_MOESM4_ESM.xlsx]

## Sheet: no_ref_trans_all_table
Supplementary Table S2 Perilla frutescens All_Database_annotation
#ID	JIZI1-1_count	JIZI1-1_FPKM	JIZI1-2_count	JIZI1-2_FPKM	JIZI1-3_count	JIZI1-3_FPKM	JIZI2-1_count	JIZI2-1_FPKM	JIZI2-2_count	JIZI2-2_FPKM	JIZI2-3_count	JIZI2-3_FPKM	JIZI1-1_JIZI1-2_JIZI1-3_count	JIZI1-1_JIZI1-2_JIZI1-3_FPKM	JIZI2-1_JIZI2-2_JIZI2-3_count	JIZI2-1_JIZI2-2_JIZI2-3_FPKM	JIZI1-1_JIZI1-2_JIZI1-3_vs_JIZI2-1_JIZI2-2_JIZI2-3_DESeq2_FDR	JIZI1-1_JIZI1-2_JIZI1-3_vs_JIZI2-1_JIZI2-2_JIZI2-3_DESeq2_log2FC	JIZI1-1_JIZI1-2_JIZI1-3_vs_JIZI2-1_JIZI2-2_JIZI2-3_DESeq2_(FDR_0.01_FC_2)_regulated	COG_class	COG_class_annotation	GO_annotation	KEGG_annotation	KOG_class	KOG_class_annotation	Pfam_annotation	Swissprot_annotation	eggNOG_class	eggNOG_class_annotation	nr_annotation	GO_second_level_annotation	KEGG_pathway_annotation
c107754.graph_c0	144	3.75	224	6.76	325	8.84	224	6.06	185	5.32	207	6.17	231	6.45	205.33	5.85	0.762254	-0.132037	normal	Hydroxymethylpyrimidine pyrophosphatase and other HAD family phosphatases	;; ;; ;;	Cellular Component: Golgi apparatus (GO:0005794);; Biological Process: sucrose metabolic process (GO:0005985);; Molecular Function: sucrose synthase activity (GO:0016157);; Molecular Function: sucrose-phosphate synthase activity (GO:0046524);; Molecular Function: glutamine N-phenylacetyltransferase activity (GO:0047947);;	K00696|0|sind:105179612|K00696 sucrose-phosphate synthase [EC:2.4.1.14] | (RefSeq) probable sucrose-phosphate synthase 2	[M]	Cell wall/membrane/envelope biogenesis	Sucrose synthase;; Glycosyl transferase 4-like domain;; Glycosyltransferase Family 4	Probable sucrose-phosphate synthase 2 OS=Craterostigma plantagineum OX=4153 GN=SPS2 PE=2 SV=1	M	Cell wall/membrane/envelope biogenesis	Glycosyltransferase [Handroanthus impetiginosus]	cellular component: cell (GO:0005623);; cellular component: organelle (GO:0043226);; cellular component: cell part (GO:0044464);; biological process: metabolic process (GO:0008152);; biological process: cellular process (GO:0009987);; biological process: single-organism process (GO:0044699);; molecular function: catalytic activity (GO:0003824)	Starch and sucrose metabolism (ko00500)
c108846.graph_c0	37	0.97	42	1.25	17	0.47	31	0.82	56	1.56	48	1.41	32	0.9	45	1.26	0.488856	0.502299	normal	[C]	Energy production and conversion	Molecular Function: aldehyde dehydrogenase [NAD(P)+] activity (GO:0004030);; Biological Process: cellular aldehyde metabolic process (GO:0006081);; Biological Process: oxidation-reduction process (GO:0055114);;	K00128|8.81325e-179|mtr:MTR_1g029840|K00128 aldehyde dehydrogenase (NAD+) [EC:1.2.1.3] | (RefSeq) NAD-dependent aldehyde dehydrogenase family protein	[C]	Energy production and conversion	Aldehyde dehydrogenase family;; Aldehyde dehydrogenase family	Aldehyde dehydrogenase OS=Craterostigma plantagineum OX=4153 GN=ALDH PE=1 SV=1	C	Energy production and conversion	PREDICTED: aldehyde dehydrogenase isoform X1 [Erythranthe guttata]	biological process: metabolic process (GO:0008152);; biological process: single-organism process (GO:0044699);; molecular function: catalytic activity (GO:0003824);; biological process: cellular process (GO:0009987)	Glycolysis / Gluconeogenesis (ko00010);; Pentose and glucuronate interconversions (ko00040);; Ascorbate and aldarate metabolism (ko00053);; Fatty acid degradation (ko00071);; Valine, leucine and isoleucine degradation (ko00280);; Lysine degradation (ko00310);; Arginine and proline metabolism (ko00330);; Histidine metabolism (ko00340);; Tryptophan metabolism (ko00380);; beta-Alanine metabolism (ko…
c102972.graph_c1	20	0.64	39	1.45	41	1.38	2	0.07	0	0	0	0	33.33	1.16	0.67	0.02	2.32324e-05	-4.42408	down	--	--	--	--	--	--	--	--	--	--	--	--	--
c151779.graph_c0	6	0.74	0	0	0	0	0	0	0	0	0	0	2	0.25	0	0	0.488856	-0.995785	normal	--	--	--	--	--	--	--	--	--	--	--	--	--
c109739.graph_c0	1535	32.3	1417	34.41	1450	31.55	2212	47.08	2570	56.54	1929	43.89	1467.33	32.75	2237	49.17	2.51532e-06	0.648368	normal	--	--	--	--	--	--	Protein of unknown function (DUF632);; Protein of unknown function (DUF632)	Nitrate regulatory gene2 protein OS=Arabidopsis thaliana OX=3702 GN=NRG2 PE=1 SV=1	S	Function unknown	xin actin-binding repeat-containing protein 2-like [Sesamum indicum]	--	--
c59149.graph_c1	9	1.7	1	0.22	0	0	0	0	1	0.2	0	0	3.33	0.64	0.33	0.07	0.488856	-1.15309	normal	TPP-dependent 2-oxoacid decarboxylase	;; ;; ;; ;;	Molecular Function: magnesium ion binding (GO:0000287);; Molecular Function: carboxy-lyase activity (GO:0016831);; Molecular Function: thiamine pyrophosphate binding (GO:0030976);;	K01568|2.95579e-28|pda:103699316|K01568 pyruvate decarboxylase [EC:4.1.1.1] | (RefSeq) pyruvate decarboxylase 2-like	[EH]	--	Thiamine pyrophosphate enzyme, N-terminal TPP binding domain	Pyruvate decarboxylase 4 OS=Arabidopsis thaliana OX=3702 GN=PDC4 PE=2 SV=1	GH	--	hypothetical protein TREMEDRAFT_71102 [Tremella mesenterica DSM 1558]	molecular function: binding (GO:0005488);; molecular function: catalytic activity (GO:0003824)	Glycolysis / Gluconeogenesis (ko00010)
c104026.graph_c0	24	0.34	66	1.08	127	1.89	0	0	1	0.02	0	0	72.33	1.1	0.33	0.01	1.28952e-08	-5.79495	down	[G]	Carbohydrate transport and metabolism	Biological Process: metabolic process (GO:0008152);; Molecular Function: hydrolase activity (GO:0016787);;	K01194|1.65794e-112|mus:103982784|K01194 alpha,alpha-trehalase [EC:3.2.1.28] | (RefSeq) probable trehalase	[G]	Carbohydrate transport and metabolism	Trehalase	Probable trehalase OS=Oryza sativa subsp. japonica OX=39947 GN=Os10g0521000 PE=2 SV=1	G	Carbohydrate transport and metabolism	secreted protein [Achlya hypogyna]	biological process: metabolic process (GO:0008152);; molecular function: catalytic activity (GO:0003824)	Starch and sucrose metabolism (ko00500)
c154492.graph_c0	4	0.75	0	0	0	0	0	0	0	0	0	0	1.33	0.25	0	0	0.488856	-0.929623	normal	--	--	--	--	--	--	--	--	--	--	hypothetical protein B0A48_10630 [Rachicladosporium antarcticum]	--	--
c114648.graph_c0	4571	58.22	4288	64.18	3992	51.71	4020	60.29	3046	49.03	4386	72.34	4283.67	58.04	3817.33	60.55	0.568426	-0.116914	normal	[I]	Lipid transport and metabolism	Molecular Function: binding (GO:0005488);;	--	[R]	General function prediction only	Reverse transcriptase (RNA-dependent DNA polymerase);; Integrase core domain;; gag-polypeptide of LTR copia-type;; GAG-pre-integrase domain;; Domain of unknown function (DUF4219);; Retrotransposon gag protein;; Zinc knuckle;; Alpha/beta hydrolase family;; alpha/beta hydrolase fold;; Serine aminopeptidase, S33	Retrovirus-related Pol polyprotein from transposon TNT 1-94 OS=Nicotiana tabacum OX=4097 PE=2 SV=1	S	Function unknown	Integrase, catalytic core [Corchorus capsularis]	molecular function: binding (GO:0005488)	--
c110838.graph_c0	834	17.63	683	16.5	1112	19.54	582	10.48	835	14.78	500	12.68	876.33	17.89	639	12.65	0.230135	-0.404734	normal	[E]	Amino acid transport and metabolism	Biological Process: tryptophan biosynthetic process (GO:0000162);; Molecular Function: tryptophan synthase activity (GO:0004834);; Cellular Component: cytoplasm (GO:0005737);; Molecular Function: pyridoxal phosphate binding (GO:0030170);;	K01696|0|tcc:TCM_030179|K01696 tryptophan synthase beta chain [EC:4.2.1.20] | (RefSeq) Pyridoxal-5\'-phosphate-dependent enzyme family protein isoform 1	[E]	Amino acid transport and metabolism	Pyridoxal-phosphate dependent enzyme;; VPS28 protein	Tryptophan synthase beta chain 2, chloroplastic OS=Camptotheca acuminata OX=16922 GN=TSB PE=2 SV=1	E	Amino acid transport and metabolism	tryptophan synthase beta chain 1-like [Olea europaea var. sylvestris]	biological process: metabolic process (GO:0008152);; biological process: cellular process (GO:0009987);; biological process: single-organism process (GO:0044699);; molecular function: catalytic activity (GO:0003824);; cellular component: cell (GO:0005623);; cellular component: cell part (GO:0044464);; molecular function: binding (GO:0005488)	Glycine, serine and threonine metabolism (ko00260);; Phenylalanine, tyrosine and tryptophan biosynthesis (ko00400);; Biosynthesis of amino acids (ko01230)
c99318.graph_c0	10	0.69	9	0.83	12	0.89	6	0.35	23	1.74	22	2.03	10.33	0.8	17	1.37	0.488856	0.694178	normal	--	--	--	--	--	--	Retrotransposon gag protein	--	--	--	PREDICTED: uncharacterized protein LOC109183619 [Ipomoea nil]	--	--
c143143.graph_c0	0	0	0	0	1	0.24	0	0	3	0.73	0	0	0.33	0.08	1	0.24	0.765191	0.411974	normal	--	--	--	--	--	--	--	--	--	--	--	--	--
c113893.graph_c2	2575	113.27	2269	115.51	2127	97.18	2070	94.12	1894	91.38	2196	109.4	2323.67	108.65	2053.33	98.3	0.488856	-0.129104	normal	--	--	Molecular Function: actin binding (GO:0003779);; Cellular Component: actin cytoskeleton (GO:0015629);; Biological Process: actin filament depolymerization (GO:0030042);;	K05765|1.99592e-87|gra:105788872|K05765 cofilin | (RefSeq) actin-depolymerizing factor 2	[Z]	Cytoskeleton	Cofilin/tropomyosin-type actin-binding protein	Actin-depolymerizing factor 1 OS=Petunia hybrida OX=4102 GN=ADF1 PE=2 SV=1	S	Function unknown	PREDICTED: actin-depolymerizing factor 1 [Erythranthe guttata]	molecular function: binding (GO:0005488);; cellular component: cell (GO:0005623);; cellular component: organelle (GO:0043226);; cellular component: cell part (GO:0044464);; biological process: cellular process (GO:0009987);; biological process: single-organism process (GO:0044699);; biological process: cellular component organization or biogenesis (GO:0071840)	--
c112984.graph_c0	1993	26.08	1602	24.16	1835	24.94	1870	25.4	1742	25.09	1706	25.33	1810	25.06	1772.67	25.27	0.876706	0.0186599	normal	[O]	Posttranslational modification, protein turnover, chaperones	--	--	[O]	Posttranslational modification, protein turnover, chaperones	Ubiquitin family;; Ubiquitin-2 like Rad60 SUMO-like;; Ubiquitin-like domain	Ubiquitin-40S ribosomal protein S27a-1 OS=Arabidopsis thaliana OX=3702 GN=RPS27AA PE=2 SV=2	O	Posttranslational modification, protein turnover, chaperones	PREDICTED: large proline-rich protein BAG6 [Erythranthe guttata]	--	--
c110335.graph_c0	16547	227.97	17203	277.69	18154	264.99	17058	247.36	14389	221.47	16593	264.14	17301.3	256.88	16013.3	244.32	0.642723	-0.0688182	normal	--	--	--	--	[TR]	--	Farnesoic acid 0-methyl transferase;; BTB/POZ domain;; BTB/POZ domain;; F5/8 type C domain;; BTB And C-terminal Kelch	BTB/POZ domain-containing protein At2g30600 OS=Arabidopsis thaliana OX=3702 GN=At2g30600/At2g30610 PE=2 SV=1	S	Function unknown	putative hormone receptor interactor [Handroanthus impetiginosus]	--	--
c107040.graph_c0	1	0.05	40	2.51	15	0.84	0	0	0	0	0	0	18.67	1.13	0	0	0.00298428	-4.04042	down	[J]	Translation, ribosomal structure and biogenesis	Biological Process: ncRNA metabolic process (GO:0034660);; Cellular Component: intracellular part (GO:0044424);;	K12587|3.56233e-32|pop:POPTR_0004s22240g|K12587 exosome complex component MTR3 | (RefSeq) 3' exoribonuclease domain 1-containing family protein	[J]	Translation, ribosomal structure and biogenesis	3' exoribonuclease family, domain 1	Exosome complex component RRP41-like OS=Arabidopsis thaliana OX=3702 GN=RRP41L PE=2 SV=1	J	Translation, ribosomal structure and biogenesis	ribosomal protein S5 domain 2-like protein [Basidiobolus meristosporus CBS 931.73]	biological process: metabolic process (GO:0008152);; biological process: cellular process (GO:0009987);; cellular component: cell (GO:0005623);; cellular component: cell part (GO:0044464)	RNA degradation (ko03018)
c97125.graph_c0	57	2.57	52	2.72	69	3.23	44	2.05	49	2.42	40	2.04	59.33	2.84	44.33	2.17	0.488856	-0.365416	normal	--	--	--	--	--	--	--	--	--	--	PREDICTED: uncharacterized protein LOC105951398 [Erythranthe guttata]	--	--
c167958.graph_c0	4	0.76	0	0	0	0	0	0	0	0	0	0	1.33	0.25	0	0	0.488856	-0.929623	normal	--	--	--	--	--	--	--	--	--	--	--	--	--
c83989.graph_c0	1	0.18	2	0.41	2	0.36	4	0.7	2	0.37	0	0	1.67	0.32	2	0.36	0.928219	0.14348	normal	--	--	--	--	--	--	--	--	--	--	--	--	--
c88006.graph_c0	2	0.12	10	0.67	14	0.83	0	0	0	0	0	0	8.67	0.54	0	0	0.0226038	-3.32301	normal	--	--	--	--	--	--	--	--	--	--	--	--	--
c103280.graph_c0	12	0.85	56	4.61	36	2.64	0	0	0	0	0	0	34.67	2.7	0	0	4.73469e-06	-5.37975	down	--	--	--	--	--	--	--	--	--	--	--	--	--
c148208.graph_c0	0	0	5	1.06	0	0	0	0	0	0	0	0	1.67	0.35	0	0	0.488856	-0.988668	normal	--	--	--	--	--	--	--	--	--	--	--	--	--
c109996.graph_c0	3024	95.83	2290	84.28	2201	74.05	2151	69.33	2011	71.29	2132	74.93	2505	84.72	2098	71.85	0.298562	-0.203005	normal	[R]	General function prediction only	Molecular Function: catalytic activity (GO:0003824);; Biological Process: metabolic process (GO:0008152);;	--	[EH]	--	Phosphoadenosine phosphosulfate reductase family	--	P	Inorganic ion transport and metabolism	3&apos;-phosphoadenosine 5&apos;-phosphosulfate sulfotransferase (PAPS reductase)/FAD synthetase [Handroanthus impetiginosus]	molecular function: catalytic activity (GO:0003824);; biological process: metabolic process (GO:0008152)	--
c110558.graph_c0	82	1.31	52	0.96	62	1.03	104	1.73	132	2.33	75	1.38	65.33	1.1	103.67	1.81	0.155328	0.698817	normal	--	--	--	--	--	--	--	--	S	Function unknown	hypothetical protein CDL12_03777 [Handroanthus impetiginosus]	--	--
c58004.graph_c0	12	1.17	1	0.11	0	0	0	0	0	0	0	0	4.33	0.43	0	0	0.365597	-1.62633	normal	--	--	Cellular Component: integral component of membrane (GO:0016021);;	--	--	--	--	--	U	Intracellular trafficking, secretion, and vesicular transport	hypothetical protein I316_00482 [Kwoniella heveanensis BCC8398]	cellular component: membrane (GO:0016020);; cellular component: membrane part (GO:0044425)	--
c124910.graph_c0	3	0.71	0	0	0	0	2	0.46	0	0	3	0.72	1	0.24	1.67	0.39	0.83358	0.31995	normal	--	--	--	--	--	--	--	--	--	--	--	--	--
c83145.graph_c1	4	0.17	12	0.57	19	0.81	0	0	0	0	0	0	11.67	0.52	0	0	0.00540268	-3.81855	down	--	--	--	K15152|3.9249e-08|pvu:PHAVU_007G037700g|K15152 mediator of RNA polymerase II transcription subunit 21 | (RefSeq) hypothetical protein	[K]	Transcription	Subunit 21 of Mediator complex	--	K	Transcription	RNA polymerase II transcription mediator [Mucor ambiguus]	--	--
c106258.graph_c1	417	16.26	421	16.4	471	17.09	174	9.06	178	9.6	183	10.38	436.33	16.58	178.33	9.68	1.71729e-09	-1.23832	down	[X]	Mobilome: prophages, transposons	--	--	[R]	General function prediction only	Reverse transcriptase (RNA-dependent DNA polymerase);; Integrase core domain	Retrovirus-related Pol polyprotein from transposon RE2 OS=Arabidopsis thaliana OX=3702 GN=RE2 PE=4 SV=1	S	Function unknown	Retrovirus-related Pol polyprotein from transposon TNT 1-94 [Cajanus cajan]	--	--
c85256.graph_c1	0	0	13	0.79	0	0	0	0	0	0	0	0	4.33	0.26	0	0	0.488856	-1.18397	normal	[O]	Posttranslational modification, protein turnover, chaperones	Molecular Function: structural constituent of ribosome (GO:0003735);; Molecular Function: ATP binding (GO:0005524);; Cellular Component: ribosome (GO:0005840);; Biological Process: translation (GO:0006412);; Molecular Function: peptidase activity (GO:0008233);; Cellular Component: proteasome regulatory particle, base subcomplex (GO:0008540);; Molecular Function: TBP-class protein binding (GO:0017…	K03061|6.59304e-107|cvr:CHLNCDRAFT_56025|K03061 26S proteasome regulatory subunit T1 | (RefSeq) 26S protease regulatory subunit 7	[O]	Posttranslational modification, protein turnover, chaperones	ATPase family associated with various cellular activities (AAA)	26S proteasome regulatory subunit 7 OS=Spinacia oleracea OX=3562 GN=RPT1 PE=2 SV=1	O	Posttranslational modification, protein turnover, chaperones	putative endopeptidase [Naematelia encephala]	molecular function: structural molecule activity (GO:0005198);; molecular function: binding (GO:0005488);; cellular component: cell (GO:0005623);; cellular component: macromolecular complex (GO:0032991);; cellular component: organelle (GO:0043226);; cellular component: cell part (GO:0044464);; biological process: metabolic process (GO:0008152);; biological process: cellular process (GO:0009987);;…	Proteasome (ko03050)
c117391.graph_c0	7	1.52	1	0.25	0	0	0	0	0	0	0	0	2.67	0.59	0	0	0.488856	-1.22802	normal	--	--	--	--	--	--	--	--	--	--	hypothetical protein L198_03015 [Tsuchiyaea wingfieldii CBS 7118]	--	--
c97025.graph_c0	16	0.88	13	0.85	12	0.7	53	3.04	105	6.39	28	1.77	13.67	0.81	62	3.73	0.00380601	2.06568	up	[O]	Posttranslational modification, protein turnover, chaperones	--	--	[O]	Posttranslational modification, protein turnover, chaperones	Hsp20/alpha crystallin family	Protein RESTRICTED TEV MOVEMENT 2 OS=Arabidopsis thaliana OX=3702 GN=RTM2 PE=1 SV=1	O	Posttranslational modification, protein turnover, chaperones	inactive protein RESTRICTED TEV MOVEMENT 2 [Sesamum indicum]	--	--
c79565.graph_c0	27	1.53	0	0	0	0	0	0	1	0.03	0	0	9	0.51	0.33	0.01	0.400197	-1.56915	normal	--	--	--	K11844|1.55548e-22|gsl:Gasu_42780|K11844 ubiquitin carboxyl-terminal hydrolase 16/45 [EC:3.4.19.12] | (RefSeq) ubiquitin carboxyl-terminal hydrolase 16/45	[O]	Posttranslational modification, protein turnover, chaperones	Ubiquitin carboxyl-terminal hydrolase;; Ubiquitin carboxyl-terminal hydrolase	Ubiquitin carboxyl-terminal hydrolase 2 OS=Arabidopsis thaliana OX=3702 GN=UBP2 PE=1 SV=2	O	Posttranslational modification, protein turnover, chaperones	hypothetical protein BCR39DRAFT_539027 [Naematelia encephala]	--	--
c153603.graph_c0	6	0.83	0	0	0	0	0	0	0	0	0	0	2	0.28	0	0	0.488856	-0.995785	normal	--	--	--	--	--	--	--	--	--	--	hypothetical protein I302_05913 [Kwoniella bestiolae CBS 10118]	--	--
c113292.graph_c4	37	1.49	132	6.17	163	6.85	0	0	0	0	2	0.09	110.67	4.84	0.67	0.03	8.48565e-11	-5.99158	down	[O]	Posttranslational modification, protein turnover, chaperones	Molecular Function: binding (GO:0005488);;	K03686|2.0935e-13|zma:100282679|K03686 molecular chaperone DnaJ | (RefSeq) pco077147, GRMZM2G473367; uncharacterized LOC100282679	[O]	Posttranslational modification, protein turnover, chaperones	DnaJ domain	Chaperone protein dnaJ GFA2, mitochondrial OS=Arabidopsis thaliana OX=3702 GN=GFA2 PE=2 SV=1	O	Posttranslational modification, protein turnover, chaperones	chaperone DnaJ [Aphanomyces invadans]	molecular function: binding (GO:0005488)	--
c89683.graph_c0	0	0	7	0.97	3	0.37	4	0.48	1	0.13	2	0.26	3.33	0.45	2.33	0.29	0.823204	-0.342191	normal	--	--	--	--	--	--	--	--	--	--	--	--	--
c74025.graph_c0	0	0	0	0	0	0	9	0.72	1	0.08	4	0.35	0	0	4.67	0.38	0.129185	2.47001	normal	Cytochrome P450	;; ;; ;;	Molecular Function: monooxygenase activity (GO:0004497);; Molecular Function: iron ion binding (GO:0005506);; Biological Process: multicellular organism development (GO:0007275);; Biological Process: brassinosteroid homeostasis (GO:0010268);; Cellular Component: integral component of membrane (GO:0016021);; Biological Process: sterol metabolic process (GO:0016125);; Biological Process: brassinost…	--	[QI]	--	Cytochrome P450	Cytochrome P450 87A3 OS=Oryza sativa subsp. japonica OX=39947 GN=CYP87A3 PE=2 SV=3	Q	Secondary metabolites biosynthesis, transport and catabolism	cytochrome P450 87A3-like [Sesamum indicum]	biological process: metabolic process (GO:0008152);; biological process: single-organism process (GO:0044699);; molecular function: catalytic activity (GO:0003824);; molecular function: binding (GO:0005488);; biological process: multicellular organismal process (GO:0032501);; biological process: developmental process (GO:0032502);; biological process: biological regulation (GO:0065007);; cellular…	--
c67791.graph_c0	0	0	4	0.99	0	0	0	0	0	0	0	0	1.33	0.33	0	0	0.488856	-0.952425	normal	--	--	--	--	--	--	--	--	--	--	--	--	--
c115536.graph_c0	2	0.09	5	0.25	1	0.04	19	0.84	20	0.94	20	0.97	2.67	0.13	19.67	0.92	0.0165848	2.47183	normal	--	--	Molecular Function: transferase activity (GO:0016740);;	--	[R]	General function prediction only	Sulfotransferase domain;; Sulfotransferase family	Cytosolic sulfotransferase 15 OS=Arabidopsis thaliana OX=3702 GN=SOT15 PE=1 SV=1	S	Function unknown	cytosolic sulfotransferase 5-like [Sesamum indicum]	molecular function: catalytic activity (GO:0003824)	--
c96021.graph_c0	3	0.2	1	0.08	12	0.82	10	0.68	3	0.22	3	0.22	5.33	0.37	5.33	0.37	0.982078	0.0325795	normal	--	--	--	--	--	--	--	--	--	--	--	--	--
c114094.graph_c1	1	0.15	12	2.11	0	0	0	0	0	0	0	0	4.33	0.75	0	0	0.334007	-1.72273	normal	--	--	--	--	--	--	--	--	--	--	--	--	--
c129126.graph_c0	11	0.8	0	0	0	0	0	0	0	0	0	0	3.67	0.27	0	0	0.488856	-1.07257	normal	[J]	Translation, ribosomal structure and biogenesis	--	K12741|2.24914e-11|adu:107471023|K12741 heterogeneous nuclear ribonucleoprotein A1/A3 | (RefSeq) glycine-rich RNA-binding protein 2, mitochondrial-like	[A]	RNA processing and modification	RNA recognition motif. (a.k.a. RRM, RBD, or RNP domain)	Polyadenylate-binding protein 4 OS=Arabidopsis thaliana OX=3702 GN=PAB4 PE=1 SV=1	S	Function unknown	RNA binding protein putative, partial [Pythium insidiosum]	--	Spliceosome (ko03040)
c70591.graph_c0	2	0.34	2	0.4	4	0.69	4	0.68	1	0.18	7	1.27	2.67	0.48	4	0.71	0.737034	0.470184	normal	--	--	--	--	--	--	--	--	--	--	--	--	--
c102829.graph_c2	47	12.37	67	20.48	80	20.56	96	24.47	67	17.81	60	15.99	64.67	17.8	74.33	19.42	0.667226	0.220849	normal	[P]	Inorganic ion transport and metabolism	Molecular Function: NADPH-hemoprotein reductase activity (GO:0003958);; Cellular Component: endoplasmic reticulum membrane (GO:0005789);; Molecular Function: FMN binding (GO:0010181);; Cellular Component: integral component of membrane (GO:0016021);; Molecular Function: [methionine synthase] reductase activity (GO:0030586);; Biological Process: oxidation-reduction process (GO:0055114);;	K00327|3.98963e-52|mdm:103453821|K00327 NADPH-ferrihemoprotein reductase [EC:1.6.2.4] | (RefSeq) NADPH--cytochrome P450 reductase-like	[C]	Energy production and conversion	Flavodoxin	NADPH--cytochrome P450 reductase 2 OS=Arabidopsis thaliana OX=3702 GN=ATR2 PE=1 SV=1	P	Inorganic ion transport and metabolism	NADPH-cytochrome P450 reductase [Perilla citriodora]	biological process: metabolic process (GO:0008152);; biological process: single-organism process (GO:0044699);; molecular function: catalytic activity (GO:0003824);; cellular component: cell (GO:0005623);; cellular component: membrane (GO:0016020);; cellular component: organelle (GO:0043226);; cellular component: organelle part (GO:0044422);; cellular component: membrane part (GO:0044425);; cellu…	--
c72210.graph_c0	0	0	0	0	0	0	5	1.27	0	0	0	0	0	0	1.67	0.42	0.488856	0.979771	normal	[T]	Signal transduction mechanisms	Molecular Function: protein serine/threonine kinase activity (GO:0004674);; Molecular Function: ATP binding (GO:0005524);; Biological Process: protein phosphorylation (GO:0006468);; Biological Process: signal transduction (GO:0007165);; Cellular Component: integral component of membrane (GO:0016021);;	--	[T]	Signal transduction mechanisms	Protein kinase domain;; Protein tyrosine kinase	CBL-interacting protein kinase 18 OS=Oryza sativa subsp. japonica OX=39947 GN=CIPK18 PE=2 SV=1	T	Signal transduction mechanisms	CBL-interacting protein kinase 2 [Sesamum indicum]	biological process: metabolic process (GO:0008152);; biological process: cellular process (GO:0009987);; molecular function: catalytic activity (GO:0003824);; molecular function: binding (GO:0005488);; biological process: signaling (GO:0023052);; biological process: single-organism process (GO:0044699);; biological process: response to stimulus (GO:0050896);; biological process: biological regula…	--
c64423.graph_c0	6	1.11	0	0	0	0	0	0	0	0	0	0	2	0.37	0	0	0.488856	-0.995785	normal	--	--	Cellular Component: intracellular part (GO:0044424);;	--	--	--	Mini-chromosome maintenance replisome factor	--	S	Function unknown	hypothetical protein I303_06752 [Kwoniella dejecticola CBS 10117]	cellular component: cell (GO:0005623);; cellular component: cell part (GO:0044464)	--
c92496.graph_c0	5	0.2	18	0.84	18	0.76	0	0	0	0	0	0	13.67	0.6	0	0	0.00217928	-4.08287	down	--	--	--	--	--	--	--	--	--	--	--	--	--
c105434.graph_c0	10	0.89	4	0.41	2	0.18	9	0.81	8	0.76	9	0.97	5.33	0.49	8.67	0.85	0.574539	0.639054	normal	--	--	--	--	--	--	--	--	--	--	--	--	--
c70889.graph_c0	16	3.19	126	29.65	88	17.85	0	0	0	0	1	0.21	76.67	16.9	0.33	0.07	3.10712e-08	-5.76837	down	--	--	--	--	--	--	--	--	--	--	--	--	--
c71900.graph_c0	4	1	0	0	0	0	0	0	0	0	0	0	1.33	0.33	0	0	0.488856	-0.929623	normal	--	--	Cellular Component: mitochondrial inner membrane presequence translocase complex (GO:0005744);; Cellular Component: integral component of membrane (GO:0016021);; Biological Process: protein import into mitochondrial matrix (GO:0030150);; Molecular Function: mitochondrion targeting sequence binding (GO:0030943);; Molecular Function: identical protein binding (GO:0042802);; Biological Process: regu…	K17496|1.00522e-18|cme:CYME_CMN179C|K17496 mitochondrial import inner membrane translocase subunit TIM50 | (RefSeq) mitochondrial presequence translocase subunit Tim50	[K]	Transcription	NLI interacting factor-like phosphatase	Mitochondrial import inner membrane translocase subunit TIM50 OS=Phytophthora infestans OX=4787 GN=TIM50 PE=2 SV=1	K	Transcription	hypothetical protein B0A51_14908 [Rachicladosporium sp. CCFEE 5018]	cellular component: cell (GO:0005623);; cellular component: membrane (GO:0016020);; cellular component: macromolecular complex (GO:0032991);; cellular component: organelle (GO:0043226);; cellular component: organelle part (GO:0044422);; cellular component: membrane part (GO:0044425);; cellular component: cell part (GO:0044464);; biological process: cellular process (GO:0009987);; biological proce…	--
c11527.graph_c0	0	0	0	0	5	0.93	0	0	0	0	0	0	1.67	0.31	0	0	0.488856	-0.974816	normal	--	--	--	--	--	--	--	--	--	--	--	--	--
c83195.graph_c0	0	0	0	0	17	0.79	0	0	0	0	0	0	5.67	0.26	0	0	0.471102	-1.32011	normal	--	--	--	--	--	--	--	--	--	--	--	--	--
c105375.graph_c1	4284	154.27	3666	152.96	3850	144.16	3814	141.48	3777	148.55	3419	139.36	3933.33	150.46	3670	143.13	0.566757	-0.0542211	normal	[Z]	Cytoskeleton	Molecular Function: ATP binding (GO:0005524);;	--	[Z]	Cytoskeleton	Actin	Actin-7 OS=Arabidopsis thaliana OX=3702 GN=ACT7 PE=1 SV=1	Z	Cytoskeleton	uncharacterized protein LOC105159390 [Sesamum indicum]	molecular function: binding (GO:0005488)	--
c118716.graph_c0	0	0	0	0	0	0	1	0.13	9	1.22	3	0.41	0	0	4.33	0.59	0.149754	2.37405	normal	--	--	Cellular Component: nucleus (GO:0005634);;	--	--	--	Lateral organ boundaries (LOB) domain	LOB domain-containing protein 15 OS=Arabidopsis thaliana OX=3702 GN=LBD15 PE=1 SV=2	S	Function unknown	lateral organ boundaries domain protein [Boehmeria nivea]	cellular component: cell (GO:0005623);; cellular component: organelle (GO:0043226);; cellular component: cell part (GO:0044464)	--
c95068.graph_c0	1	0.07	9	0.77	9	0.69	0	0	0	0	0	0	6.33	0.51	0	0	0.0680601	-2.83147	normal	--	--	--	--	--	--	--	--	--	--	--	--	--
c99902.graph_c0	42	3.19	40	3.51	34	2.67	40	3.09	31	2.58	44	3.68	38.67	3.12	38.33	3.12	0.956003	0.0337577	normal	--	--	--	--	--	--	--	--	--	--	--	--	--
c86607.graph_c0	1	0.15	5	0.88	1	0.15	3	0.45	3	0.48	0	0	2.33	0.39	2	0.31	0.9205	-0.158735	normal	--	--	--	--	--	--	--	--	--	--	--	--	--
c92485.graph_c0	6	0.17	36	1.16	34	1	0	0	0	0	0	0	25.33	0.78	0	0	8.71322e-05	-4.85664	down	--	--	--	--	--	--	Zinc-finger of C2H2 type	--	--	--	--	--	--
c113617.graph_c0	5465	154.89	3911	129.59	3986	117.71	2624	85.3	2899	95.53	2582	88.65	4454	134.06	2701.67	89.83	3.03204e-06	-0.666022	normal	[U]	Intracellular trafficking, secretion, and vesicular transport	--	--	[T]	Signal transduction mechanisms	NB-ARC domain;; AAA domain	Putative late blight resistance protein homolog R1A-6 OS=Solanum demissum OX=50514 GN=R1A-6 PE=3 SV=2	S	Function unknown	putative late blight resistance protein homolog R1A-10 [Sesamum indicum]	--	--
c124787.graph_c0	12	1.26	1	0.12	0	0	0	0	0	0	0	0	4.33	0.46	0	0	0.365597	-1.62633	normal	[H]	Coenzyme transport and metabolism	Molecular Function: hexaprenyldihydroxybenzoate methyltransferase activity (GO:0004395);; Biological Process: ubiquinone biosynthetic process (GO:0006744);; Molecular Function: 2-polyprenyl-6-methoxy-1,4-benzoquinone methyltransferase activity (GO:0008425);; Cellular Component: extrinsic component of mitochondrial inner membrane (GO:0031314);; Biological Process: methylation (GO:0032259);; Molecu…	K00591|5.16818e-13|bna:106402442|K00591 polyprenyldihydroxybenzoate methyltransferase / 3-demethylubiquinol 3-O-methyltransferase [EC:2.1.1.114 2.1.1.64] | (RefSeq) ubiquinone biosynthesis O-methyltransferase, mitochondrial-like	[H]	Coenzyme transport and metabolism	--	Ubiquinone biosynthesis O-methyltransferase, mitochondrial OS=Arabidopsis thaliana OX=3702 GN=COQ3 PE=1 SV=2	H	Coenzyme transport and metabolism	hexaprenyldihydroxybenzoate methyltransferase [Trichosporon asahii var. asahii CBS 2479]	biological process: metabolic process (GO:0008152);; molecular function: catalytic activity (GO:0003824);; biological process: cellular process (GO:0009987);; biological process: single-organism process (GO:0044699);; cellular component: cell (GO:0005623);; cellular component: membrane (GO:0016020);; cellular component: organelle (GO:0043226);; cellular component: organelle part (GO:0044422);; ce…	Ubiquinone and other terpenoid-quinone biosynthesis (ko00130)
c75187.graph_c0	2	0.11	13	0.8	0	0	0	0	0	0	0	0	5	0.3	0	0	0.26719	-1.93022	normal	--	--	Molecular Function: RNA binding (GO:0003723);;	K14944|1.35048e-09|gra:105774061|K14944 RNA-binding protein Nova | (RefSeq) RNA-binding protein Nova-2-like	[AR]	--	KH domain;; KH domain	--	S	Function unknown	predicted protein [Fibroporia radiculosa]	molecular function: binding (GO:0005488)	--
c98335.graph_c0	22	1.01	4	0.21	11	0.52	6	0.28	15	0.75	15	0.78	12.33	0.58	12	0.6	0.961273	0.0552552	normal	--	--	--	--	--	--	--	--	--	--	--	--	--
c110679.graph_c0	7449	132	8256	169.31	10502	194.52	8306	148.11	6624	125.1	8532	167.75	8735.67	165.28	7820.67	146.99	0.59228	-0.114555	normal	Predicted unusual protein kinase regulating ubiquinone biosynthesis	;; ;; ;;	Cellular Component: integral component of membrane (GO:0016021);;	--	[R]	General function prediction only	--	Protein ACTIVITY OF BC1 COMPLEX KINASE 7, chloroplastic OS=Arabidopsis thaliana OX=3702 GN=ABC1K7 PE=1 SV=1	S	Function unknown	uncharacterized protein LOC105178679 [Sesamum indicum]	cellular component: membrane (GO:0016020);; cellular component: membrane part (GO:0044425)	--
c188171.graph_c0	4	0.71	0	0	0	0	0	0	0	0	0	0	1.33	0.24	0	0	0.488856	-0.929623	normal	--	--	Biological Process: polysaccharide biosynthetic process (GO:0000271);; Molecular Function: alpha-1,4-glucosidase activity (GO:0004558);; Cellular Component: endoplasmic reticulum lumen (GO:0005788);; Biological Process: N-glycan processing (GO:0006491);; Molecular Function: kinase activity (GO:0016301);; Biological Process: phosphorylation (GO:0016310);; Cellular Component: glucosidase II complex…	K08288|4.93845e-20|sita:101777457|K08288 protein kinase C substrate 80K-H | (RefSeq) glucosidase 2 subunit beta	[T]	Signal transduction mechanisms	Glucosidase II beta subunit-like protein;; Glucosidase II beta subunit-like protein	Glucosidase 2 subunit beta OS=Arabidopsis thaliana OX=3702 GN=PSL4 PE=2 SV=1	O	Posttranslational modification, protein turnover, chaperones	hypothetical protein TREMEDRAFT_42193, partial [Tremella mesenterica DSM 1558]	biological process: metabolic process (GO:0008152);; biological process: single-organism process (GO:0044699);; molecular function: catalytic activity (GO:0003824);; cellular component: cell (GO:0005623);; cellular component: membrane-enclosed lumen (GO:0031974);; cellular component: organelle (GO:0043226);; cellular component: organelle part (GO:0044422);; cellular component: cell part (GO:00444…	Protein processing in endoplasmic reticulum (ko04141)
c141276.graph_c0	0	0	1	0.27	0	0	3	0.68	0	0	0	0	0.33	0.09	1	0.23	0.786492	0.374397	normal	--	--	--	--	--	--	--	--	--	--	--	--	--
c68426.graph_c0	21	3.59	10	1.98	13	2.23	2	0.34	0	0	2	0.36	14.67	2.6	1.33	0.23	0.0295724	-2.64594	normal	--	--	--	--	--	--	--	--	--	--	--	--	--
c56284.graph_c0	12	1.26	0	0	0	0	0	0	0	0	0	0	4	0.42	0	0	0.488856	-1.08149	normal	--	--	--	--	--	--	Methyltransferase domain;; Methyltransferase domain	--	--	--	hypothetical protein I303_07665 [Kwoniella dejecticola CBS 10117]	--	--
c84691.graph_c0	0	0	4	1.18	1	0.25	2	0.49	1	0.26	1	0.26	1.67	0.48	1.33	0.34	0.903544	-0.194545	normal	--	--	--	--	--	--	--	--	--	--	--	--	--
c7466.graph_c0	1	0.22	0	0	0	0	0	0	5	1.11	0	0	0.33	0.07	1.67	0.37	0.660628	0.600161	normal	[L]	Replication, recombination and repair	Molecular Function: uracil DNA N-glycosylase activity (GO:0004844);; Cellular Component: nucleus (GO:0005634);; Cellular Component: mitochondrion (GO:0005739);; Biological Process: base-excision repair (GO:0006284);;	K03648|4.52175e-10|vcn:VOLCADRAFT_69325|K03648 uracil-DNA glycosylase [EC:3.2.2.27] | (RefSeq) hypothetical protein	[L]	Replication, recombination and repair	--	Uracil-DNA glycosylase, mitochondrial OS=Arabidopsis thaliana OX=3702 GN=UNG PE=1 SV=1	L	Replication, recombination and repair	uracil-DNA glycosylase-like protein [Kockovaella imperatae]	molecular function: catalytic activity (GO:0003824);; cellular component: cell (GO:0005623);; cellular component: organelle (GO:0043226);; cellular component: cell part (GO:0044464);; biological process: metabolic process (GO:0008152);; biological process: cellular process (GO:0009987);; biological process: response to stimulus (GO:0050896)	Base excision repair (ko03410)
c118559.graph_c0	1	0.05	19	1.18	7	0.39	0	0	0	0	0	0	9	0.54	0	0	0.0307498	-3.20591	normal	--	--	--	K06816|8.57247e-16|mpp:MICPUCDRAFT_56360|K06816 golgi apparatus protein 1 | (RefSeq) hypothetical protein	[U]	Intracellular trafficking, secretion, and vesicular transport	Cysteine rich repeat	--	U	Intracellular trafficking, secretion, and vesicular transport	2-C-methyl-D-erythritol 2,4-cyclodiphosphate synthase [Monoraphidium neglectum]	--	--
c124861.graph_c0	11	1.14	2	0.24	0	0	0	0	0	0	0	0	4.33	0.46	0	0	0.33798	-1.71102	normal	[V]	Defense mechanisms	--	K03327|2.87e-20|crb:CARUB_v100231070m|K03327 multidrug resistance protein, MATE family | (RefSeq) hypothetical protein	[R]	General function prediction only	MatE	Protein DETOXIFICATION 15 OS=Arabidopsis thaliana OX=3702 GN=DTX15 PE=3 SV=1	V	Defense mechanisms	MATE family multidrug resistance protein [Cryptococcus depauperatus CBS 7841]	--	--
c93395.graph_c0	25	0.75	57	1.97	34	1.06	0	0	0	0	0	0	38.67	1.26	0	0	5.22008e-07	-5.68231	down	[F]	Nucleotide transport and metabolism	Molecular Function: nucleotide binding (GO:0000166);; Molecular Function: thymidine kinase activity (GO:0004797);; Biological Process: DNA metabolic process (GO:0006259);; Biological Process: phosphate-containing compound metabolic process (GO:0006796);; Biological Process: nucleobase-containing compound biosynthetic process (GO:0034654);; Biological Process: thymidine metabolic process (GO:00461…	--	[F]	Nucleotide transport and metabolism	Thymidine kinase	Thymidine kinase b OS=Arabidopsis thaliana OX=3702 GN=TK1B PE=1 SV=1	F	Nucleotide transport and metabolism	P-loop containing nucleoside triphosphate hydrolase [Ostreococcus tauri]	molecular function: binding (GO:0005488);; biological process: metabolic process (GO:0008152);; biological process: cellular process (GO:0009987);; biological process: single-organism process (GO:0044699);; molecular function: catalytic activity (GO:0003824)	--
c97108.graph_c0	11	0.52	91	5.03	77	3.81	0	0	0	0	3	0.16	59.67	3.12	1	0.05	2.05812e-05	-4.55537	down	[C]	Energy production and conversion	Molecular Function: dihydrolipoyllysine-residue succinyltransferase activity (GO:0004149);; Biological Process: tricarboxylic acid cycle (GO:0006099);; Cellular Component: oxoglutarate dehydrogenase complex (GO:0045252);;	K00658|5.58777e-86|apro:F751_1292|K00658 2-oxoglutarate dehydrogenase E2 component (dihydrolipoamide succinyltransferase) [EC:2.3.1.61] | (RefSeq) Dihydrolipoyllysine-residue succinyltransferase component of 2-oxoglutarate dehydrogenase complex 1, mitochondrial	[C]	Energy production and conversion	2-oxoacid dehydrogenases acyltransferase (catalytic domain)	Dihydrolipoyllysine-residue succinyltransferase component of 2-oxoglutarate dehydrogenase complex 1, mitochondrial OS=Arabidopsis thaliana OX=3702 GN=At5g55070 PE=1 SV=1	C	Energy production and conversion	2-oxoacid dehydrogenases acyltransferase [Helicosporidium sp. ATCC 50920]	molecular function: catalytic activity (GO:0003824);; biological process: metabolic process (GO:0008152);; biological process: cellular process (GO:0009987);; biological process: single-organism process (GO:0044699);; cellular component: cell (GO:0005623);; cellular component: macromolecular complex (GO:0032991);; cellular component: cell part (GO:0044464)	Citrate cycle (TCA cycle) (ko00020);; Lysine degradation (ko00310);; Carbon metabolism (ko01200)
c85259.graph_c0	40	6.91	35	7.03	33	5.72	29	4.97	33	5.94	21	3.83	36	6.55	27.67	4.91	0.588364	-0.326049	normal	--	--	--	--	[C]	Energy production and conversion	--	ATP-citrate synthase beta chain protein 2 OS=Arabidopsis thaliana OX=3702 GN=ACLB-2 PE=1 SV=1	--	--	--	--	--
c99114.graph_c0	343	8.75	233	6.71	304	7.87	276	7.16	260	7.02	276	7.95	293.33	7.78	270.67	7.38	0.817351	-0.0594719	normal	--	--	Cellular Component: mitochondrion (GO:0005739);; Cellular Component: integral component of membrane (GO:0016021);;	--	--	--	--	--	S	Function unknown	uncharacterized protein LOC105173471 [Sesamum indicum]	cellular component: cell (GO:0005623);; cellular component: organelle (GO:0043226);; cellular component: cell part (GO:0044464);; cellular component: membrane (GO:0016020);; cellular component: membrane part (GO:0044425)	--
c112481.graph_c0	4633	39.16	4056	39.58	4416	39.13	4889	43.15	4399	41.37	4679	45.73	4368.33	39.29	4655.67	43.42	0.266587	0.139141	normal	--	--	--	K14409|0|sind:105180149|K14409 protein SMG7 | (RefSeq) protein SMG7-like	[A]	RNA processing and modification	Est1 DNA/RNA binding domain;; Telomerase activating protein Est1;; LURP-one-related	Protein SMG7 OS=Arabidopsis thaliana OX=3702 GN=SMG7 PE=2 SV=1	S	Function unknown	protein SMG7 [Sesamum indicum]	--	mRNA surveillance pathway (ko03015)
c129578.graph_c0	0	0	0	0	6	1.09	1	0.18	0	0	0	0	2	0.36	0.33	0.06	0.643263	-0.633072	normal	--	--	--	--	--	--	--	--	--	--	--	--	--
c101851.graph_c0	189	7.5	174	7.51	140	5.18	121	5.14	70	2.68	62	2.55	167.67	6.73	84.33	3.46	0.0258544	-0.941402	normal	--	--	--	--	--	--	--	--	S	Function unknown	hypothetical protein CDL12_18269 [Handroanthus impetiginosus]	--	--
c53756.graph_c0	0	0	11	0.69	5	0.28	0	0	0	0	1	0.06	5.33	0.32	0.33	0.02	0.349907	-1.72096	normal	--	--	--	--	--	--	--	--	--	--	--	--	--
c9213.graph_c0	0	0	0	0	4	0.89	0	0	2	0.46	0	0	1.33	0.3	0.67	0.15	0.856684	-0.256158	normal	--	--	Molecular Function: DNA binding (GO:0003677);; Molecular Function: transcription factor activity, sequence-specific DNA binding (GO:0003700);; Cellular Component: nucleus (GO:0005634);; Biological Process: regulation of transcription, DNA-templated (GO:0006355);;	--	--	--	AP2 domain	Ethylene-responsive transcription factor ERF026 OS=Arabidopsis thaliana OX=3702 GN=ERF026 PE=2 SV=1	K	Transcription	hypothetical protein CDL12_26374 [Handroanthus impetiginosus]	molecular function: binding (GO:0005488);; biological process: biological regulation (GO:0065007);; molecular function: nucleic acid binding transcription factor activity (GO:0001071);; cellular component: cell (GO:0005623);; cellular component: organelle (GO:0043226);; cellular component: cell part (GO:0044464)	--
c119395.graph_c0	3	0.13	15	0.74	18	0.8	0	0	0	0	0	0	12	0.56	0	0	0.00567778	-3.80827	down	--	--	Molecular Function: protein binding (GO:0005515);;	--	[T]	Signal transduction mechanisms	SH3 domain;; Variant SH3 domain;; Variant SH3 domain;; Bacterial SH3 domain;; SH2 domain	--	T	Signal transduction mechanisms	hypothetical protein ARMGADRAFT_1016864 [Armillaria gallica]	molecular function: binding (GO:0005488)	--
c126219.graph_c0	11	1.07	0	0	0	0	0	0	0	0	0	0	3.67	0.36	0	0	0.488856	-1.07257	normal	--	--	--	--	--	--	NUP50 (Nucleoporin 50 kDa)	--	--	--	--	--	--
c139754.graph_c0	4	0.98	0	0	0	0	0	0	0	0	0	0	1.33	0.33	0	0	0.488856	-0.929623	normal	--	--	Cellular Component: mitochondrial sorting and assembly machinery complex (GO:0001401);; Biological Process: protein complex assembly (GO:0006461);; Molecular Function: protein channel activity (GO:0015266);; Cellular Component: integral component of mitochondrial outer membrane (GO:0031307);; Biological Process: protein import into mitochondrial outer membrane (GO:0045040);;	--	--	--	--	--	M	Cell wall/membrane/envelope biogenesis	hypothetical protein CC77DRAFT_1057962 [Alternaria alternata]	cellular component: cell (GO:0005623);; cellular component: membrane (GO:0016020);; cellular component: macromolecular complex (GO:0032991);; cellular component: organelle (GO:0043226);; cellular component: organelle part (GO:0044422);; cellular component: membrane part (GO:0044425);; cellular component: cell part (GO:0044464);; biological process: cellular process (GO:0009987);; biological proce…	--
c87739.graph_c0	839	92.9	740	95.04	1017	114.83	813	90.99	845	99.76	737	88.87	865.33	100.92	798.33	93.21	0.71763	-0.069374	normal	--	--	--	--	--	--	Zinc-binding;; 4F5 protein family	Uncharacterized protein At2g23090 OS=Arabidopsis thaliana OX=3702 GN=At2g23090 PE=1 SV=1	S	Function unknown	PREDICTED: uncharacterized protein At2g23090-like [Nicotiana tomentosiformis]	--	--
c87833.graph_c0	10	1.46	8	1.36	9	1.33	14	2.04	10	1.54	14	2.19	9	1.38	12.67	1.92	0.592981	0.489505	normal	--	--	--	--	--	--	--	--	--	--	--	--	--
c110003.graph_c1	29	0.16	134	0.85	121	0.69	0	0	0	0	2	0.01	94.67	0.57	0.67	0	1.53907e-09	-5.74559	down	[T]	Signal transduction mechanisms	--	K07198|7.36587e-35|cme:CYME_CMF139C|K07198 5'-AMP-activated protein kinase, catalytic alpha subunit [EC:2.7.11.11] | (RefSeq) serine/threonine protein kinase SNF1	[RP]	--	Immunoglobulin I-set domain;; Protein kinase domain;; Immunoglobulin domain;; Protein tyrosine kinase;; Immunoglobulin domain;; Immunoglobulin domain;; Fibronectin type III domain;; Immunoglobulin V-set domain;; CD80-like C2-set immunoglobulin domain;; Natural killer cell receptor 2B4;; Lipopolysaccharide kinase (Kdo/WaaP) family;; Immunoglobulin I-set domain;; Immunoglobulin domain;; Immunoglobu…	Calcium-dependent protein kinase 10 OS=Oryza sativa subsp. japonica OX=39947 GN=CPK10 PE=2 SV=1	S	Function unknown	hypothetical protein CEUSTIGMA_g11062.t1 [Chlamydomonas eustigma]	--	--
c87878.graph_c0	35	1.89	9	0.56	21	1.18	7	0.39	3	0.18	2	0.12	21.67	1.21	4	0.23	0.0593396	-2.0338	normal	--	--	--	--	--	--	--	--	--	--	--	--	--
c78127.graph_c0	4	0.18	1	0.05	2	0.1	16	0.76	15	0.76	6	0.31	2.33	0.11	12.33	0.61	0.110811	1.99127	normal	--	--	--	--	--	--	--	--	--	--	--	--	--
c126436.graph_c0	0	0	1	0.17	7	1.04	0	0	0	0	0	0	2.67	0.4	0	0	0.488856	-1.259	normal	[O]	Posttranslational modification, protein turnover, chaperones	Molecular Function: ATP binding (GO:0005524);; Cellular Component: chaperonin-containing T-complex (GO:0005832);; Biological Process: protein folding (GO:0006457);; Molecular Function: unfolded protein binding (GO:0051082);;	K09497|4.21527e-67|mtr:MTR_3g086330|K09497 T-complex protein 1 subunit epsilon | (RefSeq) TCP-1/cpn60 chaperonin family protein	[O]	Posttranslational modification, protein turnover, chaperones	TCP-1/cpn60 chaperonin family	T-complex protein 1 subunit epsilon OS=Arabidopsis thaliana OX=3702 GN=CCT5 PE=1 SV=1	O	Posttranslational modification, protein turnover, chaperones	T-complex protein 1 subunit epsilon [Choanephora cucurbitarum]	molecular function: binding (GO:0005488);; cellular component: cell (GO:0005623);; cellular component: macromolecular complex (GO:0032991);; cellular component: cell part (GO:0044464);; biological process: cellular process (GO:0009987)	--
c110183.graph_c0	49	0.88	50	0.97	53	0.98	54	1.02	93	1.75	44	0.91	50.67	0.94	63.67	1.23	0.510779	0.353598	normal	--	--	--	--	--	--	--	--	S	Function unknown	uncharacterized protein LOC105171793 [Sesamum indicum]	--	--
c144270.graph_c0	4	1.1	0	0	0	0	0	0	0	0	0	0	1.33	0.37	0	0	0.488856	-0.929623	normal	--	--	Molecular Function: transferase activity (GO:0016740);; Biological Process: primary metabolic process (GO:0044238);; Biological Process: organic substance metabolic process (GO:0071704);;	--	--	--	GRAM domain	--	S	Function unknown	hypothetical protein BCR39DRAFT_461494 [Naematelia encephala]	molecular function: catalytic activity (GO:0003824);; biological process: metabolic process (GO:0008152)	--
c114458.graph_c2	1830	145.49	1523	140.34	1455	118.97	846	68.65	949	81.45	945	83.31	1602.67	134.93	913.33	77.8	8.36125e-07	-0.757788	normal	[Q]	Secondary metabolites biosynthesis, transport and catabolism	--	--	[V]	Defense mechanisms	Macrophage migration inhibitory factor (MIF)	--	S	Function unknown	Macrophage migration inhibitory factor [Handroanthus impetiginosus]	--	--
c97948.graph_c0	3584	108.99	2892	101.76	3605	114.11	3157	99.77	3239	108.58	3099	107.76	3360.33	108.29	3165	105.37	0.767612	-0.035665	normal	[G]	Carbohydrate transport and metabolism	Biological Process: carbohydrate metabolic process (GO:0005975);; Cellular Component: plant-type cell wall (GO:0009505);; Cellular Component: integral component of membrane (GO:0016021);; Cellular Component: apoplast (GO:0048046);; Molecular Function: raffinose alpha-galactosidase activity (GO:0052692);;	K07407|0|rcu:8260757|K07407 alpha-galactosidase [EC:3.2.1.22] | (RefSeq) alpha-galactosidase 1	[G]	Carbohydrate transport and metabolism	Alpha galactosidase A;; Melibiase;; Alpha galactosidase A C-terminal beta sandwich domain	Alpha-galactosidase 1 OS=Arabidopsis thaliana OX=3702 GN=AGAL1 PE=2 SV=1	G	Carbohydrate transport and metabolism	Alpha-D-galactosidase (melibiase) [Handroanthus impetiginosus]	biological process: metabolic process (GO:0008152);; cellular component: cell (GO:0005623);; cellular component: cell part (GO:0044464);; cellular component: membrane (GO:0016020);; cellular component: membrane part (GO:0044425);; cellular component: extracellular region (GO:0005576);; molecular function: catalytic activity (GO:0003824)	Galactose metabolism (ko00052);; Glycerolipid metabolism (ko00561);; Sphingolipid metabolism (ko00600);; Glycosphingolipid biosynthesis - globo series (ko00603)
c123326.graph_c0	0	0	2	0.23	9	0.89	0	0	0	0	0	0	3.67	0.37	0	0	0.379001	-1.59281	normal	--	--	--	--	--	--	--	--	--	--	--	--	--
c133648.graph_c0	10	1.09	0	0	0	0	0	0	0	0	0	0	3.33	0.36	0	0	0.488856	-1.06221	normal	[P]	Inorganic ion transport and metabolism	--	--	--	--	PhoD-like phosphatase	--	P	Inorganic ion transport and metabolism	hypothetical protein AURDEDRAFT_184531 [Auricularia subglabra TFB-10046 SS5]	--	--
c137493.graph_c0	4	0.83	0	0	0	0	0	0	0	0	0	0	1.33	0.28	0	0	0.488856	-0.929623	normal	--	--	--	--	--	--	UDP-glucose:Glycoprotein Glucosyltransferase	--	O	Posttranslational modification, protein turnover, chaperones	UDP-glucose:glycoprotein glucosyltransferase [Kwoniella heveanensis BCC8398]	--	--
c114308.graph_c0	117	1.02	84	0.85	108	1	140	1.29	105	1.83	100	1.45	103	0.96	115	1.52	0.57363	0.203176	normal	--	--	--	--	--	--	--	--	--	--	hypothetical protein F511_20843 [Dorcoceras hygrometricum]	--	--
c106865.graph_c1	15	1.3	4	0.4	3	0.27	4	0.35	23	2.14	8	0.76	7.33	0.66	11.67	1.08	0.606578	0.61266	normal	--	--	--	--	--	--	--	--	--	--	--	--	--
c75344.graph_c0	0	0	7	0.73	2	0.18	0	0	0	0	0	0	3	0.3	0	0	0.424754	-1.45843	normal	[T]	Signal transduction mechanisms	--	--	--	--	--	--	S	Function unknown	kinase-like protein [Rhizophagus irregularis]	--	--
c97208.graph_c0	16	1	16	1.16	13	0.84	9	0.58	9	0.61	10	0.7	15	1	9.33	0.63	0.497973	-0.581022	normal	--	--	--	--	--	--	--	--	--	--	--	--	--
c107833.graph_c0	346	9.4	283	8.78	318	9.71	348	10.18	363	11.19	301	9.66	315.67	9.3	337.33	10.34	0.491351	0.141414	normal	[L]	Replication, recombination and repair	Molecular Function: recombinase activity (GO:0000150);; Molecular Function: four-way junction DNA binding (GO:0000400);; Biological Process: DNA recombinase assembly (GO:0000730);; Molecular Function: double-stranded DNA binding (GO:0003690);; Molecular Function: single-stranded DNA binding (GO:0003697);; Molecular Function: endodeoxyribonuclease activity (GO:0004520);; Molecular Function: ATP bi…	K03553|0|sind:105161861|K03553 recombination protein RecA | (RefSeq) DNA repair protein recA homolog 3, mitochondrial	[L]	Replication, recombination and repair	recA bacterial DNA recombination protein;; recA bacterial DNA recombination protein;; KaiC;; Rad51;; AUX/IAA family	DNA repair protein recA homolog 3, mitochondrial OS=Arabidopsis thaliana OX=3702 GN=At2g19490 PE=2 SV=2	L	Replication, recombination and repair	PREDICTED: DNA repair protein recA homolog 3, mitochondrial-like [Erythranthe guttata]	biological process: metabolic process (GO:0008152);; biological process: cellular process (GO:0009987);; molecular function: catalytic activity (GO:0003824);; molecular function: binding (GO:0005488);; biological process: response to stimulus (GO:0050896);; biological process: cellular component organization or biogenesis (GO:0071840)	Homologous recombination (ko03440)
c83584.graph_c1	4	0.7	0	0	0	0	0	0	0	0	0	0	1.33	0.23	0	0	0.488856	-0.929623	normal	--	--	Cellular Component: nucleolus (GO:0005730);; Biological Process: ribosomal large subunit biogenesis (GO:0042273);;	--	[R]	General function prediction only	--	WD repeat-containing protein 55 OS=Arabidopsis thaliana OX=3702 GN=WDR55 PE=1 SV=2	S	Function unknown	WD repeat-containing protein JIP5 [Kwoniella bestiolae CBS 10118]	cellular component: cell (GO:0005623);; cellular component: membrane-enclosed lumen (GO:0031974);; cellular component: organelle (GO:0043226);; cellular component: organelle part (GO:0044422);; cellular component: cell part (GO:0044464);; biological process: cellular component organization or biogenesis (GO:0071840)	--
c132046.graph_c0	0	0	6	1.12	0	0	0	0	0	0	0	0	2	0.37	0	0	0.488856	-1.01547	normal	--	--	--	--	[R]	General function prediction only	7 transmembrane receptor (rhodopsin family)	--	U	Intracellular trafficking, secretion, and vesicular transport	--	--	--
c106283.graph_c0	3	0.51	0	0	6	1.02	0	0	1	0.18	0	0	3	0.51	0.33	0.06	0.488856	-1.14079	normal	--	--	--	--	--	--	--	--	--	--	--	--	--
c93373.graph_c0	5	0.66	0	0	2	0.27	7	0.92	9	1.25	7	0.99	2.33	0.31	7.67	1.05	0.427701	1.33647	normal	--	--	--	--	--	--	--	--	--	--	--	--	--
c108382.graph_c0	190	8.52	161	8.65	145	6.64	211	10.09	200	9.81	191	9.43	165.33	7.94	200.67	9.78	0.341688	0.322274	normal	[L]	Replication, recombination and repair	Molecular Function: nucleic acid binding (GO:0003676);; Molecular Function: RNA-DNA hybrid ribonuclease activity (GO:0004523);; Cellular Component: integral component of membrane (GO:0016021);; Biological Process: RNA phosphodiester bond hydrolysis, endonucleolytic (GO:0090502);;	--	--	--	Reverse transcriptase-like;; RNase H	--	L	Replication, recombination and repair	uncharacterized protein LOC105168222 isoform X2 [Sesamum indicum]	molecular function: binding (GO:0005488);; biological process: metabolic process (GO:0008152);; biological process: cellular process (GO:0009987);; molecular function: catalytic activity (GO:0003824);; cellular component: membrane (GO:0016020);; cellular component: membrane part (GO:0044425)	--
c141171.graph_c0	0	0	1	0.19	5	0.82	0	0	0	0	0	0	2	0.34	0	0	0.488856	-1.04398	normal	--	--	Biological Process: organelle organization (GO:0006996);;	--	[U]	Intracellular trafficking, secretion, and vesicular transport	--	--	U	Intracellular trafficking, secretion, and vesicular transport	hypothetical protein [Absidia glauca]	biological process: cellular process (GO:0009987);; biological process: cellular component organization or biogenesis (GO:0071840)	--
c95809.graph_c0	1	0.06	21	1.34	16	0.91	0	0	0	0	3	0.19	12.67	0.77	1	0.06	0.157527	-2.23822	normal	[O]	Posttranslational modification, protein turnover, chaperones	Cellular Component: Doa10p ubiquitin ligase complex (GO:0000837);; Cellular Component: Hrd1p ubiquitin ligase ERAD-L complex (GO:0000839);; Molecular Function: ATP binding (GO:0005524);; Cellular Component: nucleus (GO:0005634);; Cellular Component: cytosol (GO:0005829);; Biological Process: chromatin assembly or disassembly (GO:0006333);; Biological Process: negative regulation of transcription …	K10575|3.4103e-67|vcn:VOLCADRAFT_106071|K10575 ubiquitin-conjugating enzyme E2 G1 [EC:2.3.2.23] | (RefSeq) ubcA; ubiquitin conjugating enzyme E2	[O]	Posttranslational modification, protein turnover, chaperones	Ubiquitin-conjugating enzyme	Ubiquitin-conjugating enzyme E2 7 OS=Arabidopsis thaliana OX=3702 GN=UBC7 PE=1 SV=1	O	Posttranslational modification, protein turnover, chaperones	E2 ubiquitin-conjugating protein UBC7 [Rhizophagus irregularis DAOM 197198w]	cellular component: cell (GO:0005623);; cellular component: membrane (GO:0016020);; cellular component: macromolecular complex (GO:0032991);; cellular component: organelle (GO:0043226);; cellular component: organelle part (GO:0044422);; cellular component: membrane part (GO:0044425);; cellular component: cell part (GO:0044464);; molecular function: binding (GO:0005488);; biological process: cellu…	Ubiquitin mediated proteolysis (ko04120);; Protein processing in endoplasmic reticulum (ko04141)
c114607.graph_c0	49	0.48	185	2.1	216	2.21	0	0	2	0.02	9	0.1	150	1.6	3.67	0.04	5.79465e-08	-4.63312	down	[G]	Carbohydrate transport and metabolism	Biological Process: cellular process (GO:0009987);;	K16055|1.00966e-95|ccp:CHC_T00002090001|K16055 trehalose 6-phosphate synthase/phosphatase [EC:2.4.1.15 3.1.3.12] | (RefSeq) hypothetical protein	[G]	Carbohydrate transport and metabolism	Glycosyltransferase family 20;; Trehalose-phosphatase	Alpha,alpha-trehalose-phosphate synthase [UDP-forming] 1 OS=Arabidopsis thaliana OX=3702 GN=TPS1 PE=1 SV=1	G	Carbohydrate transport and metabolism	glycosyltransferase family 20 protein [Gonapodya prolifera JEL478]	biological process: cellular process (GO:0009987)	Starch and sucrose metabolism (ko00500)
c175036.graph_c0	3	0.81	1	0.31	0	0	0	0	0	0	0	0	1.33	0.37	0	0	0.488856	-0.935655	normal	--	--	--	--	--	--	--	--	--	--	hypothetical protein I302_01074 [Kwoniella bestiolae CBS 10118]	--	--
c139382.graph_c0	8	0.81	0	0	0	0	0	0	0	0	0	0	2.67	0.27	0	0	0.488856	-1.0355	normal	--	--	Biological Process: transport (GO:0006810);;	--	--	--	--	--	U	Intracellular trafficking, secretion, and vesicular transport	hypothetical protein I317_06221 [Kwoniella heveanensis CBS 569]	biological process: localization (GO:0051179)	--
c109341.graph_c0	704	10.98	627	11.36	560	9.17	486	7.92	513	8.89	494	8.89	630.33	10.5	497.67	8.57	0.179546	-0.293418	normal	--	--	Cellular Component: nucleus (GO:0005634);; Cellular Component: cytoplasm (GO:0005737);;	--	[S]	Function unknown	Armadillo/beta-catenin-like repeat	--	S	Function unknown	uncharacterized protein LOC105158173 [Sesamum indicum]	cellular component: cell (GO:0005623);; cellular component: organelle (GO:0043226);; cellular component: cell part (GO:0044464)	--
c81941.graph_c0	1	0.1	1	0.12	0	0	29	3.02	66	7.25	39	4.38	0.67	0.07	44.67	4.88	2.18844e-07	4.97134	up	--	--	Cellular Component: nucleus (GO:0005634);; Biological Process: male meiosis chromosome segregation (GO:0007060);; Molecular Function: zinc ion binding (GO:0008270);; Biological Process: pollen sperm cell differentiation (GO:0048235);;	--	[R]	General function prediction only	--	PHD finger protein At2g01810 OS=Arabidopsis thaliana OX=3702 GN=At2g01810 PE=3 SV=1	S	Function unknown	PHD finger protein MALE MEIOCYTE DEATH 1 [Sesamum indicum]	cellular component: cell (GO:0005623);; cellular component: organelle (GO:0043226);; cellular component: cell part (GO:0044464);; biological process: reproduction (GO:0000003);; biological process: cellular process (GO:0009987);; biological process: reproductive process (GO:0022414);; biological process: multicellular organismal process (GO:0032501);; biological process: single-organism process (…	--
c108958.graph_c1	519	10.83	409	9.94	541	11.83	652	14.15	588	13.53	576	13.81	489.67	10.87	605.33	13.83	0.0590554	0.353889	normal	--	--	--	--	--	--	--	--	S	Function unknown	PREDICTED: uncharacterized protein LOC105968814 [Erythranthe guttata]	--	--
c147756.graph_c0	0	0	4	1.11	0	0	0	0	0	0	0	0	1.33	0.37	0	0	0.488856	-0.952425	normal	--	--	--	--	[GC]	--	UDP-glucoronosyl and UDP-glucosyl transferase	--	S	Function unknown	--	--	--
c67092.graph_c0	22	1.08	0	0	0	0	0	0	0	0	0	0	7.33	0.36	0	0	0.411877	-1.49104	normal	--	--	Molecular Function: protein binding (GO:0005515);;	--	--	--	SLA1 homology domain 1, SHD1	--	U	Intracellular trafficking, secretion, and vesicular transport	hypothetical protein I206_05361 [Kwoniella pini CBS 10737]	molecular function: binding (GO:0005488)	--
c56005.graph_c0	5	0.76	0	0	0	0	0	0	0	0	0	0	1.67	0.25	0	0	0.488856	-0.9675	normal	[P]	Inorganic ion transport and metabolism	--	--	[P]	Inorganic ion transport and metabolism	Rhodanese-like domain	--	P	Inorganic ion transport and metabolism	endoplasmic reticulum protein [Kwoniella mangroviensis CBS 10435]	--	--
c81943.graph_c0	18	2.49	7	1.12	15	2.1	12	1.66	18	2.62	8	1.19	13.33	1.9	12.67	1.82	0.990636	-0.0119623	normal	--	--	Cellular Component: membrane (GO:0016020);;	K04733|1.69884e-16|pper:PRUPE_ppa021722mg|K04733 interleukin-1 receptor-associated kinase 4 [EC:2.7.11.1] | (RefSeq) hypothetical protein	--	--	Wall-associated receptor kinase galacturonan-binding	Wall-associated receptor kinase 4 OS=Arabidopsis thaliana OX=3702 GN=WAK4 PE=2 SV=1	T	Signal transduction mechanisms	PREDICTED: wall-associated receptor kinase 2-like [Daucus carota subsp. sativus]	cellular component: membrane (GO:0016020)	--
c107699.graph_c0	3	0.1	40	1.53	58	2	0	0	0	0	2	0.08	33.67	1.21	0.67	0.03	0.00131747	-3.92934	down	--	--	--	--	--	--	--	--	S	Function unknown	--	--	--
c51452.graph_c0	45	1.65	6	0.25	0	0	0	0	0	0	0	0	17	0.63	0	0	0.0311363	-3.21752	normal	--	--	Molecular Function: protein dimerization activity (GO:0046983);;	--	--	--	Helix-loop-helix DNA-binding domain	--	S	Function unknown	hypothetical protein BCR39DRAFT_161498 [Naematelia encephala]	molecular function: binding (GO:0005488)	--
c32365.graph_c0	0	0	0	0	0	0	0	0	3	0.78	0	0	0	0	1	0.26	0.491351	0.895886	normal	--	--	--	--	--	--	--	--	--	--	--	--	--
c89932.graph_c0	3	0.11	13	0.53	20	0.74	0	0	0	0	0	0	12	0.46	0	0	0.00594487	-3.79438	down	--	--	--	--	--	--	--	--	--	--	--	--	--
c72388.graph_c0	10	1.08	0	0	5	0.55	1	0.11	2	0.23	0	0	5	0.54	1	0.11	0.488856	-1.20054	normal	--	--	Molecular Function: monooxygenase activity (GO:0004497);; Biological Process: oxidation-reduction process (GO:0055114);;	--	--	--	--	--	S	Function unknown	hypothetical protein CC77DRAFT_360341 [Alternaria alternata]	biological process: metabolic process (GO:0008152);; biological process: single-organism process (GO:0044699);; molecular function: catalytic activity (GO:0003824)	--
c110498.graph_c0	8915	231.67	6930	209.67	8053	226.81	18230	523.54	14987	469.01	15540	515.33	7966	222.72	16252.3	502.63	1.13701e-27	1.07591	up	[M]	Cell wall/membrane/envelope biogenesis	Molecular Function: 3-beta-hydroxy-delta5-steroid dehydrogenase activity (GO:0003854);; Molecular Function: 3-oxo-5-beta-steroid 4-dehydrogenase activity (GO:0047568);; Molecular Function: coenzyme binding (GO:0050662);; Biological Process: oxidation-reduction process (GO:0055114);;	--	--	--	--	3-oxo-Delta(4,5)-steroid 5-beta-reductase OS=Digitalis lanata OX=49450 PE=1 SV=1	S	Function unknown	progesterone 5-beta-reductase [Mentha x piperita]	biological process: metabolic process (GO:0008152);; biological process: single-organism process (GO:0044699);; molecular function: catalytic activity (GO:0003824);; molecular function: binding (GO:0005488)	--
c122970.graph_c0	5	0.81	1	0.19	0	0	1	0.16	0	0	0	0	2	0.33	0.33	0.05	0.576715	-0.801864	normal	[I]	Lipid transport and metabolism	Molecular Function: acetyl-CoA C-acetyltransferase activity (GO:0003985);; Biological Process: metabolic process (GO:0008152);;	K00626|4.99098e-31|ccp:CHC_T00008981001|K00626 acetyl-CoA C-acetyltransferase [EC:2.3.1.9] | (RefSeq) acetyl-CoA acetyltransferase	[I]	Lipid transport and metabolism	Thiolase, N-terminal domain	Acetyl-CoA acetyltransferase, cytosolic 1 OS=Arabidopsis thaliana OX=3702 GN=AAT1 PE=1 SV=1	I	Lipid transport and metabolism	acetyl-CoA acetyltransferase-like [Quercus suber]	molecular function: catalytic activity (GO:0003824);; biological process: metabolic process (GO:0008152)	Fatty acid degradation (ko00071);; Synthesis and degradation of ketone bodies (ko00072);; Valine, leucine and isoleucine degradation (ko00280);; Lysine degradation (ko00310);; Tryptophan metabolism (ko00380);; Pyruvate metabolism (ko00620);; Glyoxylate and dicarboxylate metabolism (ko00630);; Propanoate metabolism (ko00640);; Butanoate metabolism (ko00650);; Terpenoid backbone biosynthesis (ko009…
c96545.graph_c0	6	0.45	14	1.22	14	1.08	4	0.31	12	0.97	8	0.67	11.33	0.92	8	0.65	0.706675	-0.405327	normal	--	--	--	--	--	--	--	--	--	--	--	--	--
c111740.graph_c0	814	14.77	697	14.61	894	16.98	682	12.79	591	11.78	635	13.13	801.67	15.45	636	12.57	0.139424	-0.284547	normal	[I]	Lipid transport and metabolism	Molecular Function: catalytic activity (GO:0003824);; Biological Process: metabolic process (GO:0008152);; Cellular Component: integral component of membrane (GO:0016021);;	--	[I]	Lipid transport and metabolism	AMP-binding enzyme	Probable acyl-activating enzyme 17, peroxisomal OS=Arabidopsis thaliana OX=3702 GN=AAE17 PE=2 SV=1	I	Lipid transport and metabolism	PREDICTED: probable acyl-activating enzyme 17, peroxisomal [Erythranthe guttata]	molecular function: catalytic activity (GO:0003824);; biological process: metabolic process (GO:0008152);; cellular component: membrane (GO:0016020);; cellular component: membrane part (GO:0044425)	--
c157127.graph_c0	5	1.15	0	0	0	0	0	0	0	0	0	0	1.67	0.38	0	0	0.488856	-0.9675	normal	[Q]	Secondary metabolites biosynthesis, transport and catabolism	Molecular Function: aldehyde dehydrogenase (NAD) activity (GO:0004029);; Biological Process: response to wounding (GO:0009611);; Biological Process: response to salt stress (GO:0009651);; Biological Process: suberin biosynthetic process (GO:0010345);; Molecular Function: long-chain-fatty-acyl-CoA reductase activity (GO:0050062);; Biological Process: oxidation-reduction process (GO:0055114);;	K13356|2.17451e-19|ath:AT5G22420|K13356 alcohol-forming fatty acyl-CoA reductase [EC:1.2.1.84] | (RefSeq) FAR7; fatty acid reductase 7	[I]	Lipid transport and metabolism	Male sterility protein	Putative fatty acyl-CoA reductase 7 OS=Arabidopsis thaliana OX=3702 GN=FAR7 PE=3 SV=1	S	Function unknown	predicted protein [Hordeum vulgare subsp. vulgare]	biological process: metabolic process (GO:0008152);; biological process: single-organism process (GO:0044699);; molecular function: catalytic activity (GO:0003824);; biological process: response to stimulus (GO:0050896);; biological process: cellular process (GO:0009987)	Cutin, suberine and wax biosynthesis (ko00073);; Peroxisome (ko04146)
c6399.graph_c0	0	0	14	0.91	0	0	0	0	0	0	0	0	4.67	0.3	0	0	0.488856	-1.23977	normal	[L]	Replication, recombination and repair	Molecular Function: nucleotide binding (GO:0000166);; Biological Process: spliceosomal conformational changes to generate catalytic conformation (GO:0000393);; Molecular Function: helicase activity (GO:0004386);; Cellular Component: spliceosomal snRNP complex (GO:0097525);;	K12854|2.81152e-80|cmo:107992355|K12854 pre-mRNA-splicing helicase BRR2 [EC:3.6.4.13] | (RefSeq) DExH-box ATP-dependent RNA helicase DExH12-like	[A]	RNA processing and modification	DEAD/DEAH box helicase;; Type III restriction enzyme, res subunit	DExH-box ATP-dependent RNA helicase DExH14 OS=Arabidopsis thaliana OX=3702 GN=BRR2C PE=2 SV=1	L	Replication, recombination and repair	Sec63-domain-containing protein [Rhodotorula sp. JG-1b]	molecular function: binding (GO:0005488);; biological process: metabolic process (GO:0008152);; biological process: cellular process (GO:0009987);; biological process: cellular component organization or biogenesis (GO:0071840);; molecular function: catalytic activity (GO:0003824);; cellular component: cell (GO:0005623);; cellular component: macromolecular complex (GO:0032991);; cellular component…	--
c57447.graph_c1	13	0.32	25	0.7	25	0.63	15	0.38	18	0.48	14	0.39	21	0.55	15.67	0.42	0.65112	-0.367046	normal	[G]	Carbohydrate transport and metabolism	Molecular Function: glycogen (starch) synthase activity (GO:0004373);; Cellular Component: amyloplast (GO:0009501);; Cellular Component: chloroplast (GO:0009507);; Biological Process: starch biosynthetic process (GO:0019252);;	K13679|0|csv:101208974|K13679 granule-bound starch synthase [EC:2.4.1.242] | (RefSeq) granule-bound starch synthase 1, chloroplastic/amyloplastic	--	--	Starch synthase catalytic domain;; Glycosyl transferases group 1;; Glycosyl transferases group 1	Granule-bound starch synthase 1, chloroplastic/amyloplastic OS=Antirrhinum majus OX=4151 GN=WAXY PE=2 SV=1	G	Carbohydrate transport and metabolism	PREDICTED: granule-bound starch synthase 1, chloroplastic/amyloplastic [Cucumis sativus]	molecular function: catalytic activity (GO:0003824);; cellular component: cell (GO:0005623);; cellular component: organelle (GO:0043226);; cellular component: cell part (GO:0044464);; biological process: metabolic process (GO:0008152);; biological process: cellular process (GO:0009987);; biological process: single-organism process (GO:0044699)	--
c98317.graph_c1	34	7.54	32	8.24	50	10.95	65	14.11	49	11.12	46	10.51	38.67	8.91	53.33	11.91	0.488395	0.48856	normal	[J]	Translation, ribosomal structure and biogenesis	Molecular Function: translation elongation factor activity (GO:0003746);; Molecular Function: GTPase activity (GO:0003924);; Molecular Function: sulfate adenylyltransferase (ATP) activity (GO:0004781);; Molecular Function: GTP binding (GO:0005525);; Cellular Component: mitochondrion (GO:0005739);; Biological Process: mitochondrial translational elongation (GO:0070125);;	K02358|6.23779e-59|vvi:100245586|K02358 elongation factor Tu | (RefSeq) elongation factor Tu, chloroplastic-like	[J]	Translation, ribosomal structure and biogenesis	Elongation factor Tu GTP binding domain	Elongation factor TuB, chloroplastic OS=Nicotiana sylvestris OX=4096 GN=TUFB PE=2 SV=1	J	Translation, ribosomal structure and biogenesis	unnamed protein product, partial [Vitis vinifera]	biological process: metabolic process (GO:0008152);; biological process: cellular process (GO:0009987);; molecular function: binding (GO:0005488);; molecular function: catalytic activity (GO:0003824);; cellular component: cell (GO:0005623);; cellular component: organelle (GO:0043226);; cellular component: cell part (GO:0044464)	--
c77163.graph_c0	34	2.12	87	6.28	2	0.13	4	0.26	4	0.27	4	0.28	41	2.84	4	0.27	0.0181936	-2.72088	normal	[S]	Function unknown	--	--	--	--	Pyridoxamine 5'-phosphate oxidase like;; Pyridoxamine 5'-phosphate oxidase	--	S	Function unknown	Protein bli-3 [Neurospora crassa OR74A] [Rhizoctonia solani]	--	--
c94985.graph_c0	10	0.55	9	0.59	7	0.62	33	1.77	27	0.74	27	1.86	8.67	0.59	29	1.46	0.0289496	1.66057	normal	[I]	Lipid transport and metabolism	Molecular Function: magnesium ion binding (GO:0000287);; Biological Process: metabolic process (GO:0008152);; Molecular Function: ent-copalyl diphosphate synthase activity (GO:0009905);; Molecular Function: terpene synthase activity (GO:0010333);;	K04120|0|sind:105165295|K04120 ent-copalyl diphosphate synthase [EC:5.5.1.13] | (RefSeq) ent-copalyl diphosphate synthase, chloroplastic-like	--	--	Terpene synthase, N-terminal domain;; Terpene synthase family, metal binding domain	Ent-copalyl diphosphate synthase, chloroplastic OS=Pisum sativum OX=3888 PE=2 SV=1	I	Lipid transport and metabolism	ent-copalyl diphosphate synthase [Isodon eriocalyx]	molecular function: binding (GO:0005488);; biological process: metabolic process (GO:0008152);; molecular function: catalytic activity (GO:0003824)	Diterpenoid biosynthesis (ko00904)
c122364.graph_c0	1	0.22	4	1.01	0	0	0	0	0	0	1	0.22	1.67	0.41	0.33	0.07	0.623608	-0.70746	normal	--	--	--	--	--	--	--	--	--	--	--	--	--
c61349.graph_c0	1	0.06	11	0.73	4	0.24	0	0	0	0	0	0	5.33	0.34	0	0	0.103817	-2.60046	normal	--	--	--	--	--	--	--	--	--	--	--	--	--
c105435.graph_c0	60	2.04	63	2.47	33	1.17	50	1.75	50	1.83	38	1.49	52	1.89	46	1.69	0.813915	-0.140113	normal	--	--	Molecular Function: SNARE binding (GO:0000149);; Molecular Function: SNAP receptor activity (GO:0005484);; Biological Process: intracellular protein transport (GO:0006886);; Biological Process: vesicle fusion (GO:0006906);; Cellular Component: endomembrane system (GO:0012505);; Cellular Component: integral component of membrane (GO:0016021);; Cellular Component: SNARE complex (GO:0031201);; Biolo…	--	[U]	Intracellular trafficking, secretion, and vesicular transport	Syntaxin-like protein	Syntaxin-22 OS=Arabidopsis thaliana OX=3702 GN=SYP22 PE=1 SV=1	U	Intracellular trafficking, secretion, and vesicular transport	syntaxin-22-like [Olea europaea var. sylvestris]	molecular function: binding (GO:0005488);; biological process: cellular process (GO:0009987);; biological process: cellular component organization or biogenesis (GO:0071840);; biological process: localization (GO:0051179);; biological process: single-organism process (GO:0044699);; cellular component: cell (GO:0005623);; cellular component: cell part (GO:0044464);; cellular component: membrane (G…	--
c73532.graph_c0	0	0	10	0.92	3	0.24	0	0	0	0	0	0	4.33	0.39	0	0	0.297584	-1.83384	normal	--	--	Molecular Function: hydrolase activity (GO:0016787);; Biological Process: cellular macromolecule metabolic process (GO:0044260);; Biological Process: nucleic acid metabolic process (GO:0090304);;	K13917|3.33383e-21|gra:105786527|K13917 mRNA-capping enzyme [EC:2.7.7.50 3.6.1.-] | (RefSeq) mRNA-capping enzyme	[A]	RNA processing and modification	Dual specificity phosphatase, catalytic domain	--	A	RNA processing and modification	PREDICTED: mRNA-capping enzyme-like isoform X3 [Gossypium hirsutum]	molecular function: catalytic activity (GO:0003824);; biological process: metabolic process (GO:0008152);; biological process: cellular process (GO:0009987)	mRNA surveillance pathway (ko03015)
c113385.graph_c0	1873	15.68	1584	14.7	1776	14.95	1950	16.57	1827	16.47	1874	17.51	1744.33	15.11	1883.67	16.85	0.228539	0.159078	normal	[T]	Signal transduction mechanisms	Molecular Function: phosphorelay sensor kinase activity (GO:0000155);; Biological Process: phosphorelay signal transduction system (GO:0000160);; Cellular Component: nucleus (GO:0005634);; Biological Process: regulation of transcription, DNA-templated (GO:0006355);; Biological Process: detection of visible light (GO:0009584);; Biological Process: red, far-red light phototransduction (GO:0009585);…	K12120|0|sind:105167401|K12120 phytochrome A | (RefSeq) phytochrome C	--	--	Phytochrome region;; PAS fold;; PAS fold;; GAF domain;; PAS fold;; Histidine kinase-, DNA gyrase B-, and HSP90-like ATPase;; PAS domain;; PAS domain;; VQ motif	Phytochrome C OS=Oryza sativa subsp. japonica OX=39947 GN=PHYC PE=2 SV=1	T	Signal transduction mechanisms	hypothetical protein CDL12_06958 [Handroanthus impetiginosus]	biological process: metabolic process (GO:0008152);; biological process: cellular process (GO:0009987);; biological process: signaling (GO:0023052);; biological process: single-organism process (GO:0044699);; biological process: response to stimulus (GO:0050896);; biological process: biological regulation (GO:0065007);; molecular function: catalytic activity (GO:0003824);; molecular function: sig…	Circadian rhythm - plant (ko04712)
c97986.graph_c0	15	0.49	51	1.93	38	1.3	0	0	0	0	0	0	34.67	1.24	0	0	2.7411e-06	-5.45008	down	[J]	Translation, ribosomal structure and biogenesis	Molecular Function: binding (GO:0005488);; Biological Process: cellular process (GO:0009987);;	K14407|1.57353e-42|gsl:Gasu_20150|K14407 cleavage stimulation factor subunit 2 | (RefSeq) mRNA splicing factor, putative isoform 1	[A]	RNA processing and modification	Hinge domain of cleavage stimulation factor subunit 2;; RNA recognition motif. (a.k.a. RRM, RBD, or RNP domain);; Transcription termination and cleavage factor C-terminal	Cleavage stimulating factor 64 OS=Arabidopsis thaliana OX=3702 GN=CSTF64 PE=1 SV=1	S	Function unknown	hypothetical protein K493DRAFT_79620 [Basidiobolus meristosporus CBS 931.73]	molecular function: binding (GO:0005488);; biological process: cellular process (GO:0009987)	mRNA surveillance pathway (ko03015)
c56727.graph_c0	0	0	4	0.75	1	0.16	0	0	0	0	0	0	1.67	0.3	0	0	0.488856	-0.986022	normal	[V]	Defense mechanisms	Molecular Function: nucleotide binding (GO:0000166);; Cellular Component: vacuolar membrane (GO:0005774);; Biological Process: response to metal ion (GO:0010038);; Biological Process: organic anion transport (GO:0015711);; Molecular Function: substrate-specific transmembrane transporter activity (GO:0022891);; Biological Process: vacuolar transmembrane transport (GO:0034486);; Biological Process:…	K05666|3.2332e-23|crb:CARUB_v10018942mg|K05666 ATP-binding cassette, subfamily C (CFTR/MRP), member 2 | (RefSeq) hypothetical protein	[Q]	Secondary metabolites biosynthesis, transport and catabolism	--	ABC transporter C family member 14 OS=Arabidopsis thaliana OX=3702 GN=ABCC14 PE=1 SV=1	V	Defense mechanisms	hypothetical protein BSLG_02186 [Batrachochytrium salamandrivorans]	molecular function: binding (GO:0005488);; cellular component: cell (GO:0005623);; cellular component: membrane (GO:0016020);; cellular component: organelle (GO:0043226);; cellular component: organelle part (GO:0044422);; cellular component: cell part (GO:0044464);; biological process: response to stimulus (GO:0050896);; biological process: localization (GO:0051179);; molecular function: transpor…	--
c156523.graph_c0	3	0.7	0	0	0	0	0	0	0	0	0	0	1	0.23	0	0	0.491351	-0.875738	normal	[R]	General function prediction only	--	--	[S]	Function unknown	WD domain, G-beta repeat	WD repeat-containing protein 26 homolog OS=Arabidopsis thaliana OX=3702 GN=WDR26 PE=1 SV=1	S	Function unknown	related to WD40 repeat-containing protein [Ramularia collo-cygni]	--	--
c122701.graph_c0	6	1.21	0	0	1	0.2	0	0	0	0	0	0	2.33	0.47	0	0	0.488856	-1.11682	normal	--	--	--	--	--	--	--	--	--	--	--	--	--
c120119.graph_c0	1	0.15	8	1.37	0	0	0	0	0	0	0	0	3	0.51	0	0	0.4433	-1.4049	normal	--	--	--	--	--	--	WH2 motif	--	T	Signal transduction mechanisms	hypothetical protein POSPLADRAFT_1050806 [Postia placenta MAD-698-R-SB12]	--	--
c112335.graph_c4	2194	70.78	1568	59.39	1522	51.61	777	26.24	772	28.08	677	24.45	1761.33	60.59	742	26.26	1.0392e-13	-1.19201	down	--	--	Cellular Component: integral component of membrane (GO:0016021);;	--	[E]	Amino acid transport and metabolism	Transmembrane amino acid transporter protein;; Transmembrane amino acid transporter protein	GABA transporter 1 OS=Arabidopsis thaliana OX=3702 GN=GAT1 PE=1 SV=1	E	Amino acid transport and metabolism	GABA transporter 1-like [Olea europaea var. sylvestris]	cellular component: membrane (GO:0016020);; cellular component: membrane part (GO:0044425)	--
c105167.graph_c0	476	17.75	465	19.84	440	16.88	442	17.78	480	20.41	491	22.54	460.33	18.16	471	20.24	0.713714	0.0786291	normal	--	--	--	--	--	--	--	Ankyrin repeat protein SKIP35 OS=Arabidopsis thaliana OX=3702 GN=SKIP35 PE=1 SV=1	S	Function unknown	hypothetical protein CDL15_Pgr027590 [Punica granatum]	--	--
c95358.graph_c0	17	0.76	1	0.05	6	0.28	33	1.53	30	1.48	14	0.71	8	0.36	25.67	1.24	0.206278	1.51042	normal	--	--	Cellular Component: cytoplasm (GO:0005737);; Biological Process: metal ion transport (GO:0030001);; Molecular Function: transition metal ion binding (GO:0046914);; Biological Process: cellular transition metal ion homeostasis (GO:0046916);;	--	[P]	Inorganic ion transport and metabolism	Heavy-metal-associated domain	Protein SODIUM POTASSIUM ROOT DEFECTIVE 1 OS=Arabidopsis thaliana OX=3702 GN=NAKR1 PE=1 SV=1	S	Function unknown	Copper chaperone [Handroanthus impetiginosus]	cellular component: cell (GO:0005623);; cellular component: cell part (GO:0044464);; biological process: localization (GO:0051179);; molecular function: binding (GO:0005488);; biological process: cellular process (GO:0009987);; biological process: single-organism process (GO:0044699);; biological process: biological regulation (GO:0065007)	--
c105796.graph_c0	88	4.77	59	3.68	49	2.75	60	3.36	54	3.23	56	3.49	65.33	3.73	56.67	3.36	0.770062	-0.147666	normal	--	--	--	--	--	--	--	Pentatricopeptide repeat-containing protein At4g17616 OS=Arabidopsis thaliana OX=3702 GN=At4g17616 PE=2 SV=1	S	Function unknown	hypothetical protein MIMGU_mgv1a002580mg [Erythranthe guttata]	--	--
c64709.graph_c0	0	0	0	0	5	1.17	3	0.69	0	0	0	0	1.67	0.39	1	0.23	0.888292	-0.202402	normal	--	--	--	--	--	--	--	--	--	--	--	--	--
c158926.graph_c0	0	0	0	0	0	0	4	0.71	0	0	0	0	0	0	1.33	0.24	0.488856	0.942964	normal	--	--	--	--	--	--	--	--	--	--	--	--	--
c51949.graph_c0	0	0	1	0.17	1	0.14	7	1	5	0.75	1	0.15	0.67	0.1	4.33	0.63	0.387384	1.58476	normal	--	--	--	--	--	--	--	--	--	--	--	--	--
c110023.graph_c0	200	2.39	906	12.53	1026	12.87	3	0.04	7	0.09	10	0.14	710.67	9.26	6.67	0.09	6.69632e-13	-5.9025	down	[J]	Translation, ribosomal structure and biogenesis	Molecular Function: RNA binding (GO:0003723);; Cellular Component: cytoplasm (GO:0005737);;	K13126|7.18245e-162|cvr:CHLNCDRAFT_59028|K13126 polyadenylate-binding protein | (RefSeq) hypothetical protein	[AJ]	--	RNA recognition motif. (a.k.a. RRM, RBD, or RNP domain);; Poly-adenylate binding protein, unique domain;; RNA recognition motif. (a.k.a. RRM, RBD, or RNP domain);; Nup53/35/40-type RNA recognition motif;; RNA recognition motif;; Limkain b1	Polyadenylate-binding protein 8 OS=Arabidopsis thaliana OX=3702 GN=PAB8 PE=1 SV=1	S	Function unknown	hypothetical protein BCR42DRAFT_481466 [Absidia repens]	molecular function: binding (GO:0005488);; cellular component: cell (GO:0005623);; cellular component: cell part (GO:0044464)	RNA transport (ko03013);; mRNA surveillance pathway (ko03015);; RNA degradation (ko03018)
c98451.graph_c0	5	0.48	10	1.11	10	0.88	10	0.88	16	1.34	7	0.74	8.33	0.82	11	0.99	0.724788	0.365808	normal	--	--	--	--	--	--	--	--	--	--	--	--	--
c88348.graph_c0	0	0	0	0	1	0.03	28	0.93	22	0.78	3	0.11	0.33	0.01	17.67	0.61	0.00381456	3.72413	up	--	;;	Biological Process: activation of MAPKK activity (GO:0000186);; Molecular Function: MAP kinase kinase kinase activity (GO:0004709);; Molecular Function: ATP binding (GO:0005524);; Cellular Component: intracellular (GO:0005622);; Cellular Component: integral component of membrane (GO:0016021);;	--	--	--	Protein tyrosine kinase;; Protein kinase domain	Receptor-like kinase TMK3 OS=Arabidopsis thaliana OX=3702 GN=TMK3 PE=2 SV=1	T	Signal transduction mechanisms	receptor protein kinase TMK1 [Sesamum indicum]	biological process: biological regulation (GO:0065007);; biological process: metabolic process (GO:0008152);; biological process: cellular process (GO:0009987);; biological process: signaling (GO:0023052);; biological process: single-organism process (GO:0044699);; biological process: response to stimulus (GO:0050896);; molecular function: catalytic activity (GO:0003824);; molecular function: sig…	--
c152825.graph_c0	0	0	5	0.86	0	0	0	0	0	0	0	0	1.67	0.29	0	0	0.488856	-0.988668	normal	--	--	--	--	--	--	--	--	--	--	--	--	--
c121434.graph_c0	10	0.99	0	0	0	0	0	0	0	0	0	0	3.33	0.33	0	0	0.488856	-1.06221	normal	[O]	Posttranslational modification, protein turnover, chaperones	--	K14998|2.44433e-07|apro:F751_3730|K14998 surfeit locus 1 family protein | (RefSeq) Surfeit locus protein 1	[C]	Energy production and conversion	SURF1 family	--	S	Function unknown	mitochondrial protein required for respiration [Kwoniella bestiolae CBS 10118]	--	--
c124890.graph_c0	4	0.76	0	0	0	0	0	0	0	0	0	0	1.33	0.25	0	0	0.488856	-0.929623	normal	--	--	Cellular Component: integral component of membrane (GO:0016021);;	--	[D]	Cell cycle control, cell division, chromosome partitioning	Calcium-activated chloride channel	--	S	Function unknown	calcium-activated chloride channel-domain-containing protein [Naematelia encephala]	cellular component: membrane (GO:0016020);; cellular component: membrane part (GO:0044425)	--
c102416.graph_c0	48	1.69	43	1.67	41	1.42	40	1.45	72	2.61	28	1.15	44	1.59	46.67	1.74	0.858124	0.116144	normal	--	--	--	--	--	--	Transferase family	Malonyl-coenzyme:anthocyanin 5-O-glucoside-6&apos;&apos;&apos;-O-malonyltransferase OS=Salvia splendens OX=180675 GN=5MAT1 PE=1 SV=1	S	Function unknown	anthocyanin 5-aromatic acyltransferase-like [Sesamum indicum]	--	--
c97383.graph_c0	114	5.55	114	6.42	143	7.22	77	3.87	81	4.31	60	3.3	123.67	6.4	72.67	3.83	0.0691029	-0.71574	normal	--	--	--	--	--	--	--	--	S	Function unknown	hypothetical protein CDL12_09554 [Handroanthus impetiginosus]	--	--
c81280.graph_c0	0	0	3	0.26	11	0.86	1	0.08	0	0	0	0	4.67	0.37	0.33	0.03	0.410578	-1.56502	normal	--	--	--	--	[OT]	--	cGMP-dependent protein kinase interacting domain	--	S	Function unknown	--	--	--
c68966.graph_c0	22	3.06	0	0	0	0	0	0	0	0	0	0	7.33	1.02	0	0	0.411877	-1.49104	normal	--	--	--	--	[Z]	Cytoskeleton	Type of WD40 repeat	--	S	Function unknown	actin cross-linking [Cryptococcus neoformans var. neoformans JEC21]	--	--
c111228.graph_c0	2158	51.56	1929	52.86	2243	55.46	2120	52.48	1996	52.79	2108	57.05	2110	53.29	2074.67	54.11	0.859671	0.0235644	normal	--	--	--	--	[DR]	--	Leucine-rich repeat;; Leucine Rich repeats (2 copies);; Leucine rich repeat	Acidic leucine-rich nuclear phosphoprotein 32-related protein OS=Arabidopsis thaliana OX=3702 GN=At3g50690 PE=2 SV=1	S	Function unknown	Leucine-rich acidic nuclear protein [Handroanthus impetiginosus]	--	--
c56364.graph_c0	6	0.73	0	0	0	0	0	0	0	0	0	0	2	0.24	0	0	0.488856	-0.995785	normal	--	--	--	--	--	--	--	--	--	--	--	--	--
c111361.graph_c1	1384	22.32	1127	21.32	1197	20.26	1554	26.18	1626	29.22	1306	24.68	1236	21.3	1495.33	26.69	0.0226094	0.319523	normal	--	--	Molecular Function: voltage-gated ion channel activity (GO:0005244);; Molecular Function: calcium channel activity (GO:0005262);; Molecular Function: calcium ion binding (GO:0005509);; Biological Process: defense response (GO:0006952);; Cellular Component: integral component of membrane (GO:0016021);; Biological Process: regulation of ion transmembrane transport (GO:0034765);; Biological Process:…	K16900|0|sind:105168116|K16900 two pore calcium channel protein, plant | (RefSeq) two pore calcium channel protein 1A	[PT]	--	Ion transport protein;; Ion transport protein	Two pore calcium channel protein 1A OS=Nicotiana tabacum OX=4097 GN=TPC1A PE=2 SV=1	U	Intracellular trafficking, secretion, and vesicular transport	hypothetical protein CDL12_13171 [Handroanthus impetiginosus]	biological process: localization (GO:0051179);; biological process: biological regulation (GO:0065007);; molecular function: transporter activity (GO:0005215);; molecular function: binding (GO:0005488);; biological process: response to stimulus (GO:0050896);; cellular component: membrane (GO:0016020);; cellular component: membrane part (GO:0044425)	--
c111662.graph_c1	189	3.16	196	3.8	158	2.66	146	2.45	107	1.92	127	2.46	181	3.21	126.67	2.28	0.219994	-0.470267	normal	--	--	Biological Process: cytidine to uridine editing (GO:0016554);;	--	[R]	General function prediction only	PPR repeat family;; PPR repeat;; PPR repeat;; Pentatricopeptide repeat domain;; Pentacotripeptide-repeat region of PRORP	Pentatricopeptide repeat-containing protein At1g62260, mitochondrial OS=Arabidopsis thaliana OX=3702 GN=PCMP-E10 PE=2 SV=1	S	Function unknown	pentatricopeptide repeat-containing protein At1g62260, mitochondrial [Sesamum indicum]	biological process: metabolic process (GO:0008152);; biological process: cellular process (GO:0009987)	--
c119389.graph_c0	3	0.32	6	0.73	7	0.75	0	0	0	0	0	0	5.33	0.6	0	0	0.0737112	-2.78589	normal	--	--	--	--	--	--	Domain of unknown function (DUF4220)	--	S	Function unknown	hypothetical protein CDL12_12817 [Handroanthus impetiginosus]	--	--
c92607.graph_c0	23	3.42	14	2.42	36	5.4	23	3.41	28	4.37	23	3.65	24.33	3.75	24.67	3.81	0.924191	0.0738727	normal	[V]	Defense mechanisms	Molecular Function: ATP binding (GO:0005524);; Cellular Component: integral component of membrane (GO:0016021);; Molecular Function: ATPase activity, coupled to transmembrane movement of substances (GO:0042626);; Biological Process: transmembrane transport (GO:0055085);;	--	[Q]	Secondary metabolites biosynthesis, transport and catabolism	ABC transporter transmembrane region	ABC transporter C family member 5 OS=Arabidopsis thaliana OX=3702 GN=ABCC5 PE=2 SV=2	V	Defense mechanisms	ABC transporter C family member 5-like [Olea europaea var. sylvestris]	molecular function: binding (GO:0005488);; cellular component: membrane (GO:0016020);; cellular component: membrane part (GO:0044425);; biological process: localization (GO:0051179);; molecular function: catalytic activity (GO:0003824);; molecular function: transporter activity (GO:0005215)	--
c100019.graph_c0	94	2.59	75	2.39	63	1.81	183	5.24	226	6.87	135	4.25	77.33	2.26	181.33	5.45	0.000544617	1.24883	up	[G]	Carbohydrate transport and metabolism	--	--	[G]	Carbohydrate transport and metabolism	Histidine phosphatase superfamily (branch 1)	--	S	Function unknown	Fructose-6-phosphate 2-kinase/fructose-2,6-biphosphatase [Handroanthus impetiginosus]	--	--
c99252.graph_c2	0	0	8	0.8	5	0.44	0	0	0	0	0	0	4.33	0.41	0	0	0.289275	-1.86033	normal	--	--	--	--	--	--	--	--	--	--	--	--	--
c82634.graph_c0	14	1.29	7	0.75	10	0.94	0	0	0	0	0	0	10.33	0.99	0	0	0.00627888	-3.75853	down	--	--	--	--	--	--	--	--	--	--	--	--	--
c207321.graph_c0	0	0	0	0	0	0	3	0.79	0	0	0	0	0	0	1	0.26	0.491351	0.890276	normal	--	--	--	K13783|4.13449e-11|csv:101209206|K13783 MFS transporter, OPA family, solute carrier family 37 (glycerol-3-phosphate transporter), member 1/2 | (RefSeq) putative glycerol-3-phosphate transporter 1	--	--	--	--	--	--	PREDICTED: putative glycerol-3-phosphate transporter 1 [Cucumis sativus]	--	--
c94675.graph_c0	560	17.31	4	0.14	1	0.03	3	0.1	5	0.17	0	0	188.33	5.83	2.67	0.09	0.112799	-2.55221	normal	Threonine dehydrogenase or related Zn-dependent dehydrogenase	;; ;; ;;	Molecular Function: zinc ion binding (GO:0008270);; Molecular Function: oxidoreductase activity (GO:0016491);; Biological Process: oxidation-reduction process (GO:0055114);;	--	[Q]	Secondary metabolites biosynthesis, transport and catabolism	Alcohol dehydrogenase GroES-like domain;; Zinc-binding dehydrogenase	Alcohol dehydrogenase 2 OS=Oryza sativa subsp. japonica OX=39947 GN=ADH2 PE=2 SV=2	E	Amino acid transport and metabolism	chaperonin 10-like protein [Kockovaella imperatae]	molecular function: binding (GO:0005488);; biological process: metabolic process (GO:0008152);; biological process: single-organism process (GO:0044699);; molecular function: catalytic activity (GO:0003824)	--
c91898.graph_c0	218	13.08	175	11.17	295	17.29	135	7.44	92	5.48	80	4.62	229.33	13.85	102.33	5.85	0.00227749	-1.10341	down	[G]	Carbohydrate transport and metabolism	Cellular Component: vacuole (GO:0005773);; Cellular Component: integral component of plasma membrane (GO:0005887);; Biological Process: water transport (GO:0006833);; Cellular Component: plasmodesma (GO:0009506);; Biological Process: cellular water homeostasis (GO:0009992);; Molecular Function: water channel activity (GO:0015250);; Molecular Function: glycerol channel activity (GO:0015254);; Biol…	K09872|0|csv:101215300|K09872 aquaporin PIP | (RefSeq) PIP2-4; aquaporin PIP2-7-like	[G]	Carbohydrate transport and metabolism	Major intrinsic protein	Aquaporin PIP2-7 OS=Zea mays OX=4577 GN=PIP2-7 PE=2 SV=1	G	Carbohydrate transport and metabolism	aquaporin PIP2-7-like [Cucumis sativus]	cellular component: cell (GO:0005623);; cellular component: organelle (GO:0043226);; cellular component: cell part (GO:0044464);; cellular component: membrane (GO:0016020);; cellular component: membrane part (GO:0044425);; biological process: single-organism process (GO:0044699);; biological process: localization (GO:0051179);; cellular component: cell junction (GO:0030054);; cellular component: …	--
c108192.graph_c1	86	10.86	70	10.15	76	9.64	60	7.54	48	6.41	43	5.8	77.33	10.22	50.33	6.58	0.267735	-0.563989	normal	--	--	--	--	[T]	Signal transduction mechanisms	--	Disease resistance RPP13-like protein 4 OS=Arabidopsis thaliana OX=3702 GN=RPP13L4 PE=1 SV=2	S	Function unknown	putative disease resistance protein At1g50180 [Sesamum indicum]	--	--
c113636.graph_c0	999	60.67	644	48.77	521	33.47	311	22.02	312	24.7	266	19.83	721.33	47.64	296.33	22.18	5.20605e-06	-1.21798	down	--	--	--	--	--	--	Wall-associated receptor kinase galacturonan-binding;; Calcium-binding EGF domain;; Complement Clr-like EGF-like;; EGF domain;; Wall-associated kinase;; EGF-like domain	Wall-associated receptor kinase 5 OS=Arabidopsis thaliana OX=3702 GN=WAK5 PE=2 SV=1	T	Signal transduction mechanisms	Serine/threonine protein kinase [Handroanthus impetiginosus]	--	--
c107986.graph_c1	12	0.52	56	2.76	74	3.36	0	0	0	0	0	0	47.33	2.21	0	0	5.95094e-07	-5.72903	down	--	--	--	--	[S]	Function unknown	EF-hand domain pair	--	S	Function unknown	--	--	--
c111991.graph_c0	1210	14.2	1025	13.76	1385	17.29	859	10.28	871	11.34	755	10.04	1206.67	15.08	828.33	10.55	0.00160594	-0.4942	normal	--	--	--	--	[D]	Cell cycle control, cell division, chromosome partitioning	RNA recognition motif 2;; RNA recognition motif. (a.k.a. RRM, RBD, or RNP domain);; RNA recognition motif. (a.k.a. RRM, RBD, or RNP domain)	Protein MEI2-like 2 OS=Oryza sativa subsp. japonica OX=39947 GN=ML2 PE=2 SV=1	S	Function unknown	protein MEI2-like 5 isoform X2 [Sesamum indicum]	--	--
c77379.graph_c0	16	2.95	5	1.4	6	0.97	0	0	0	0	0	0	9	1.77	0	0	0.0156729	-3.4564	normal	--	--	--	--	--	--	--	--	--	--	--	--	--
c180461.graph_c0	4	0.98	0	0	0	0	0	0	0	0	0	0	1.33	0.33	0	0	0.488856	-0.929623	normal	--	--	--	--	--	--	--	--	--	--	--	--	--
c110721.graph_c0	841	26.5	372	13.65	840	27.62	444	14.57	654	22.67	1257	45.03	684.33	22.59	785	27.42	0.554558	0.287623	normal	--	--	--	--	--	--	--	Diacylglycerol O-acyltransferase 3, cytosolic OS=Arabidopsis thaliana OX=3702 GN=DGAT3 PE=1 SV=1	S	Function unknown	diacylglycerol O-acyltransferase 3, cytosolic [Sesamum indicum]	--	--
c113870.graph_c0	235	6.13	418	11.72	885	19.6	551	17.33	715	28.84	589	18.24	512.67	12.48	618.33	21.47	0.538685	0.301628	normal	[K]	Transcription	Biological Process: vasculature development (GO:0001944);; Molecular Function: protein serine/threonine kinase activity (GO:0004674);; Molecular Function: ATP binding (GO:0005524);; Biological Process: protein phosphorylation (GO:0006468);; Cellular Component: integral component of membrane (GO:0016021);;	--	--	--	Protein kinase domain;; Leucine rich repeat;; Protein tyrosine kinase;; Leucine Rich repeats (2 copies);; Leucine Rich Repeat;; Leucine rich repeat N-terminal domain	MDIS1-interacting receptor like kinase 1 OS=Arabidopsis thaliana OX=3702 GN=MIK1 PE=1 SV=1	S	Function unknown	MDIS1-interacting receptor like kinase 1 [Sesamum indicum]	biological process: multicellular organismal process (GO:0032501);; biological process: developmental process (GO:0032502);; biological process: single-organism process (GO:0044699);; biological process: metabolic process (GO:0008152);; biological process: cellular process (GO:0009987);; molecular function: catalytic activity (GO:0003824);; molecular function: binding (GO:0005488);; cellular comp…	--
c105557.graph_c0	162	4.73	110	4.22	117	4.06	97	3.19	83	2.98	91	3.31	129.67	4.34	90.33	3.16	0.277778	-0.460429	normal	[T]	Signal transduction mechanisms	Molecular Function: protein serine/threonine kinase activity (GO:0004674);; Molecular Function: calcium ion binding (GO:0005509);; Molecular Function: ATP binding (GO:0005524);; Biological Process: protein phosphorylation (GO:0006468);; Cellular Component: integral component of membrane (GO:0016021);;	K13412|0|sind:105172213|K13412 calcium-dependent protein kinase [EC:2.7.11.1] | (RefSeq) calcium and calcium/calmodulin-dependent serine/threonine-protein kinase-like	[T]	Signal transduction mechanisms	Protein kinase domain;; Protein tyrosine kinase;; EF-hand domain;; EF hand;; EF-hand domain pair;; EF hand;; EF-hand domain pair;; Lipopolysaccharide kinase (Kdo/WaaP) family	Calcium and calcium/calmodulin-dependent serine/threonine-protein kinase OS=Lotus japonicus OX=34305 GN=CCAMK PE=1 SV=1	T	Signal transduction mechanisms	Ca2+/calmodulin-dependent protein kinase, EF-Hand protein superfamily [Handroanthus impetiginosus]	biological process: metabolic process (GO:0008152);; biological process: cellular process (GO:0009987);; molecular function: catalytic activity (GO:0003824);; molecular function: binding (GO:0005488);; cellular component: membrane (GO:0016020);; cellular component: membrane part (GO:0044425)	Plant-pathogen interaction (ko04626)
c106867.graph_c0	114	3.15	99	3.11	102	2.92	253	7.18	307	9.37	177	5.65	105	3.06	245.67	7.4	5.4916e-05	1.24845	up	[K]	Transcription	Molecular Function: protein serine/threonine kinase activity (GO:0004674);; Molecular Function: ATP binding (GO:0005524);; Biological Process: protein phosphorylation (GO:0006468);; Biological Process: signal transduction (GO:0007165);; Cellular Component: integral component of membrane (GO:0016021);; Molecular Function: transmembrane receptor protein kinase activity (GO:0019199);;	K13418|7.22042e-168|sind:105158921|K13418 somatic embryogenesis receptor kinase 1 [EC:2.7.10.1 2.7.11.1] | (RefSeq) somatic embryogenesis receptor kinase 2	--	--	Protein kinase domain;; Protein tyrosine kinase;; Leucine rich repeat N-terminal domain	Somatic embryogenesis receptor kinase 2 OS=Arabidopsis thaliana OX=3702 GN=SERK2 PE=1 SV=1	T	Signal transduction mechanisms	somatic embryogenesis receptor kinase 2 [Sesamum indicum]	biological process: metabolic process (GO:0008152);; biological process: cellular process (GO:0009987);; molecular function: catalytic activity (GO:0003824);; molecular function: binding (GO:0005488);; biological process: signaling (GO:0023052);; biological process: single-organism process (GO:0044699);; biological process: response to stimulus (GO:0050896);; biological process: biological regula…	--
c106201.graph_c0	144	5.3	61	2.76	31	1.53	3	0.08	1	0.03	0	0	78.67	3.2	1.33	0.04	4.18308e-08	-4.94921	down	--	--	--	--	--	--	Ferritin-like domain	--	S	Function unknown	hypothetical protein AC579_9812 [Pseudocercospora musae]	--	--
c107713.graph_c0	511	9.68	531	11.11	510	9.69	1471	28.3	1307	26.76	1394	29.7	517.33	10.16	1390.67	28.25	4.48922e-25	1.46364	up	[O]	Posttranslational modification, protein turnover, chaperones	--	K01301|0|sind:105161797|K01301 N-acetylated-alpha-linked acidic dipeptidase [EC:3.4.17.21] | (RefSeq) probable glutamate carboxypeptidase 2	[OPR]	--	Transferrin receptor-like dimerisation domain;; Peptidase family M28;; PA domain	Probable glutamate carboxypeptidase AMP1 OS=Arabidopsis thaliana OX=3702 GN=AMP1 PE=1 SV=3	S	Function unknown	PREDICTED: probable glutamate carboxypeptidase 2 [Erythranthe guttata]	--	--
c107286.graph_c0	126	2.11	131	2.7	164	2.87	122	2.56	140	2.85	137	2.68	140.33	2.56	133	2.7	0.932428	-0.0307328	normal	--	;;	Molecular Function: protein serine/threonine kinase activity (GO:0004674);; Molecular Function: ATP binding (GO:0005524);; Biological Process: protein phosphorylation (GO:0006468);; Cellular Component: integral component of membrane (GO:0016021);;	--	[T]	Signal transduction mechanisms	Protein kinase domain;; Protein tyrosine kinase;; Regulator of chromosome condensation (RCC1) repeat	Putative serine/threonine-protein kinase-like protein CCR3 OS=Arabidopsis thaliana OX=3702 GN=CCR3 PE=2 SV=1	T	Signal transduction mechanisms	putative serine/threonine-protein kinase-like protein CCR3 [Sesamum indicum]	biological process: metabolic process (GO:0008152);; biological process: cellular process (GO:0009987);; molecular function: catalytic activity (GO:0003824);; molecular function: binding (GO:0005488);; cellular component: membrane (GO:0016020);; cellular component: membrane part (GO:0044425)	--
c79310.graph_c0	0	0	6	1.44	0	0	0	0	0	0	0	0	2	0.48	0	0	0.488856	-1.01547	normal	--	--	--	--	--	--	--	--	--	--	--	--	--
c91690.graph_c1	3	0.16	12	0.73	7	0.38	0	0	0	0	0	0	7.33	0.42	0	0	0.0310581	-3.1906	normal	--	--	--	--	--	--	--	--	--	--	--	--	--
c134032.graph_c0	6	1.29	0	0	0	0	0	0	0	0	0	0	2	0.43	0	0	0.488856	-0.995785	normal	--	--	Cellular Component: membrane (GO:0016020);;	--	--	--	--	--	S	Function unknown	hypothetical protein BD324DRAFT_649166 [Kockovaella imperatae]	cellular component: membrane (GO:0016020)	--
c74626.graph_c0	5	0.26	4	0.24	4	0.22	8	0.43	13	0.75	10	0.59	4.33	0.24	10.33	0.59	0.403499	1.11555	normal	--	--	--	--	--	--	--	Photosystem II 5 kDa protein, chloroplastic OS=Gossypium hirsutum OX=3635 GN=PSBT PE=4 SV=1	S	Function unknown	PREDICTED: photosystem II 5 kDa protein, chloroplastic [Cucumis melo]	--	--
c52846.graph_c0	8	0.91	0	0	2	0.23	3	0.35	1	0.12	4	0.5	3.33	0.38	2.67	0.32	0.938805	-0.120131	normal	--	--	--	--	--	--	--	--	--	--	--	--	--
c115256.graph_c0	0	0	4	0.25	0	0	31	1.71	14	0.82	20	1.2	1.33	0.08	21.67	1.24	0.0147443	3.00625	normal	--	--	--	--	--	--	--	--	--	--	--	--	--
c143146.graph_c0	5	1.27	0	0	0	0	0	0	1	0.26	0	0	1.67	0.42	0.33	0.09	0.688626	-0.550047	normal	--	--	--	--	--	--	--	--	--	--	--	--	--
c99107.graph_c0	7	0.15	35	0.86	22	0.49	0	0	2	0.05	1	0.02	21.33	0.5	1	0.02	0.00418395	-3.36139	down	--	--	--	--	--	--	--	--	--	--	--	--	--
c92075.graph_c0	3	0.14	41	2.23	39	1.9	0	0	0	0	0	0	27.67	1.42	0	0	0.000147462	-4.77918	down	--	--	--	--	--	--	--	--	--	--	--	--	--
c132692.graph_c0	0	0	3	0.9	0	0	2	0.5	0	0	0	0	1	0.3	0.67	0.17	0.894148	-0.190194	normal	--	--	Biological Process: protein sumoylation (GO:0016925);; Molecular Function: SUMO activating enzyme activity (GO:0019948);;	K10685|1.80476e-14|ppp:PHYPADRAFT_75619|K10685 ubiquitin-like 1-activating enzyme E1 B [EC:6.2.1.45] | (RefSeq) hypothetical protein	[O]	Posttranslational modification, protein turnover, chaperones	--	SUMO-activating enzyme subunit 2 OS=Arabidopsis thaliana OX=3702 GN=SAE2 PE=1 SV=1	H	Coenzyme transport and metabolism	ubiquitin activating enzyme E1 [Trichosporon asahii var. asahii CBS 8904]	biological process: metabolic process (GO:0008152);; biological process: cellular process (GO:0009987);; molecular function: catalytic activity (GO:0003824)	Ubiquitin mediated proteolysis (ko04120)
c110744.graph_c0	240	13.83	206	13.56	173	10.18	195	12.01	177	11.44	167	12.63	206.33	12.52	179.67	12.03	0.595307	-0.154477	normal	--	--	--	--	--	--	--	--	--	--	PREDICTED: uncharacterized protein LOC109184124 [Ipomoea nil]	--	--
c99302.graph_c0	174	4.31	6	0.08	1	0.01	0	0	5	0.07	0	0	60.33	1.47	1.67	0.02	0.0221114	-3.20075	normal	[S]	Function unknown	Cellular Component: nucleotide-excision repair factor 4 complex (GO:0000113);; Biological Process: nucleotide-excision repair, DNA damage recognition (GO:0000715);; Molecular Function: nucleic acid binding (GO:0003676);; Molecular Function: ATP binding (GO:0005524);; Biological Process: pyrimidine dimer repair (GO:0006290);; Molecular Function: ATP-dependent helicase activity (GO:0008026);; Molec…	K15083|2.10221e-155|sot:102586115|K15083 DNA repair protein RAD16 | (RefSeq) ATP-dependent helicase rhp16-like	[L]	Replication, recombination and repair	SNF2 family N-terminal domain;; Helicase conserved C-terminal domain;; Zinc finger, C3HC4 type (RING finger);; Type III restriction enzyme, res subunit;; Zinc finger, C3HC4 type (RING finger)	DNA repair protein RAD5B OS=Arabidopsis thaliana OX=3702 GN=RAD5B PE=3 SV=1	L	Replication, recombination and repair	DNA repair protein RAD16 [Kwoniella pini CBS 10737]	cellular component: cell (GO:0005623);; cellular component: macromolecular complex (GO:0032991);; cellular component: organelle (GO:0043226);; cellular component: organelle part (GO:0044422);; cellular component: cell part (GO:0044464);; biological process: metabolic process (GO:0008152);; biological process: cellular process (GO:0009987);; biological process: response to stimulus (GO:0050896);; …	--
c89202.graph_c0	0	0	0	0	0	0	0	0	28	3.69	0	0	0	0	9.33	1.23	0.313656	1.77409	normal	--	--	--	--	--	--	--	--	--	--	--	--	--
c107754.graph_c1	460	12.71	465	14.68	425	11.87	539	15.37	490	14.86	567	17.97	450	13.09	532	16.07	0.253216	0.284412	normal	[M]	Cell wall/membrane/envelope biogenesis	Molecular Function: protein serine/threonine kinase activity (GO:0004674);; Molecular Function: ATP binding (GO:0005524);; Biological Process: protein phosphorylation (GO:0006468);;	--	[T]	Signal transduction mechanisms	Protein kinase domain;; Protein tyrosine kinase;; Phosphotransferase enzyme family;; Lipopolysaccharide kinase (Kdo/WaaP) family	Serine/threonine-protein kinase PEPKR2 OS=Arabidopsis thaliana OX=3702 GN=PEPKR2 PE=2 SV=1	T	Signal transduction mechanisms	serine/threonine-protein kinase PEPKR2-like [Sesamum indicum]	biological process: metabolic process (GO:0008152);; biological process: cellular process (GO:0009987);; molecular function: catalytic activity (GO:0003824);; molecular function: binding (GO:0005488)	--
c110349.graph_c2	92	9.25	51	5.4	65	6.69	94	8.36	54	5.63	85	8.34	69.33	7.11	77.67	7.44	0.665869	0.218999	normal	--	--	Molecular Function: nucleic acid binding (GO:0003676);; Molecular Function: catalytic activity (GO:0003824);; Biological Process: DNA metabolic process (GO:0006259);;	--	[R]	General function prediction only	--	--	L	Replication, recombination and repair	PREDICTED: uncharacterized protein LOC104647985 [Solanum lycopersicum]	molecular function: binding (GO:0005488);; molecular function: catalytic activity (GO:0003824);; biological process: metabolic process (GO:0008152);; biological process: cellular process (GO:0009987)	--
c147662.graph_c0	1	0.18	0	0	0	0	0	0	4	0.76	0	0	0.33	0.06	1.33	0.25	0.701498	0.525849	normal	--	--	--	K12492|3.1429e-08|mus:103973637|K12492 ADP-ribosylation factor GTPase-activating protein 1 | (RefSeq) ADP-ribosylation factor GTPase-activating protein AGD7-like	[TUZ]	--	--	--	U	Intracellular trafficking, secretion, and vesicular transport	ArfGap-domain-containing protein [Exidia glandulosa HHB12029]	--	Endocytosis (ko04144)
c84665.graph_c0	1	0.06	14	1.01	8	0.52	0	0	0	0	0	0	7.67	0.53	0	0	0.0435261	-3.04841	normal	--	--	--	--	--	--	--	--	--	--	--	--	--
c133892.graph_c0	11	0.83	0	0	0	0	0	0	0	0	0	0	3.67	0.28	0	0	0.488856	-1.07257	normal	--	--	--	--	--	--	--	--	O	Posttranslational modification, protein turnover, chaperones	hypothetical protein BD324DRAFT_627205 [Kockovaella imperatae]	--	--
c82279.graph_c0	37	1.18	46	1.7	60	2	395	13.1	358	12.61	309	11.26	47.67	1.63	354	12.32	4.14559e-24	2.89127	up	--	--	Molecular Function: DNA binding (GO:0003677);; Molecular Function: transcription factor activity, sequence-specific DNA binding (GO:0003700);; Cellular Component: nucleus (GO:0005634);; Biological Process: regulation of transcription, DNA-templated (GO:0006355);;	K09286|1.85215e-60|sind:105164742|K09286 EREBP-like factor | (RefSeq) ethylene-responsive transcription factor TINY-like	--	--	AP2 domain	Dehydration-responsive element-binding protein 3 OS=Arabidopsis thaliana OX=3702 GN=DREB3 PE=2 SV=1	K	Transcription	hypothetical protein CDL12_16869 [Handroanthus impetiginosus]	molecular function: binding (GO:0005488);; biological process: biological regulation (GO:0065007);; molecular function: nucleic acid binding transcription factor activity (GO:0001071);; cellular component: cell (GO:0005623);; cellular component: organelle (GO:0043226);; cellular component: cell part (GO:0044464)	--
c104283.graph_c3	131	6.54	1	0.06	2	0.1	0	0	0	0	0	0	44.67	2.23	0	0	0.00132691	-4.32442	down	[S]	Function unknown	--	--	--	--	Glutathione-dependent formaldehyde-activating enzyme	--	S	Function unknown	hypothetical protein I316_05003 [Kwoniella heveanensis BCC8398]	--	--
c81879.graph_c0	9	0.73	12	1.13	9	0.75	16	1.33	9	0.79	18	1.64	10	0.87	14.33	1.25	0.58387	0.502145	normal	--	--	--	--	--	--	--	--	--	--	--	--	--
c106306.graph_c0	30	7.67	20	5.94	23	5.76	0	0	0	0	0	0	24.33	6.46	0	0	1.89918e-05	-5.08065	down	--	--	--	--	--	--	--	--	--	--	--	--	--
c100521.graph_c0	3	0.08	33	0.96	29	0.76	0	0	0	0	0	0	21.67	0.6	0	0	0.000469829	-4.50422	down	--	--	--	--	--	--	--	--	--	--	--	--	--
c31699.graph_c0	1	0.23	0	0	0	0	0	0	4	0.92	0	0	0.33	0.08	1.33	0.31	0.701498	0.525849	normal	--	--	Cellular Component: microtubule cytoskeleton (GO:0015630);; Cellular Component: cytoskeletal part (GO:0044430);; Biological Process: regulation of cellular process (GO:0050794);;	--	--	--	--	--	--	--	hypothetical protein CDL12_20818 [Handroanthus impetiginosus]	cellular component: cell (GO:0005623);; cellular component: organelle (GO:0043226);; cellular component: cell part (GO:0044464);; cellular component: organelle part (GO:0044422);; biological process: biological regulation (GO:0065007)	--
c72839.graph_c0	2	0.48	3	0.84	0	0	1	0.24	4	0.98	1	0.25	1.67	0.44	2	0.49	0.923131	0.153822	normal	--	--	--	--	--	--	--	--	--	--	--	--	--
c112488.graph_c0	247	4.7	255	6.04	339	6.8	272	5.51	246	5.77	272	6.32	280.33	5.85	263.33	5.87	0.880779	-0.0444558	normal	--	--	--	--	--	--	TAF RNA Polymerase I subunit A;; TAF RNA Polymerase I subunit A	--	S	Function unknown	uncharacterized protein LOC105176960 [Sesamum indicum]	--	--
c97649.graph_c0	761	55.74	692	58.82	629	47.23	635	47.89	550	43.61	545	44.32	694	53.93	576.67	45.27	0.305098	-0.223862	normal	--	--	--	--	--	--	--	--	S	Function unknown	PREDICTED: uncharacterized protein LOC105975114 [Erythranthe guttata]	--	--
c60063.graph_c0	80	7.81	15	1.7	0	0	0	0	0	0	0	0	31.67	3.17	0	0	0.00369906	-4.0114	down	--	--	Cellular Component: membrane (GO:0016020);;	--	--	--	MAPEG family	--	S	Function unknown	hypothetical protein I302_05370 [Kwoniella bestiolae CBS 10118]	cellular component: membrane (GO:0016020)	--
c95566.graph_c0	64	4.4	69	5.5	64	4.53	40	2.86	45	3.42	42	3.3	65.67	4.81	42.33	3.19	0.303808	-0.57718	normal	--	--	Cellular Component: cytoplasm (GO:0005737);; Biological Process: exocytosis (GO:0006887);; Biological Process: vesicle docking (GO:0048278);;	K19984|5.04246e-58|sind:105169369|K19984 exocyst complex component 5 | (RefSeq) exocyst complex component SEC10-like	--	--	--	Exocyst complex component SEC10a OS=Arabidopsis thaliana OX=3702 GN=SEC10a PE=1 SV=1	S	Function unknown	exocyst complex component SEC10b [Sesamum indicum]	cellular component: cell (GO:0005623);; cellular component: cell part (GO:0044464);; biological process: cellular process (GO:0009987);; biological process: single-organism process (GO:0044699);; biological process: localization (GO:0051179)	--
c111309.graph_c1	342	6.42	295	7.09	391	8.41	162	3.5	169	3.55	164	3.85	342.67	7.31	165	3.63	9.19925e-06	-0.997882	normal	[M]	Cell wall/membrane/envelope biogenesis	Molecular Function: nucleotide binding (GO:0000166);;	K04730|0|sind:105179989|K04730 interleukin-1 receptor-associated kinase 1 [EC:2.7.11.1] | (RefSeq) receptor-like cytosolic serine/threonine-protein kinase RBK1	[T]	Signal transduction mechanisms	Protein kinase domain;; Protein tyrosine kinase	Serine/threonine-protein kinase CDG1 OS=Arabidopsis thaliana OX=3702 GN=CDG1 PE=1 SV=1	T	Signal transduction mechanisms	receptor-like cytosolic serine/threonine-protein kinase RBK1 [Sesamum indicum]	molecular function: binding (GO:0005488)	--
c114050.graph_c0	664	9.39	550	8.82	633	8.99	635	9.35	471	7.51	558	8.99	615.67	9.07	554.67	8.62	0.618445	-0.102146	normal	Cytochrome P450	;; ;; ;;	--	--	[R]	General function prediction only	PPR repeat family;; PPR repeat;; PPR repeat;; Pentatricopeptide repeat domain;; Pentacotripeptide-repeat region of PRORP;; Mitochondrial 28S ribosomal protein S27;; Tetratricopeptide repeat;; ATPase expression protein 1;; Tetratricopeptide repeat;; Cytochrome P450	Pentatricopeptide repeat-containing protein At3g54980, mitochondrial OS=Arabidopsis thaliana OX=3702 GN=At3g54980 PE=1 SV=1	S	Function unknown	pentatricopeptide repeat-containing protein At3g54980, mitochondrial isoform X1 [Sesamum indicum]	--	--
c122122.graph_c0	7	1.21	0	0	0	0	0	0	0	0	0	0	2.33	0.4	0	0	0.488856	-1.01782	normal	--	--	--	--	--	--	--	--	--	--	--	--	--
c106278.graph_c1	1513	45.6	1364	47.85	1509	47.47	1104	34.57	880	29.03	1221	42.16	1462	46.97	1068.33	35.25	0.0573419	-0.399442	normal	--	--	Cellular Component: chloroplast envelope (GO:0009941);; Cellular Component: membrane (GO:0016020);;	--	--	--	--	--	S	Function unknown	uncharacterized protein LOC105173315 [Sesamum indicum]	cellular component: cell (GO:0005623);; cellular component: organelle (GO:0043226);; cellular component: organelle part (GO:0044422);; cellular component: cell part (GO:0044464);; cellular component: membrane (GO:0016020)	--
c110321.graph_c1	24	0.56	103	3	124	4.18	0	0	0	0	0	0	83.67	2.58	0	0	1.21773e-09	-6.53959	down	[G]	Carbohydrate transport and metabolism	Biological Process: carbohydrate transport (GO:0008643);; Molecular Function: transmembrane transporter activity (GO:0022857);;	K08145|3.89097e-47|pop:POPTR_0014s13240g|K08145 MFS transporter, SP family, solute carrier family 2 (facilitated glucose transporter), member 8 | (RefSeq) POPTRDRAFT_731959; sugar transporter family protein	[R]	General function prediction only	Sugar (and other) transporter;; Major Facilitator Superfamily	Sugar transporter ERD6-like 7 OS=Arabidopsis thaliana OX=3702 GN=At2g48020 PE=2 SV=2	G	Carbohydrate transport and metabolism	hypothetical protein POPTR_014G136600v3 [Populus trichocarpa]	biological process: single-organism process (GO:0044699);; biological process: localization (GO:0051179);; molecular function: transporter activity (GO:0005215)	--
c117865.graph_c0	0	0	3	0.57	5	0.83	0	0	0	0	0	0	2.67	0.47	0	0	0.465794	-1.34633	normal	--	--	--	--	--	--	Predicted AAA-ATPase	--	--	--	hypothetical protein BC332_34680 [Capsicum chinense]	--	--
c105045.graph_c0	5	0.92	2	0.43	0	0	0	0	0	0	0	0	2.33	0.45	0	0	0.488856	-1.1826	normal	[J]	Translation, ribosomal structure and biogenesis	Biological Process: peptidyl-diphthamide biosynthetic process from peptidyl-histidine (GO:0017183);; Cellular Component: intracellular part (GO:0044424);;	K07561|2.39223e-46|ccp:CHC_T00008649001|K07561 2-(3-amino-3-carboxypropyl)histidine synthase [EC:2.5.1.108] | (RefSeq) Diphthamide biosynthesis protein 1	[J]	Translation, ribosomal structure and biogenesis	Putative diphthamide synthesis protein	--	J	Translation, ribosomal structure and biogenesis	putative diphthamide synthesis protein-domain-containing protein, partial [Protomyces lactucaedebilis]	biological process: metabolic process (GO:0008152);; biological process: cellular process (GO:0009987);; biological process: biological regulation (GO:0065007);; cellular component: cell (GO:0005623);; cellular component: cell part (GO:0044464)	--
c104059.graph_c0	933	34.5	741	32.61	984	38.85	806	31.6	768	31.07	714	31.17	886	35.32	762.67	31.28	0.417095	-0.166709	normal	[R]	General function prediction only	--	K11462|0|sind:105174820|K11462 polycomb protein EED | (RefSeq) polycomb group protein FERTILIZATION-INDEPENDENT ENDOSPERM-like	[K]	Transcription	--	Polycomb group protein FIE2 OS=Zea mays OX=4577 GN=FIE2 PE=2 SV=1	S	Function unknown	polycomb group protein FERTILIZATION-INDEPENDENT ENDOSPERM isoform X1 [Sesamum indicum]	--	--
c84448.graph_c0	0	0	0	0	0	0	5	0.46	9	0.87	3	0.3	0	0	5.67	0.54	0.0598232	2.89233	normal	--	--	--	--	--	--	--	--	--	--	--	--	--
c109344.graph_c0	31	0.81	62	2.19	61	1.9	0	0	1	0.03	7	0.18	51.33	1.63	2.67	0.07	0.000259949	-3.55215	down	Choline dehydrogenase or related flavoprotein	;; ;; ;;	--	--	[R]	General function prediction only	GMC oxidoreductase	(R)-mandelonitrile lyase 1 OS=Prunus serotina OX=23207 GN=MDL1 PE=1 SV=1	E	Amino acid transport and metabolism	hypothetical protein SPPG_00874 [Spizellomyces punctatus DAOM BR117]	--	--
c113782.graph_c1	2843	63.54	2650	70.6	1720	37.3	12171	221.66	16310	310.86	7756	152.82	2404.33	57.15	12079	228.45	5.62298e-19	2.33377	up	--	--	Biological Process: cellular protein metabolic process (GO:0044267);;	--	--	--	Ring finger domain;; RING-like zinc finger;; RING-H2 zinc finger domain;; Zinc finger, C3HC4 type (RING finger);; Zinc finger, C3HC4 type (RING finger);; Anaphase-promoting complex subunit 11 RING-H2 finger;; Plant invertase/pectin methylesterase inhibitor	21 kDa protein OS=Daucus carota OX=4039 PE=2 SV=1	O	Posttranslational modification, protein turnover, chaperones	uncharacterized protein LOC105162267 [Sesamum indicum]	biological process: metabolic process (GO:0008152);; biological process: cellular process (GO:0009987)	--
c137332.graph_c0	7	1.17	0	0	0	0	0	0	0	0	0	0	2.33	0.39	0	0	0.488856	-1.01782	normal	--	--	Biological Process: enzyme-directed rRNA 2'-O-methylation (GO:0000453);; Cellular Component: mitochondrion (GO:0005739);; Molecular Function: rRNA (uridine-2'-O-)-methyltransferase activity (GO:0008650);; Biological Process: cell division (GO:0051301);;	--	[DR]	--	FtsJ-like methyltransferase	--	J	Translation, ribosomal structure and biogenesis	hypothetical protein L202_01593 [Cryptococcus amylolentus CBS 6039]	biological process: metabolic process (GO:0008152);; biological process: cellular process (GO:0009987);; biological process: cellular component organization or biogenesis (GO:0071840);; cellular component: cell (GO:0005623);; cellular component: organelle (GO:0043226);; cellular component: cell part (GO:0044464);; molecular function: catalytic activity (GO:0003824);; biological process: single-or…	--
c58376.graph_c1	1	0.12	7	0.94	1	0.12	1	0.12	1	0.12	0	0	3	0.39	0.67	0.08	0.488856	-1.18634	normal	--	--	Cellular Component: vacuolar membrane (GO:0005774);; Cellular Component: proton-transporting two-sector ATPase complex, catalytic domain (GO:0033178);;	K02150|1.64133e-15|apro:F751_2021|K02150 V-type H+-transporting ATPase subunit E | (RefSeq) V-type proton ATPase subunit E	[C]	Energy production and conversion	ATP synthase (E/31 kDa) subunit	V-type proton ATPase subunit E OS=Citrus limon OX=2708 GN=VATE PE=2 SV=1	C	Energy production and conversion	V-type H+-transporting ATPase subunit E [Kwoniella dejecticola CBS 10117]	cellular component: cell (GO:0005623);; cellular component: membrane (GO:0016020);; cellular component: organelle (GO:0043226);; cellular component: organelle part (GO:0044422);; cellular component: cell part (GO:0044464);; cellular component: macromolecular complex (GO:0032991);; cellular component: membrane part (GO:0044425)	Oxidative phosphorylation (ko00190);; Phagosome (ko04145)
c60583.graph_c0	2	0.28	6	0.97	1	0.14	1	0.14	1	0.15	0	0	3	0.46	0.67	0.1	0.488856	-1.21106	normal	--	--	--	--	--	--	--	--	--	--	--	--	--
c134970.graph_c0	7	0.89	0	0	0	0	0	0	0	0	0	0	2.33	0.3	0	0	0.488856	-1.01782	normal	--	--	--	--	--	--	--	--	S	Function unknown	hypothetical protein PV08_07924 [Exophiala spinifera]	--	--
c110626.graph_c0	705	84.83	928	129.59	1693	207.18	246	29.83	238	30.55	284	37.14	1108.67	140.53	256	32.51	1.53264e-09	-2.03315	down	[R]	General function prediction only	--	--	[G]	Carbohydrate transport and metabolism	NAD(P)H-binding;; NmrA-like family;; NAD dependent epimerase/dehydratase family;; 3-beta hydroxysteroid dehydrogenase/isomerase family	Uncharacterized protein At2g34460, chloroplastic OS=Arabidopsis thaliana OX=3702 GN=At2g34460 PE=1 SV=1	GM	--	uncharacterized protein At2g34460, chloroplastic [Sesamum indicum]	--	--
c93172.graph_c1	13	0.84	1	0.07	2	0.13	0	0	0	0	0	0	5.33	0.35	0	0	0.136729	-2.43394	normal	[H]	Coenzyme transport and metabolism	Molecular Function: biotin synthase activity (GO:0004076);; Biological Process: biotin biosynthetic process (GO:0009102);; Molecular Function: metal ion binding (GO:0046872);; Molecular Function: 2 iron, 2 sulfur cluster binding (GO:0051537);; Molecular Function: 4 iron, 4 sulfur cluster binding (GO:0051539);;	K01012|1.5896e-114|sind:105158792|K01012 biotin synthase [EC:2.8.1.6] | (RefSeq) biotin synthase	[H]	Coenzyme transport and metabolism	Biotin and Thiamin Synthesis associated domain;; Radical SAM superfamily	Biotin synthase, mitochondrial OS=Arabidopsis thaliana OX=3702 GN=BIO2 PE=1 SV=1	H	Coenzyme transport and metabolism	biotin synthase [Kwoniella heveanensis BCC8398]	molecular function: catalytic activity (GO:0003824);; biological process: metabolic process (GO:0008152);; biological process: cellular process (GO:0009987);; biological process: single-organism process (GO:0044699);; molecular function: binding (GO:0005488)	Biotin metabolism (ko00780)
c66765.graph_c0	4	1	0	0	0	0	0	0	0	0	0	0	1.33	0.33	0	0	0.488856	-0.929623	normal	--	--	Molecular Function: RNA ligase (ATP) activity (GO:0003972);; Molecular Function: ATP binding (GO:0005524);; Cellular Component: nuclear inner membrane (GO:0005637);; Cellular Component: cytosol (GO:0005829);; Biological Process: tRNA splicing, via endonucleolytic cleavage and ligation (GO:0006388);;	--	--	--	tRNA ligase kinase domain	--	S	Function unknown	hypothetical protein AYX15_04702 [Cryptococcus neoformans var. grubii]	molecular function: catalytic activity (GO:0003824);; molecular function: binding (GO:0005488);; cellular component: cell (GO:0005623);; cellular component: membrane (GO:0016020);; cellular component: organelle (GO:0043226);; cellular component: organelle part (GO:0044422);; cellular component: cell part (GO:0044464);; biological process: metabolic process (GO:0008152);; biological process: cellu…	--
c121352.graph_c0	0	0	0	0	0	0	10	0.79	4	0.33	2	0.17	0	0	5.33	0.43	0.0838293	2.72099	normal	--	--	--	--	[S]	Function unknown	--	--	S	Function unknown	oral cancer-overexpressed protein 1 homolog [Sesamum indicum]	--	--
c11784.graph_c0	3	0.75	0	0	0	0	0	0	0	0	0	0	1	0.25	0	0	0.491351	-0.875738	normal	--	--	--	--	--	--	--	--	--	--	--	--	--
c74856.graph_c0	0	0	1	0.31	3	0.78	0	0	0	0	0	0	1.33	0.36	0	0	0.488856	-0.941357	normal	--	--	--	--	--	--	--	--	--	--	--	--	--
c173250.graph_c0	0	0	4	0.79	0	0	0	0	0	0	0	0	1.33	0.26	0	0	0.488856	-0.952425	normal	[F]	Nucleotide transport and metabolism	Molecular Function: IMP cyclohydrolase activity (GO:0003937);; Molecular Function: phosphoribosylaminoimidazolecarboxamide formyltransferase activity (GO:0004643);; Cellular Component: cytosol (GO:0005829);; Biological Process: 'de novo' IMP biosynthetic process (GO:0006189);;	K00602|4.82827e-08|mdm:103420082|K00602 phosphoribosylaminoimidazolecarboxamide formyltransferase / IMP cyclohydrolase [EC:2.1.2.3 3.5.4.10] | (RefSeq) bifunctional purine biosynthesis protein PurH-like	[F]	Nucleotide transport and metabolism	--	--	F	Nucleotide transport and metabolism	purine nucleotide biosynthesis-related protein [Trichosporon asahii var. asahii CBS 8904]	molecular function: catalytic activity (GO:0003824);; cellular component: cell (GO:0005623);; cellular component: cell part (GO:0044464);; biological process: metabolic process (GO:0008152);; biological process: cellular process (GO:0009987);; biological process: single-organism process (GO:0044699)	Purine metabolism (ko00230);; One carbon pool by folate (ko00670)
c90623.graph_c3	14	1.34	1	0.11	0	0	0	0	0	0	0	0	5	0.48	0	0	0.323896	-1.75099	normal	[P]	Inorganic ion transport and metabolism	Molecular Function: magnesium ion binding (GO:0000287);; Molecular Function: phospholipid-translocating ATPase activity (GO:0004012);; Molecular Function: ATP binding (GO:0005524);; Cellular Component: integral component of membrane (GO:0016021);; Biological Process: phospholipid translocation (GO:0045332);;	K01530|4.30384e-35|mtr:MTR_8g069920|K01530 phospholipid-translocating ATPase [EC:3.6.3.1] | (RefSeq) phospholipid-transporting ATPase-like protein	[R]	General function prediction only	haloacid dehalogenase-like hydrolase	Phospholipid-transporting ATPase 3 OS=Arabidopsis thaliana OX=3702 GN=ALA3 PE=1 SV=2	P	Inorganic ion transport and metabolism	phospholipid-translocating ATPase [Kwoniella bestiolae CBS 10118]	molecular function: binding (GO:0005488);; biological process: cellular process (GO:0009987);; biological process: single-organism process (GO:0044699);; biological process: localization (GO:0051179);; biological process: biological regulation (GO:0065007);; biological process: cellular component organization or biogenesis (GO:0071840);; molecular function: catalytic activity (GO:0003824);; molec…	--
c80179.graph_c0	0	0	1	0.21	4	0.72	9	1.61	9	1.69	13	2.47	1.67	0.31	10.33	1.92	0.166408	1.99202	normal	--	--	--	--	--	--	--	--	--	--	--	--	--
c80728.graph_c0	13	0.23	48	0.98	55	1.02	0	0	0	0	0	0	38.67	0.74	0	0	1.73663e-06	-5.53838	down	--	--	--	--	--	--	--	--	--	--	--	--	--
c107736.graph_c0	161	5.56	131	4.96	152	5.13	182	6.91	214	9.07	167	7.26	148	5.22	187.67	7.75	0.243642	0.386374	normal	--	--	--	--	--	--	F-box domain;; F-box-like;; F-box associated domain	F-box protein At5g49610 OS=Arabidopsis thaliana OX=3702 GN=At5g49610 PE=1 SV=1	S	Function unknown	hypothetical protein CDL12_09234 [Handroanthus impetiginosus]	--	--
c144782.graph_c0	0	0	0	0	0	0	5	1.12	0	0	0	0	0	0	1.67	0.37	0.488856	0.979771	normal	--	--	--	--	[Z]	Cytoskeleton	Sarcoglycan complex subunit protein	--	S	Function unknown	--	--	--
c108157.graph_c0	286	5.99	309	7.24	311	6.8	352	7.44	352	7.57	332	8.19	302	6.68	345.33	7.73	0.414035	0.232323	normal	--	--	--	--	--	--	--	--	S	Function unknown	methyl-CpG-binding domain-containing protein 13 [Sesamum indicum]	--	--
c77098.graph_c1	15	1.45	0	0	0	0	0	0	0	0	0	0	5	0.48	0	0	0.488856	-1.18808	normal	[H]	Coenzyme transport and metabolism	Cellular Component: nucleus (GO:0005634);; Cellular Component: cytosol (GO:0005829);; Molecular Function: hydrolase activity (GO:0016787);;	--	[H]	Coenzyme transport and metabolism	GTP cyclohydrolase N terminal	--	H	Coenzyme transport and metabolism	cyclohydrolase [Cryptococcus neoformans var. grubii Bt1]	cellular component: cell (GO:0005623);; cellular component: organelle (GO:0043226);; cellular component: cell part (GO:0044464);; molecular function: catalytic activity (GO:0003824)	--
c81017.graph_c0	2	0.47	0	0	0	0	0	0	0	0	4	0.97	0.67	0.16	1.33	0.32	0.818502	0.323523	normal	--	--	--	--	--	--	--	--	--	--	--	--	--
c112213.graph_c2	29637	314.91	24190	298.59	23481	261.96	45196	502.5	36750	436.07	38442	472.29	25769.3	291.82	40129.3	470.29	5.05475e-09	0.683881	normal	--	--	Cellular Component: photosystem I (GO:0009522);; Cellular Component: chloroplast thylakoid membrane (GO:0009535);; Biological Process: photosynthesis, light harvesting (GO:0009765);; Cellular Component: integral component of membrane (GO:0016021);; Molecular Function: chlorophyll binding (GO:0016168);; Biological Process: protein-chromophore linkage (GO:0018298);; Molecular Function: metal ion bi…	K08910|5.48694e-141|sind:105168785|K08910 light-harvesting complex I chlorophyll a/b binding protein 4 | (RefSeq) chlorophyll a-b binding protein 4, chloroplastic	--	--	Chlorophyll A-B binding protein;; SRF-type transcription factor (DNA-binding and dimerisation domain)	Chlorophyll a-b binding protein 4, chloroplastic OS=Arabidopsis thaliana OX=3702 GN=LHCA4 PE=1 SV=1	S	Function unknown	chlorophyll a-b binding protein 4, chloroplastic [Sesamum indicum]	cellular component: cell (GO:0005623);; cellular component: membrane (GO:0016020);; cellular component: macromolecular complex (GO:0032991);; cellular component: membrane part (GO:0044425);; cellular component: cell part (GO:0044464);; cellular component: organelle (GO:0043226);; cellular component: organelle part (GO:0044422);; biological process: metabolic process (GO:0008152);; biological proc…	Photosynthesis - antenna proteins (ko00196)
c68852.graph_c0	0	0	4	0.81	3	0.52	0	0	0	0	0	0	2.33	0.44	0	0	0.488856	-1.24324	normal	--	--	--	--	--	--	--	--	--	--	--	--	--
c89036.graph_c0	6	0.3	18	1.69	23	2.54	4	0.69	0	0	0	0	15.67	1.51	1.33	0.23	0.0719465	-2.52147	normal	--	--	--	--	--	--	--	--	--	--	--	--	--
c108430.graph_c0	685	20.05	666	23.24	744	24.48	1102	33.21	1011	33.58	914	30.28	698.33	22.59	1009	32.36	4.93674e-05	0.570378	normal	--	--	Molecular Function: nucleotide binding (GO:0000166);; Molecular Function: nucleic acid binding (GO:0003676);;	K14396|9.47002e-47|tcc:TCM_014807|K14396 polyadenylate-binding protein 2 | (RefSeq) RNA-binding family protein	[A]	RNA processing and modification	RNA recognition motif. (a.k.a. RRM, RBD, or RNP domain)	Polyadenylate-binding protein 1 OS=Arabidopsis thaliana OX=3702 GN=PABN1 PE=1 SV=1	S	Function unknown	hypothetical protein B456_001G052500 [Gossypium raimondii]	molecular function: binding (GO:0005488)	mRNA surveillance pathway (ko03015)
c81272.graph_c0	28	1.86	4	0.31	23	1.58	20	1.37	16	1.16	12	0.89	18.33	1.25	16	1.14	0.918886	-0.104658	normal	--	--	--	--	--	--	--	--	--	--	--	--	--
c53687.graph_c0	2	0.17	7	0.69	0	0	2	0.17	0	0	0	0	3	0.29	0.67	0.06	0.550713	-0.882706	normal	--	--	--	--	--	--	--	--	S	Function unknown	hypothetical protein I314_02981 [Cryptococcus gattii CA1873]	--	--
c63744.graph_c0	2	0.07	26	1.02	17	0.6	0	0	0	0	1	0.04	15	0.56	0.33	0.01	0.0125913	-3.38579	normal	--	--	--	--	[R]	General function prediction only	CS domain	--	S	Function unknown	hypothetical protein A1Q2_05966 [Trichosporon asahii var. asahii CBS 8904]	--	--
c122165.graph_c0	15	0.84	1	0.06	1	0.06	0	0	1	0.06	0	0	5.67	0.32	0.33	0.02	0.279238	-1.91268	normal	[R]	General function prediction only	--	K17302|1.97879e-10|tcc:TCM_028681|K17302 coatomer subunit beta' | (RefSeq) Coatomer subunit beta'-2 isoform 1	[D]	Cell cycle control, cell division, chromosome partitioning	WD domain, G-beta repeat	Coatomer subunit beta&apos;-3 OS=Arabidopsis thaliana OX=3702 GN=At3g15980 PE=2 SV=1	S	Function unknown	hypothetical protein I317_03395 [Kwoniella heveanensis CBS 569]	--	--
c114323.graph_c1	880	34.73	626	28.58	757	31.06	577	23.56	516	22.4	450	20.16	754.33	31.46	514.33	22.04	0.00471274	-0.501442	normal	[O]	Posttranslational modification, protein turnover, chaperones	Molecular Function: glutathione transferase activity (GO:0004364);; Cellular Component: cytoplasm (GO:0005737);; Biological Process: glutathione metabolic process (GO:0006749);;	K00799|2.30239e-156|sind:105157715|K00799 glutathione S-transferase [EC:2.5.1.18] | (RefSeq) glutathione S-transferase T1	[O]	Posttranslational modification, protein turnover, chaperones	Glutathione S-transferase, N-terminal domain;; Glutathione S-transferase, N-terminal domain;; Glutathione S-transferase, N-terminal domain	Glutathione S-transferase T1 OS=Arabidopsis thaliana OX=3702 GN=GSTT1 PE=2 SV=1	O	Posttranslational modification, protein turnover, chaperones	glutathione S-transferase T1 [Sesamum indicum]	molecular function: catalytic activity (GO:0003824);; cellular component: cell (GO:0005623);; cellular component: cell part (GO:0044464);; biological process: metabolic process (GO:0008152);; biological process: cellular process (GO:0009987)	Glutathione metabolism (ko00480)
c71129.graph_c0	0	0	0	0	0	0	0	0	3	0.74	0	0	0	0	1	0.25	0.491351	0.895886	normal	--	--	--	--	--	--	--	--	--	--	--	--	--
c57381.graph_c0	17	0.67	93	4.22	89	3.63	0	0	0	0	1	0.04	66.33	2.84	0.33	0.01	6.12129e-08	-5.63282	down	--	--	--	--	--	--	--	--	S	Function unknown	--	--	--
c64399.graph_c0	20	1.2	3	0.21	0	0	0	0	0	0	0	0	7.67	0.47	0	0	0.163774	-2.31021	normal	--	--	Molecular Function: protein transporter activity (GO:0008565);; Biological Process: protein transport (GO:0015031);; Cellular Component: integral component of endoplasmic reticulum membrane (GO:0030176);;	K12275|3.68287e-13|smo:SELMODRAFT_440786|K12275 translocation protein SEC62 | (RefSeq) hypothetical protein	[U]	Intracellular trafficking, secretion, and vesicular transport	Translocation protein Sec62	--	U	Intracellular trafficking, secretion, and vesicular transport	translocation protein Sec62-domain-containing protein [Kockovaella imperatae]	biological process: localization (GO:0051179);; molecular function: transporter activity (GO:0005215);; cellular component: cell (GO:0005623);; cellular component: membrane (GO:0016020);; cellular component: organelle (GO:0043226);; cellular component: organelle part (GO:0044422);; cellular component: membrane part (GO:0044425);; cellular component: cell part (GO:0044464)	Protein export (ko03060);; Protein processing in endoplasmic reticulum (ko04141)
c109878.graph_c0	2244	75.73	1927	75.65	2406	85.34	1204	42.56	1362	52.05	1115	42.71	2192.33	78.91	1227	45.77	8.50072e-10	-0.788552	normal	[P]	Inorganic ion transport and metabolism	Cellular Component: integral component of plasma membrane (GO:0005887);; Molecular Function: secondary active sulfate transmembrane transporter activity (GO:0008271);; Biological Process: sulfate transmembrane transport (GO:1902358);;	K17470|7.26263e-122|sind:105172596|K17470 sulfate transporter 1, high-affinity | (RefSeq) sulfate transporter 1.3-like	[P]	Inorganic ion transport and metabolism	Sulfate permease family	Sulfate transporter 1.3 OS=Arabidopsis thaliana OX=3702 GN=SULTR1;3 PE=2 SV=1	P	Inorganic ion transport and metabolism	sulfate transporter 1 [Dorcoceras hygrometricum]	cellular component: cell (GO:0005623);; cellular component: membrane (GO:0016020);; cellular component: membrane part (GO:0044425);; cellular component: cell part (GO:0044464);; biological process: single-organism process (GO:0044699);; biological process: localization (GO:0051179);; molecular function: transporter activity (GO:0005215)	--
c109554.graph_c1	872	17.44	701	15.63	781	16.22	649	13.52	546	11.3	584	12.65	784.67	16.43	593	12.49	0.0337758	-0.354291	normal	[Q]	Secondary metabolites biosynthesis, transport and catabolism	Molecular Function: iron ion binding (GO:0005506);; Molecular Function: oxidoreductase activity (GO:0016491);; Biological Process: oxidation-reduction process (GO:0055114);;	--	[QR]	--	non-haem dioxygenase in morphine synthesis N-terminal	Probable 2-oxoglutarate-dependent dioxygenase At3g50210 OS=Arabidopsis thaliana OX=3702 GN=At3g50210 PE=2 SV=1	S	Function unknown	probable 2-oxoglutarate-dependent dioxygenase At3g49630 isoform X2 [Sesamum indicum]	molecular function: binding (GO:0005488);; biological process: metabolic process (GO:0008152);; biological process: single-organism process (GO:0044699);; molecular function: catalytic activity (GO:0003824)	--
c82134.graph_c0	102	5.76	78	4.71	72	3.89	53	2.85	34	1.98	41	2.41	84	4.79	42.67	2.41	0.0644375	-0.906831	normal	--	--	--	--	--	--	--	--	--	--	--	--	--
c93837.graph_c0	0	0	4	0.56	7	0.85	0	0	0	0	0	0	3.67	0.47	0	0	0.355599	-1.65876	normal	--	--	--	--	--	--	--	--	--	--	--	--	--
c110614.graph_c0	416	17.22	402	19.22	414	17.35	462	19.26	412	18.82	471	22.95	410.67	17.93	448.33	20.34	0.488856	0.171602	normal	--	--	Cellular Component: endoplasmic reticulum (GO:0005783);; Biological Process: ER to Golgi vesicle-mediated transport (GO:0006888);; Biological Process: retrograde vesicle-mediated transport, Golgi to ER (GO:0006890);; Cellular Component: integral component of membrane (GO:0016021);; Cellular Component: SNARE complex (GO:0031201);;	K08492|8.8902e-79|sind:105167084|K08492 syntaxin 18 | (RefSeq) syntaxin-81	[U]	Intracellular trafficking, secretion, and vesicular transport	SNARE-complex protein Syntaxin-18 N-terminus	Syntaxin-81 OS=Arabidopsis thaliana OX=3702 GN=SYP81 PE=1 SV=2	U	Intracellular trafficking, secretion, and vesicular transport	syntaxin-81 [Sesamum indicum]	cellular component: cell (GO:0005623);; cellular component: organelle (GO:0043226);; cellular component: cell part (GO:0044464);; biological process: localization (GO:0051179);; cellular component: membrane (GO:0016020);; cellular component: membrane part (GO:0044425);; cellular component: macromolecular complex (GO:0032991)	SNARE interactions in vesicular transport (ko04130);; Phagosome (ko04145)
c120844.graph_c0	9	0.84	1	0.11	0	0	0	0	0	0	0	0	3.33	0.32	0	0	0.4433	-1.40543	normal	--	--	--	--	--	--	--	--	T	Signal transduction mechanisms	protein-tyrosine-phosphatase [Cryptococcus neoformans var. grubii AD1-7a]	--	--
c112992.graph_c3	8	0.69	1	0.1	0	0	0	0	0	0	0	0	3	0.26	0	0	0.473361	-1.32033	normal	--	--	--	--	--	--	--	--	U	Intracellular trafficking, secretion, and vesicular transport	ANTH domain-domain-containing protein, partial [Naematelia encephala]	--	--
c107912.graph_c0	55	1.94	61	2.29	62	2.03	153	5.01	200	7.68	120	4.8	59.33	2.09	157.67	5.83	0.000115617	1.41794	up	--	--	Molecular Function: protein dimerization activity (GO:0046983);;	--	--	--	--	Transcription factor BIM1 OS=Arabidopsis thaliana OX=3702 GN=BIM1 PE=1 SV=2	K	Transcription	basic helix-loop-helix transcription factor [Salvia miltiorrhiza]	molecular function: binding (GO:0005488)	--
c71653.graph_c0	0	0	0	0	0	0	5	1.18	0	0	0	0	0	0	1.67	0.39	0.488856	0.979771	normal	[I]	Lipid transport and metabolism	Cellular Component: membrane (GO:0016020);;	K04712|3.05197e-25|smo:SELMODRAFT_77748|K04712 sphingolipid Delta-4 desaturase [EC:1.14.-.-] | (RefSeq) hypothetical protein	[I]	Lipid transport and metabolism	Fatty acid desaturase	Sphingolipid delta(4)-desaturase DES1-like OS=Oryza sativa subsp. japonica OX=39947 GN=Os02g0639600 PE=2 SV=1	I	Lipid transport and metabolism	fatty acid desaturase-domain-containing protein [Kockovaella imperatae]	cellular component: membrane (GO:0016020)	Sphingolipid metabolism (ko00600)
c102451.graph_c0	330	8.68	289	7.88	346	9.78	299	8.94	293	7.78	274	9.4	321.67	8.78	288.67	8.71	0.607618	-0.109229	normal	--	--	Cellular Component: integral component of membrane (GO:0016021);;	--	--	--	Protein of unknown function (DUF3537);; Protein of unknown function (DUF3537)	--	S	Function unknown	uncharacterized protein LOC105158085 [Sesamum indicum]	cellular component: membrane (GO:0016020);; cellular component: membrane part (GO:0044425)	--
c81803.graph_c0	54	0.88	271	5.1	244	4.17	2	0.03	0	0	1	0.02	189.67	3.38	1	0.02	2.67554e-14	-6.45149	down	[D]	Cell cycle control, cell division, chromosome partitioning	Biological Process: phosphorylation (GO:0016310);;	K04739|1.49362e-54|ppp:PHYPADRAFT_114967|K04739 cAMP-dependent protein kinase regulator | (RefSeq) hypothetical protein	[T]	Signal transduction mechanisms	Cyclic nucleotide-binding domain	Protein phosphatase 2C and cyclic nucleotide-binding/kinase domain-containing protein OS=Arabidopsis thaliana OX=3702 GN=At2g20050/At2g20040 PE=2 SV=2	T	Signal transduction mechanisms	cAMP-dependent protein kinase regulatory subunit [Blastocladiella emersonii]	biological process: metabolic process (GO:0008152);; biological process: cellular process (GO:0009987)	--
c117418.graph_c0	36	1.71	3	0.16	0	0	3	0.15	0	0	0	0	13	0.62	1	0.05	0.307846	-1.82952	normal	[H]	Coenzyme transport and metabolism	--	K14066|4.99345e-23|gsl:Gasu_10400|K14066 geranyl diphosphate synthase [EC:2.5.1.1] | (RefSeq) geranyl diphosphate synthase	[H]	Coenzyme transport and metabolism	Polyprenyl synthetase	Solanesyl-diphosphate synthase 1, mitochondrial OS=Oryza sativa subsp. japonica OX=39947 GN=SPS1 PE=1 SV=1	H	Coenzyme transport and metabolism	isoprenoid synthase domain-containing protein [Naematelia encephala]	--	Terpenoid backbone biosynthesis (ko00900)
c107989.graph_c0	188	6.09	150	5.82	153	5.25	154	4.9	170	5.99	153	5.66	163.67	5.72	159	5.52	0.980961	0.00759941	normal	Proline 4-hydroxylase (includes Rps23 Pro-64 3	;; ;; ;;	Molecular Function: iron ion binding (GO:0005506);; Molecular Function: oxidoreductase activity, acting on paired donors, with incorporation or reduction of molecular oxygen (GO:0016705);; Molecular Function: L-ascorbic acid binding (GO:0031418);; Biological Process: oxidation-reduction process (GO:0055114);;	K00472|8.31714e-101|rcu:8260692|K00472 prolyl 4-hydroxylase [EC:1.14.11.2] | (RefSeq) prolyl 4-hydroxylase 1	[E]	Amino acid transport and metabolism	2OG-Fe(II) oxygenase superfamily;; 2OG-Fe(II) oxygenase superfamily	Prolyl 4-hydroxylase 1 OS=Arabidopsis thaliana OX=3702 GN=P4H1 PE=1 SV=1	S	Function unknown	PREDICTED: prolyl 4-hydroxylase 1 [Erythranthe guttata]	molecular function: binding (GO:0005488);; biological process: metabolic process (GO:0008152);; biological process: single-organism process (GO:0044699);; molecular function: catalytic activity (GO:0003824)	Arginine and proline metabolism (ko00330)
c94839.graph_c0	19	3.08	16	2.5	3	0.63	69	11.12	38	6.73	31	4.75	12.67	2.07	46	7.53	0.0553086	1.71071	normal	[G]	Carbohydrate transport and metabolism	Molecular Function: hydrolase activity, hydrolyzing O-glycosyl compounds (GO:0004553);; Biological Process: carbohydrate metabolic process (GO:0005975);;	--	--	--	--	Probable beta-D-xylosidase 7 OS=Arabidopsis thaliana OX=3702 GN=BXL7 PE=2 SV=2	G	Carbohydrate transport and metabolism	Xylan 1,4-beta-xylosidase [Handroanthus impetiginosus]	molecular function: catalytic activity (GO:0003824);; biological process: metabolic process (GO:0008152)	--
c95949.graph_c0	6	0.25	37	1.41	53	2.09	0	0	0	0	0	0	32	1.25	0	0	2.67359e-05	-5.10417	down	--	--	--	--	[W]	Extracellular structures	FAR-17a/AIG1-like protein	--	S	Function unknown	hypothetical protein OIDMADRAFT_26564 [Oidiodendron maius Zn]	--	--
c31431.graph_c0	13	0.73	0	0	0	0	0	0	1	0.06	0	0	4.33	0.24	0.33	0.02	0.488856	-1.01944	normal	--	--	Molecular Function: structural constituent of ribosome (GO:0003735);; Biological Process: translation (GO:0006412);; Biological Process: organic anion transport (GO:0015711);; Biological Process: nucleoside transport (GO:0015858);; Biological Process: purine ribonucleotide transport (GO:0015868);; Cellular Component: membrane (GO:0016020);; Biological Process: adenine nucleotide transport (GO:005…	K14684|3.14605e-09|mus:103996218|K14684 solute carrier family 25 (mitochondrial phosphate transporter), member 23/24/25/41 | (RefSeq) calcium-binding mitochondrial carrier protein SCaMC-1-like isoform X2	[F]	Nucleotide transport and metabolism	EF hand;; EF-hand domain;; EF hand	--	S	Function unknown	solute carrier family 25 (mitochondrial phosphate transporter), member 23/24/25/41 [Kwoniella bestiolae CBS 10118]	molecular function: structural molecule activity (GO:0005198);; biological process: metabolic process (GO:0008152);; biological process: cellular process (GO:0009987);; biological process: localization (GO:0051179);; biological process: single-organism process (GO:0044699);; cellular component: membrane (GO:0016020)	--
c58921.graph_c0	26	1.39	14	0.87	9	0.5	2	0.11	2	0.12	6	0.36	16.33	0.92	3.33	0.2	0.119604	-1.84767	normal	--	--	--	--	--	--	--	--	--	--	--	--	--
c95536.graph_c0	47	1.37	37	1.27	58	1.77	25	0.76	9	0.29	14	0.48	47.33	1.47	16	0.51	0.0449469	-1.43371	normal	--	--	Biological Process: amino acid transmembrane transport (GO:0003333);; Molecular Function: amino acid transmembrane transporter activity (GO:0015171);; Cellular Component: integral component of membrane (GO:0016021);;	--	[E]	Amino acid transport and metabolism	Transmembrane amino acid transporter protein;; Transmembrane amino acid transporter protein	Probable GABA transporter 2 OS=Arabidopsis thaliana OX=3702 GN=At5g41800 PE=1 SV=1	E	Amino acid transport and metabolism	probable GABA transporter 2 isoform X3 [Sesamum indicum]	biological process: single-organism process (GO:0044699);; biological process: localization (GO:0051179);; molecular function: transporter activity (GO:0005215);; cellular component: membrane (GO:0016020);; cellular component: membrane part (GO:0044425)	--
c77399.graph_c0	20	1.12	0	0	1	0.06	0	0	0	0	0	0	7	0.39	0	0	0.231162	-2.04859	normal	--	--	Biological Process: tRNA wobble uridine modification (GO:0002098);; Molecular Function: iron ion binding (GO:0005506);; Cellular Component: nucleus (GO:0005634);; Cellular Component: cytoplasm (GO:0005737);; Molecular Function: zinc ion binding (GO:0008270);; Molecular Function: electron carrier activity (GO:0009055);; Biological Process: peptidyl-diphthamide biosynthetic process from peptidyl-hi…	K15455|6.48483e-19|vcn:VOLCADRAFT_104829|K15455 diphthamide biosynthesis protein 3 | (RefSeq) hypothetical protein	[S]	Function unknown	CSL zinc finger	--	S	Function unknown	hypothetical protein TREMEDRAFT_43173 [Tremella mesenterica DSM 1558]	biological process: metabolic process (GO:0008152);; biological process: cellular process (GO:0009987);; molecular function: binding (GO:0005488);; cellular component: cell (GO:0005623);; cellular component: organelle (GO:0043226);; cellular component: cell part (GO:0044464);; molecular function: electron carrier activity (GO:0009055);; biological process: biological regulation (GO:0065007)	--
c110911.graph_c1	14	0.5	67	2.79	7	0.26	3	0.11	3	0.12	3	0.12	29.33	1.18	3	0.12	0.0150442	-2.71563	normal	--	--	--	--	--	--	--	--	S	Function unknown	hypothetical protein BCR39DRAFT_460742 [Naematelia encephala]	--	--
c102281.graph_c0	11	0.93	16	1.71	7	0.57	15	1.2	7	0.48	18	1.51	11.33	1.07	13.33	1.06	0.813966	0.237928	normal	--	--	--	--	--	--	--	--	--	--	--	--	--
c120183.graph_c0	5	0.8	2	0.37	1	0.16	1	0.16	0	0	0	0	2.67	0.44	0.33	0.05	0.488856	-1.32023	normal	--	--	--	--	--	--	--	--	--	--	--	--	--
c97610.graph_c0	670	26.72	991	45.76	1024	42.52	1316	54.35	1359	59.54	1114	50.46	895	38.33	1263	54.78	0.0513472	0.520939	normal	--	--	Cellular Component: integral component of membrane (GO:0016021);;	--	--	--	Late embryogenesis abundant protein	NDR1/HIN1-like protein 26 OS=Arabidopsis thaliana OX=3702 GN=NHL26 PE=2 SV=1	S	Function unknown	NDR1/HIN1-like protein 1 [Sesamum indicum]	cellular component: membrane (GO:0016020);; cellular component: membrane part (GO:0044425)	--
c174734.graph_c0	4	0.69	0	0	0	0	0	0	0	0	0	0	1.33	0.23	0	0	0.488856	-0.929623	normal	--	--	Molecular Function: iron ion binding (GO:0005506);; Cellular Component: endoplasmic reticulum membrane (GO:0005789);; Biological Process: fatty acid biosynthetic process (GO:0006633);; Biological Process: mannosyl-inositol phosphorylceramide metabolic process (GO:0006675);; Cellular Component: integral component of membrane (GO:0016021);; Molecular Function: heme binding (GO:0020037);; Biological…	K19706|3.99443e-10|zma:100191255|K19706 dihydroceramide fatty acyl 2-hydroxylase [EC:1.14.18.7] | (RefSeq) uncharacterized LOC100191255	[I]	Lipid transport and metabolism	--	Dihydroceramide fatty acyl 2-hydroxylase FAH2 OS=Arabidopsis thaliana OX=3702 GN=FAH2 PE=1 SV=1	CI	--	hypothetical protein BD324DRAFT_653047 [Kockovaella imperatae]	molecular function: binding (GO:0005488);; cellular component: cell (GO:0005623);; cellular component: membrane (GO:0016020);; cellular component: organelle (GO:0043226);; cellular component: organelle part (GO:0044422);; cellular component: membrane part (GO:0044425);; cellular component: cell part (GO:0044464);; biological process: metabolic process (GO:0008152);; biological process: cellular p…	--
c104540.graph_c0	1006	30.15	845	29.29	933	29.15	781	24.29	670	22.14	793	27.12	928	29.53	748	24.52	0.177239	-0.25982	normal	--	--	--	--	--	--	--	--	S	Function unknown	uncharacterized protein LOC105166900 isoform X2 [Sesamum indicum]	--	--
c80644.graph_c0	1	0.26	0	0	2	0.51	0	0	1	0.27	3	0.8	1	0.26	1.33	0.36	0.882852	0.233829	normal	--	--	--	K13457|1.24823e-14|vvi:100244008|K13457 disease resistance protein RPM1 | (RefSeq) disease resistance protein RPM1	[T]	Signal transduction mechanisms	--	Disease resistance protein RPP8 OS=Arabidopsis thaliana OX=3702 GN=RPP8 PE=1 SV=2	S	Function unknown	PREDICTED: disease resistance protein RPM1-like [Erythranthe guttata]	--	--
c120761.graph_c0	9	1.87	1	0.24	0	0	0	0	0	0	0	0	3.33	0.7	0	0	0.4433	-1.40543	normal	--	--	Molecular Function: protein transporter activity (GO:0008565);; Cellular Component: mitochondrial intermembrane space protein transporter complex (GO:0042719);; Cellular Component: mitochondrial inner membrane protein insertion complex (GO:0042721);; Biological Process: protein import into mitochondrial inner membrane (GO:0045039);; Molecular Function: metal ion binding (GO:0046872);; Biological …	K17777|1.52335e-21|gra:105788827|K17777 mitochondrial import inner membrane translocase subunit TIM9 | (RefSeq) mitochondrial import inner membrane translocase subunit TIM9	[U]	Intracellular trafficking, secretion, and vesicular transport	Tim10/DDP family zinc finger	Mitochondrial import inner membrane translocase subunit Tim9 OS=Mesembryanthemum crystallinum OX=3544 GN=TIM9 PE=3 SV=1	O	Posttranslational modification, protein turnover, chaperones	mitochondrial import inner membrane translocase subunit TIM9 [Cryptococcus neoformans var. grubii Ze90-1]	biological process: localization (GO:0051179);; molecular function: transporter activity (GO:0005215);; cellular component: cell (GO:0005623);; cellular component: membrane-enclosed lumen (GO:0031974);; cellular component: macromolecular complex (GO:0032991);; cellular component: organelle (GO:0043226);; cellular component: organelle part (GO:0044422);; cellular component: cell part (GO:0044464);…	--
c108941.graph_c5	231	7.33	213	7.82	178	5.89	118	3.89	133	4.65	137	4.96	207.33	7.01	129.33	4.5	0.0524187	-0.626338	normal	--	--	Molecular Function: transcription factor activity, sequence-specific DNA binding (GO:0003700);; Cellular Component: nucleus (GO:0005634);; Biological Process: regulation of transcription, DNA-templated (GO:0006355);; Molecular Function: sequence-specific DNA binding (GO:0043565);;	--	--	--	GRAS domain family	Chitin-inducible gibberellin-responsive protein 1 OS=Oryza sativa subsp. japonica OX=39947 GN=CIGR1 PE=2 SV=1	K	Transcription	scarecrow-like protein 21 [Sesamum indicum]	biological process: biological regulation (GO:0065007);; molecular function: nucleic acid binding transcription factor activity (GO:0001071);; cellular component: cell (GO:0005623);; cellular component: organelle (GO:0043226);; cellular component: cell part (GO:0044464);; molecular function: binding (GO:0005488)	--
c57714.graph_c0	3	0.2	12	0.93	9	0.62	0	0	0	0	0	0	8	0.58	0	0	0.0230835	-3.31037	normal	--	--	Biological Process: tRNA processing (GO:0008033);; Biological Process: macromolecule modification (GO:0043412);;	K12161|5.12181e-18|mus:103990794|K12161 ubiquitin related modifier 1 | (RefSeq) LOW QUALITY PROTEIN: ubiquitin-related modifier 1 homolog	[O]	Posttranslational modification, protein turnover, chaperones	Urm1 (Ubiquitin related modifier)	Ubiquitin-related modifier 1 homolog OS=Oryza sativa subsp. japonica OX=39947 GN=URM1 PE=3 SV=1	O	Posttranslational modification, protein turnover, chaperones	hypothetical protein PENSTE_c012G06869 [Penicillium steckii]	biological process: metabolic process (GO:0008152);; biological process: cellular process (GO:0009987)	Sulfur relay system (ko04122)
c113584.graph_c0	219	7.75	236	9.74	361	13.42	203	7.5	220	8.63	190	7.79	272	10.3	204.33	7.97	0.377676	-0.365072	normal	[F]	Nucleotide transport and metabolism	Cellular Component: cytosol (GO:0005829);; Biological Process: purine nucleoside catabolic process (GO:0006152);; Molecular Function: purine nucleosidase activity (GO:0008477);;	K01240|4.75846e-134|vvi:100266594|K01240 uridine nucleosidase [EC:3.2.2.3] | (RefSeq) uridine nucleosidase 1	[F]	Nucleotide transport and metabolism	Inosine-uridine preferring nucleoside hydrolase	Probable uridine nucleosidase 1 OS=Oryza sativa subsp. japonica OX=39947 GN=URH1 PE=2 SV=1	F	Nucleotide transport and metabolism	hypothetical protein CISIN_1g019503mg [Citrus sinensis]	cellular component: cell (GO:0005623);; cellular component: cell part (GO:0044464);; biological process: metabolic process (GO:0008152);; biological process: cellular process (GO:0009987);; biological process: single-organism process (GO:0044699);; molecular function: catalytic activity (GO:0003824)	Pyrimidine metabolism (ko00240);; Nicotinate and nicotinamide metabolism (ko00760)
c55794.graph_c0	0	0	0	0	0	0	3	0.78	0	0	0	0	0	0	1	0.26	0.491351	0.890276	normal	--	--	--	--	--	--	--	--	--	--	--	--	--
c77310.graph_c0	3	0.61	0	0	5	1.01	0	0	2	0.42	0	0	2.67	0.54	0.67	0.14	0.622241	-0.737198	normal	--	--	--	--	--	--	--	--	--	--	--	--	--
c95025.graph_c0	9	0.17	41	0.88	27	0.52	0	0	4	0.08	1	0.02	25.67	0.52	1.67	0.03	0.00723419	-3.10179	down	--	--	--	--	--	--	--	--	--	--	--	--	--
c110823.graph_c1	5639	70.55	4795	69.61	5517	72.46	5166	67.53	4593	63.86	4928	71.17	5317	70.87	4895.67	67.52	0.516541	-0.0703636	normal	--	--	Molecular Function: RNA binding (GO:0003723);;	K17943|0|sind:105170427|K17943 pumilio RNA-binding family | (RefSeq) pumilio homolog 2-like	[J]	Translation, ribosomal structure and biogenesis	Nucleic acid binding protein NABP;; Pumilio-family RNA binding repeat	Pumilio homolog 2 OS=Arabidopsis thaliana OX=3702 GN=APUM2 PE=1 SV=1	J	Translation, ribosomal structure and biogenesis	pumilio homolog 2 [Sesamum indicum]	molecular function: binding (GO:0005488)	--
c106826.graph_c1	87	3.39	43	1.99	51	2.17	53	2.51	107	5.14	39	1.93	60.33	2.52	66.33	3.19	0.777269	0.184218	normal	--	--	--	--	--	--	--	--	--	--	--	--	--
c112046.graph_c1	1143	15.76	886	13.97	1141	15.83	1101	15.89	1166	17.81	1038	16.3	1056.67	15.19	1101.67	16.67	0.488856	0.110518	normal	[T]	Signal transduction mechanisms	--	K19951|0|sind:105161124|K19951 TBC1 domain family member 8/9 | (RefSeq) ecotropic viral integration site 5 protein homolog	[U]	Intracellular trafficking, secretion, and vesicular transport	Rab-GTPase-TBC domain;; Protein tyrosine kinase;; Protein kinase domain	Probable serine/threonine-protein kinase PBL7 OS=Arabidopsis thaliana OX=3702 GN=PBL7 PE=1 SV=1	S	Function unknown	ecotropic viral integration site 5 protein homolog [Sesamum indicum]	--	--
c128880.graph_c0	10	0.78	0	0	0	0	0	0	0	0	0	0	3.33	0.26	0	0	0.488856	-1.06221	normal	--	--	Biological Process: positive regulation of macromolecule metabolic process (GO:0010604);; Biological Process: positive regulation of cellular metabolic process (GO:0031325);; Biological Process: cellular macromolecule metabolic process (GO:0044260);; Biological Process: regulation of primary metabolic process (GO:0080090);;	K15188|1.26206e-08|spen:107031152|K15188 cyclin T | (RefSeq) cyclin-T1-3-like	[D]	Cell cycle control, cell division, chromosome partitioning	Cyclin, N-terminal domain	Cyclin-T1-4 OS=Oryza sativa subsp. japonica OX=39947 GN=CYCT1-1 PE=2 SV=1	DKL	--	hypothetical protein TREMEDRAFT_35438 [Tremella mesenterica DSM 1558]	biological process: biological regulation (GO:0065007);; biological process: metabolic process (GO:0008152);; biological process: cellular process (GO:0009987)	--
c86658.graph_c0	14	1.27	3	0.32	15	1.4	1	0.09	2	0.2	2	0.2	10.67	1	1.67	0.16	0.145796	-1.99159	normal	--	--	--	--	--	--	--	Precursor of CEP14 OS=Arabidopsis thaliana OX=3702 GN=CEP14 PE=2 SV=1	S	Function unknown	hypothetical protein F511_33749 [Dorcoceras hygrometricum]	--	--
c108729.graph_c0	29	0.56	32	0.7	27	0.53	10	0.2	2	0.04	5	0.11	29.33	0.6	5.67	0.12	0.0188612	-2.1025	normal	--	--	Molecular Function: nucleic acid binding (GO:0003676);;	K11593|0|sind:105172206|K11593 eukaryotic translation initiation factor 2C | (RefSeq) protein argonaute 4A-like	[J]	Translation, ribosomal structure and biogenesis	PAZ domain;; Argonaute linker 1 domain;; Piwi domain;; Argonaute linker 2 domain;; Piwi domain	Protein argonaute 4A OS=Oryza sativa subsp. japonica OX=39947 GN=AGO4A PE=2 SV=1	J	Translation, ribosomal structure and biogenesis	argonaute 8 [Salvia miltiorrhiza]	molecular function: binding (GO:0005488)	--
c121666.graph_c0	27	1.23	0	0	0	0	0	0	0	0	0	0	9	0.41	0	0	0.350859	-1.66214	normal	--	--	--	--	--	--	--	--	--	--	--	--	--
c79615.graph_c0	11	0.78	1	0.08	0	0	0	0	0	0	0	0	4	0.29	0	0	0.390073	-1.5577	normal	[R]	General function prediction only	--	K01062|7.70247e-17|cme:CYME_CMQ394C|K01062 platelet-activating factor acetylhydrolase [EC:3.1.1.47] | (RefSeq) probable platelet activating factor acetylhydrolase	[I]	Lipid transport and metabolism	Platelet-activating factor acetylhydrolase, isoform II;; Chlorophyllase enzyme;; Chlorophyllase	--	I	Lipid transport and metabolism	platelet-activating factor acetylhydrolase, isoform II-domain-containing protein [Naematelia encephala]	--	Ether lipid metabolism (ko00565)
c93106.graph_c1	3	0.25	4	0.39	6	0.52	9	0.77	0	0	2	0.19	4.33	0.39	3.67	0.32	0.916806	-0.15829	normal	--	--	--	--	--	--	--	--	--	--	--	--	--
c32354.graph_c0	10	0.71	3	0.25	0	0	1	0.07	0	0	0	0	4.33	0.32	0.33	0.02	0.445735	-1.47048	normal	[E]	Amino acid transport and metabolism	Molecular Function: transferase activity (GO:0016740);;	--	[E]	Amino acid transport and metabolism	Aminotransferase class-V;; Cys/Met metabolism PLP-dependent enzyme;; Aminotransferase class I and II	Cysteine desulfurase 1, chloroplastic OS=Arabidopsis thaliana OX=3702 GN=NFS2 PE=1 SV=1	E	Amino acid transport and metabolism	hypothetical protein B0A48_03477 [Rachicladosporium antarcticum]	molecular function: catalytic activity (GO:0003824)	--
c131756.graph_c0	0	0	0	0	8	0.83	0	0	0	0	0	0	2.67	0.28	0	0	0.488856	-1.04147	normal	--	--	--	--	--	--	--	--	--	--	--	--	--
c56639.graph_c0	1	0.15	0	0	0	0	11	1.88	16	2.56	14	2.44	0.33	0.05	13.67	2.29	0.00330313	3.67818	up	--	--	--	--	--	--	--	--	--	--	--	--	--
c121810.graph_c0	0	0	1	0.24	4	0.83	0	0	0	0	0	0	1.67	0.36	0	0	0.488856	-0.977714	normal	--	--	--	--	--	--	--	--	--	--	--	--	--
c115547.graph_c0	20	2.6	4	0.6	3	0.39	0	0	0	0	0	0	9	1.2	0	0	0.0257264	-3.27232	normal	--	--	--	--	--	--	--	--	--	--	--	--	--
c144823.graph_c0	0	0	0	0	0	0	0	0	8	0.91	0	0	0	0	2.67	0.3	0.488856	1.04925	normal	--	--	--	--	[OW]	--	--	--	O	Posttranslational modification, protein turnover, chaperones	--	--	--
c106250.graph_c0	1316	102.18	1122	101.48	1360	108.9	1386	111.22	1109	94.23	1147	99.49	1266	104.19	1214	101.65	0.92798	-0.0149097	normal	[T]	Signal transduction mechanisms	Cellular Component: chloroplast part (GO:0044434);;	--	--	--	FHA domain;; Inner membrane component of T3SS, cytoplasmic domain	Zeaxanthin epoxidase, chloroplastic OS=Solanum lycopersicum OX=4081 PE=2 SV=1	T	Signal transduction mechanisms	uncharacterized protein LOC105170974 isoform X1 [Sesamum indicum]	cellular component: cell (GO:0005623);; cellular component: organelle (GO:0043226);; cellular component: organelle part (GO:0044422);; cellular component: cell part (GO:0044464)	--
c88107.graph_c0	88	7.93	61	6.35	55	5.04	45	4.17	51	4.93	61	5.99	68	6.44	52.33	5.03	0.531161	-0.308385	normal	--	--	Cellular Component: integral component of membrane (GO:0016021);;	--	--	--	--	--	S	Function unknown	hypothetical protein CDL12_01088 [Handroanthus impetiginosus]	cellular component: membrane (GO:0016020);; cellular component: membrane part (GO:0044425)	--
c106449.graph_c0	8	0.21	9	0.44	10	0.28	91	2.96	250	8.4	33	1	9	0.31	124.67	4.12	3.02554e-06	3.48437	up	--	--	Biological Process: carbohydrate metabolic process (GO:0005975);; Cellular Component: integral component of membrane (GO:0016021);; Molecular Function: glucan endo-1,3-beta-D-glucosidase activity (GO:0042973);;	K19891|0|sind:105176360|K19891 glucan endo-1,3-beta-glucosidase 1/2/3 [EC:3.2.1.39] | (RefSeq) glucan endo-1,3-beta-glucosidase 2-like	--	--	Glycosyl hydrolases family 17;; X8 domain	Glucan endo-1,3-beta-glucosidase 2 OS=Arabidopsis thaliana OX=3702 GN=At1g66250 PE=1 SV=2	G	Carbohydrate transport and metabolism	Glucan endo-1,3-beta-D-glucosidase [Handroanthus impetiginosus]	biological process: metabolic process (GO:0008152);; cellular component: membrane (GO:0016020);; cellular component: membrane part (GO:0044425);; molecular function: catalytic activity (GO:0003824)	Starch and sucrose metabolism (ko00500)
c77057.graph_c0	6	0.53	2	0.21	9	0.82	0	0	0	0	2	0.2	5.67	0.52	0.67	0.07	0.344871	-1.70012	normal	--	--	--	--	--	--	--	--	--	--	--	--	--
c74694.graph_c1	0	0	8	0.72	5	0.4	0	0	2	0.17	0	0	4.33	0.37	0.67	0.06	0.488856	-1.18986	normal	--	--	--	--	[T]	Signal transduction mechanisms	Guanylate-kinase-associated protein (GKAP) protein	--	S	Function unknown	--	--	--
c109119.graph_c0	743	18.24	543	14.81	533	13.93	519	12.77	573	15.32	448	12.48	606.33	15.66	513.33	13.52	0.488856	-0.190256	normal	--	--	Biological Process: transcription, DNA-templated (GO:0006351);;	--	--	--	--	SUPPRESSOR OF GAMMA RESPONSE 1 OS=Arabidopsis thaliana OX=3702 GN=SOG1 PE=1 SV=1	S	Function unknown	SUPPRESSOR OF GAMMA RESPONSE 1 [Sesamum indicum]	biological process: metabolic process (GO:0008152);; biological process: cellular process (GO:0009987)	--
c51618.graph_c0	36	4.11	0	0	0	0	0	0	0	0	0	0	12	1.37	0	0	0.270486	-1.91124	normal	[J]	Translation, ribosomal structure and biogenesis	Molecular Function: nucleotide binding (GO:0000166);; Biological Process: maturation of SSU-rRNA from tricistronic rRNA transcript (SSU-rRNA, 5.8S rRNA, LSU-rRNA) (GO:0000462);; Molecular Function: structural constituent of ribosome (GO:0003735);; Biological Process: translation (GO:0006412);; Cellular Component: cytosolic small ribosomal subunit (GO:0022627);;	K02974|5.40982e-45|crb:CARUB_v10002134mg|K02974 small subunit ribosomal protein S24e | (RefSeq) hypothetical protein	[J]	Translation, ribosomal structure and biogenesis	Ribosomal protein S24e	40S ribosomal protein S24-2 OS=Arabidopsis thaliana OX=3702 GN=RPS24B PE=2 SV=2	J	Translation, ribosomal structure and biogenesis	unknown [Lotus japonicus]	molecular function: binding (GO:0005488);; biological process: metabolic process (GO:0008152);; biological process: cellular process (GO:0009987);; biological process: cellular component organization or biogenesis (GO:0071840);; molecular function: structural molecule activity (GO:0005198);; cellular component: cell (GO:0005623);; cellular component: macromolecular complex (GO:0032991);; cellular…	Ribosome (ko03010)
c93901.graph_c0	1	0.09	10	0.99	0	0	2	0.17	0	0	0	0	3.67	0.36	0.67	0.06	0.491351	-1.01419	normal	[C]	Energy production and conversion	Molecular Function: DNA binding (GO:0003677);; Molecular Function: biotin carboxylase activity (GO:0004075);; Molecular Function: pyruvate carboxylase activity (GO:0004736);; Molecular Function: ATP binding (GO:0005524);; Biological Process: pyruvate metabolic process (GO:0006090);; Biological Process: gluconeogenesis (GO:0006094);; Molecular Function: biotin binding (GO:0009374);; Molecular Func…	K01958|1.22318e-41|bvg:104885555|K01958 pyruvate carboxylase [EC:6.4.1.1] | (RefSeq) pyruvate carboxylase-like	[C]	Energy production and conversion	Conserved carboxylase domain;; Biotin-requiring enzyme;; Biotin-lipoyl like;; HlyD family secretion protein	Methylcrotonoyl-CoA carboxylase subunit alpha, mitochondrial OS=Arabidopsis thaliana OX=3702 GN=MCCA PE=1 SV=2	C	Energy production and conversion	pyruvate carboxylase [Kwoniella pini CBS 10737]	molecular function: binding (GO:0005488);; molecular function: catalytic activity (GO:0003824);; biological process: metabolic process (GO:0008152);; biological process: cellular process (GO:0009987);; biological process: single-organism process (GO:0044699)	Citrate cycle (TCA cycle) (ko00020);; Pyruvate metabolism (ko00620);; Carbon metabolism (ko01200);; Biosynthesis of amino acids (ko01230)
c137923.graph_c0	5	0.85	0	0	0	0	0	0	0	0	0	0	1.67	0.28	0	0	0.488856	-0.9675	normal	--	--	--	--	--	--	--	--	--	--	hypothetical protein I203_01129 [Kwoniella mangroviensis CBS 8507]	--	--
c109099.graph_c0	87	3.08	490	25.6	9479	447.05	199	6.39	350	11.66	97	3.39	3352	158.58	215.33	7.15	0.0557241	-2.69939	normal	--	--	--	--	--	--	Hemocyanin, copper containing domain;; Hemocyanin, all-alpha domain;; Hemocyanin, ig-like domain	--	S	Function unknown	hexamerine [Trichophyton violaceum]	--	--
c116482.graph_c0	2	0.26	4	0.6	6	0.79	0	0	1	0.14	1	0.14	4	0.55	0.67	0.09	0.411877	-1.51978	normal	--	--	--	--	--	--	--	--	--	--	--	--	--
c104011.graph_c0	9	0.59	7	0.53	8	0.54	5	0.34	10	0.72	4	0.29	8	0.55	6.33	0.45	0.825665	-0.248858	normal	--	--	--	--	--	--	--	--	--	--	--	--	--
c121312.graph_c0	0	0	0	0	0	0	7	1.27	0	0	0	0	0	0	2.33	0.42	0.488856	1.02835	normal	--	--	--	--	--	--	--	--	--	--	--	--	--
c84849.graph_c0	2	0.12	9	0.63	15	0.94	0	0	0	0	0	0	8.67	0.56	0	0	0.0232719	-3.31149	normal	--	--	--	--	--	--	--	--	--	--	--	--	--
c99679.graph_c1	433	20.96	326	18.37	319	16.03	178	8.71	138	7.23	151	8.25	359.33	18.45	155.67	8.06	1.73984e-06	-1.1484	down	--	--	--	--	--	--	Plant invertase/pectin methylesterase inhibitor	--	--	--	hypothetical protein CDL12_12956 [Handroanthus impetiginosus]	--	--
c76497.graph_c0	6	0.63	7	0.85	0	0	1	0.11	0	0	0	0	4.33	0.49	0.33	0.04	0.419847	-1.53848	normal	--	--	Biological Process: rRNA processing (GO:0006364);; Cellular Component: 90S preribosome (GO:0030686);; Cellular Component: box C/D snoRNP complex (GO:0031428);; Cellular Component: small-subunit processome (GO:0032040);;	K14564|3.46217e-37|jcu:105640221|K14564 nucleolar protein 56 | (RefSeq) nucleolar protein 56-like	[AJ]	--	NOP5NT (NUC127) domain	--	J	Translation, ribosomal structure and biogenesis	hypothetical protein BCR39DRAFT_21276 [Naematelia encephala]	biological process: metabolic process (GO:0008152);; biological process: cellular process (GO:0009987);; biological process: cellular component organization or biogenesis (GO:0071840);; cellular component: cell (GO:0005623);; cellular component: macromolecular complex (GO:0032991);; cellular component: cell part (GO:0044464);; cellular component: membrane-enclosed lumen (GO:0031974);; cellular co…	Ribosome biogenesis in eukaryotes (ko03008)
c101352.graph_c0	1241	42.01	1122	43.46	1049	36.66	1788	64.3	1858	72.2	1421	55.64	1137.33	40.71	1689	64.05	3.66476e-05	0.60876	normal	[I]	Lipid transport and metabolism	Biological Process: very long-chain fatty acid metabolic process (GO:0000038);; Molecular Function: iron ion binding (GO:0005506);; Cellular Component: endoplasmic reticulum (GO:0005783);; Biological Process: fatty acid biosynthetic process (GO:0006633);; Cellular Component: integral component of membrane (GO:0016021);; Biological Process: oxidation-reduction process (GO:0055114);; Molecular Func…	K19706|2.22609e-148|sind:105175803|K19706 dihydroceramide fatty acyl 2-hydroxylase [EC:1.14.18.7] | (RefSeq) fatty acid 2-hydroxylase 1	[I]	Lipid transport and metabolism	Fatty acid hydroxylase superfamily	Dihydroceramide fatty acyl 2-hydroxylase FAH1 OS=Arabidopsis thaliana OX=3702 GN=FAH1 PE=1 SV=1	I	Lipid transport and metabolism	dihydroceramide fatty acyl 2-hydroxylase FAH1 [Sesamum indicum]	biological process: metabolic process (GO:0008152);; biological process: cellular process (GO:0009987);; biological process: single-organism process (GO:0044699);; molecular function: binding (GO:0005488);; cellular component: cell (GO:0005623);; cellular component: organelle (GO:0043226);; cellular component: cell part (GO:0044464);; cellular component: membrane (GO:0016020);; cellular component…	--
c141456.graph_c0	0	0	4	1.11	0	0	0	0	0	0	0	0	1.33	0.37	0	0	0.488856	-0.952425	normal	[O]	Posttranslational modification, protein turnover, chaperones	Biological Process: protein peptidyl-prolyl isomerization (GO:0000413);; Molecular Function: peptidyl-prolyl cis-trans isomerase activity (GO:0003755);; Molecular Function: ubiquitin-protein transferase activity (GO:0004842);; Biological Process: protein folding (GO:0006457);; Biological Process: protein ubiquitination (GO:0016567);;	K10598|1.84317e-23|pop:POPTR_0114s00210g|K10598 peptidyl-prolyl cis-trans isomerase-like 2 [EC:5.2.1.8] | (RefSeq) hypothetical protein	[O]	Posttranslational modification, protein turnover, chaperones	Cyclophilin type peptidyl-prolyl cis-trans isomerase/CLD	Peptidyl-prolyl cis-trans isomerase CYP65 OS=Arabidopsis thaliana OX=3702 GN=CYP65 PE=2 SV=1	O	Posttranslational modification, protein turnover, chaperones	Peptidylprolyl isomerase [Phytophthora palmivora var. palmivora]	biological process: metabolic process (GO:0008152);; biological process: cellular process (GO:0009987);; molecular function: catalytic activity (GO:0003824)	Ubiquitin mediated proteolysis (ko04120)
c99738.graph_c0	49	2.37	21	1.17	30	1.5	76	3.79	44	2.33	102	5.56	33.33	1.68	74	3.89	0.0795539	1.17257	normal	--	--	--	--	--	--	PB1 domain	Protein NLP2 OS=Arabidopsis thaliana OX=3702 GN=NLP2 PE=2 SV=3	S	Function unknown	protein NLP2 [Sesamum indicum]	--	--
c107400.graph_c2	18	0.27	57	2.38	53	0.84	0	0	0	0	1	0.02	42.67	1.16	0.33	0.01	1.23213e-06	-5.14498	down	--	--	--	--	--	--	--	--	--	--	--	--	--
c104505.graph_c0	125	3.21	230	6.96	223	6.14	173	4.67	222	6.96	181	5.62	192.67	5.44	192	5.75	0.962923	0.0211384	normal	--	--	Molecular Function: transcription factor activity, sequence-specific DNA binding (GO:0003700);; Biological Process: regulation of transcription, DNA-templated (GO:0006355);; Molecular Function: sequence-specific DNA binding (GO:0043565);;	K14431|2.60305e-179|sind:105176696|K14431 transcription factor TGA | (RefSeq) transcription factor TGA1	--	--	Seed dormancy control;; bZIP transcription factor;; Basic region leucine zipper	Transcription factor TGA1 OS=Arabidopsis thaliana OX=3702 GN=TGA1 PE=1 SV=2	K	Transcription	PREDICTED: transcription factor TGA4-like isoform X1 [Erythranthe guttata]	biological process: biological regulation (GO:0065007);; molecular function: nucleic acid binding transcription factor activity (GO:0001071);; molecular function: binding (GO:0005488)	Plant hormone signal transduction (ko04075)
c55919.graph_c0	0	0	6	0.57	10	0.85	0	0	0	0	0	0	5.33	0.47	0	0	0.225722	-2.07114	normal	--	--	--	--	--	--	--	--	--	--	--	--	--
c145235.graph_c0	0	0	0	0	0	0	0	0	3	0.7	1	0.24	0	0	1.33	0.31	0.488856	0.95081	normal	--	--	--	--	[G]	Carbohydrate transport and metabolism	--	--	S	Function unknown	uncharacterized protein LOC111412702 [Olea europaea var. sylvestris]	--	--
c100717.graph_c0	191	7.71	188	9.02	144	6.08	236	10.08	264	11.85	157	7.3	174.33	7.6	219	9.74	0.422597	0.356331	normal	--	--	--	--	--	--	Protein of unknown function (DUF688)	--	S	Function unknown	uncharacterized protein At4g00950-like [Sesamum indicum]	--	--
c90918.graph_c0	0	0	0	0	0	0	0	0	4	0.99	0	0	0	0	1.33	0.33	0.488856	0.948192	normal	--	--	--	--	--	--	--	--	--	--	--	--	--
c78849.graph_c0	1	0.07	4	0.31	13	0.91	0	0	1	0.07	0	0	6	0.43	0.33	0.02	0.197232	-2.16041	normal	--	--	--	--	[T]	Signal transduction mechanisms	Dock homology region 2	--	S	Function unknown	hypothetical protein K493DRAFT_297523 [Basidiobolus meristosporus CBS 931.73]	--	--
c109995.graph_c1	17	0.29	60	1.17	45	0.8	0	0	2	0.04	0	0	40.67	0.75	0.67	0.01	1.05978e-05	-4.61697	down	[R]	General function prediction only	--	K14402|7.06561e-174|ppp:PHYPADRAFT_205745|K14402 cleavage and polyadenylation specificity factor subunit 2 | (RefSeq) hypothetical protein	[A]	RNA processing and modification	Metallo-beta-lactamase superfamily domain;; Cleavage and polyadenylation factor 2 C-terminal;; Beta-Casp domain;; Zn-dependent metallo-hydrolase RNA specificity domain	Cleavage and polyadenylation specificity factor subunit 2 OS=Arabidopsis thaliana OX=3702 GN=CPSF100 PE=1 SV=2	J	Translation, ribosomal structure and biogenesis	predicted protein [Physcomitrella patens]	--	mRNA surveillance pathway (ko03015)
c101913.graph_c0	163	6.59	203	9.43	136	5.96	193	8.07	179	7.98	158	7.26	167.33	7.33	176.67	7.77	0.769722	0.105983	normal	[J]	Translation, ribosomal structure and biogenesis	Molecular Function: diphthine synthase activity (GO:0004164);; Biological Process: peptidyl-diphthamide biosynthetic process from peptidyl-histidine (GO:0017183);; Biological Process: methylation (GO:0032259);;	K00586|5.205e-144|sind:105159337|K00586 diphthine methyl ester synthase [EC:2.1.1.314] | (RefSeq) probable diphthine synthase	[J]	Translation, ribosomal structure and biogenesis	Tetrapyrrole (Corrin/Porphyrin) Methylases	Probable diphthine methyl ester synthase OS=Arabidopsis thaliana OX=3702 GN=At4g31790 PE=2 SV=1	J	Translation, ribosomal structure and biogenesis	probable diphthine methyl ester synthase [Sesamum indicum]	biological process: metabolic process (GO:0008152);; molecular function: catalytic activity (GO:0003824);; biological process: cellular process (GO:0009987);; biological process: biological regulation (GO:0065007)	--
c60315.graph_c0	190	12.81	281	22	244	16.98	1134	78.39	1653	121.05	1157	87.18	238.33	17.26	1314.67	95.54	1.28733e-22	2.46831	up	--	--	Biological Process: transcription, DNA-templated (GO:0006351);;	K09286|4.95477e-50|sind:105157670|K09286 EREBP-like factor | (RefSeq) dehydration-responsive element-binding protein 3	--	--	AP2 domain	Ethylene-responsive transcription factor TINY OS=Arabidopsis thaliana OX=3702 GN=TINY PE=2 SV=1	--	--	hypothetical protein CDL12_06354 [Handroanthus impetiginosus]	biological process: metabolic process (GO:0008152);; biological process: cellular process (GO:0009987)	--
c114628.graph_c0	1155	16.92	874	14.8	1067	16.47	1109	17	1064	17.08	969	16.28	1032	16.06	1047.33	16.79	0.62232	0.0707186	normal	--	--	--	--	[R]	General function prediction only	PPR repeat family;; PPR repeat;; PPR repeat;; Pentatricopeptide repeat domain;; Pentacotripeptide-repeat region of PRORP;; Mitochondrial 28S ribosomal protein S27	Pentatricopeptide repeat-containing protein At5g16420, mitochondrial OS=Arabidopsis thaliana OX=3702 GN=At5g16420 PE=2 SV=1	S	Function unknown	PREDICTED: pentatricopeptide repeat-containing protein At5g16420, mitochondrial-like [Erythranthe guttata]	--	--
c130497.graph_c0	0	0	7	0.98	1	0.12	0	0	0	0	0	0	2.67	0.37	0	0	0.475352	-1.31174	normal	--	--	--	--	--	--	--	--	--	--	--	--	--
c165911.graph_c0	4	0.81	0	0	0	0	0	0	0	0	0	0	1.33	0.27	0	0	0.488856	-0.929623	normal	--	--	--	--	--	--	--	--	S	Function unknown	hypothetical protein I203_06471 [Kwoniella mangroviensis CBS 8507]	--	--
c82659.graph_c1	31	2.21	0	0	0	0	0	0	0	0	0	0	10.33	0.74	0	0	0.31107	-1.78131	normal	[O]	Posttranslational modification, protein turnover, chaperones	Molecular Function: ATP binding (GO:0005524);; Cellular Component: extracellular region (GO:0005576);; Cellular Component: intracellular (GO:0005622);;	K03283|1.22886e-122|aip:107614624|K03283 heat shock 70kDa protein 1/8 | (RefSeq) heat shock 70 kDa protein 5-like	[O]	Posttranslational modification, protein turnover, chaperones	Hsp70 protein;; MreB/Mbl protein	Probable mediator of RNA polymerase II transcription subunit 37c OS=Arabidopsis thaliana OX=3702 GN=MED37D PE=1 SV=2	O	Posttranslational modification, protein turnover, chaperones	putative hsp70-like protein [Diplodia seriata]	molecular function: binding (GO:0005488);; cellular component: extracellular region (GO:0005576);; cellular component: cell (GO:0005623);; cellular component: cell part (GO:0044464)	Spliceosome (ko03040);; Protein processing in endoplasmic reticulum (ko04141);; Endocytosis (ko04144)
c145410.graph_c0	3	0.81	0	0	0	0	1	0.26	0	0	0	0	1	0.27	0.33	0.09	0.782296	-0.38099	normal	--	--	Biological Process: transport (GO:0006810);;	--	--	--	--	Cation/H(+) antiporter 23, chloroplastic OS=Arabidopsis thaliana OX=3702 GN=CHX23 PE=1 SV=1	--	--	Cation/H(+) exchanger CHX21/CHX [Parasponia andersonii]	biological process: localization (GO:0051179)	--
c117933.graph_c0	0	0	27	1.88	0	0	1	0.06	0	0	0	0	9	0.63	0.33	0.02	0.355599	-1.68824	normal	--	--	--	--	--	--	--	--	--	--	--	--	--
c60837.graph_c0	13	1.03	0	0	2	0.16	0	0	0	0	0	0	5	0.4	0	0	0.298266	-1.83119	normal	[T]	Signal transduction mechanisms	Molecular Function: protein serine/threonine kinase activity (GO:0004674);; Molecular Function: ATP binding (GO:0005524);; Cellular Component: vacuole (GO:0005773);; Biological Process: protein phosphorylation (GO:0006468);; Biological Process: vacuolar protein processing (GO:0006624);; Biological Process: regulation of vacuole fusion, non-autophagic (GO:0032889);;	K08856|1.45597e-17|smo:SELMODRAFT_185952|K08856 serine/threonine kinase 16 [EC:2.7.11.1] | (RefSeq) hypothetical protein	[KIT]	--	Protein kinase domain;; Protein tyrosine kinase	eIF-2-alpha kinase GCN2 OS=Arabidopsis thaliana OX=3702 GN=GCN2 PE=2 SV=2	T	Signal transduction mechanisms	NAK protein kinase [Kwoniella heveanensis CBS 569]	biological process: metabolic process (GO:0008152);; biological process: cellular process (GO:0009987);; molecular function: catalytic activity (GO:0003824);; molecular function: binding (GO:0005488);; cellular component: cell (GO:0005623);; cellular component: organelle (GO:0043226);; cellular component: cell part (GO:0044464);; biological process: biological regulation (GO:0065007)	--
c141775.graph_c0	0	0	0	0	0	0	5	0.78	0	0	2	0.33	0	0	2.33	0.37	0.488856	1.22085	normal	--	--	--	--	--	--	--	Vetispiradiene synthase 1 OS=Solanum tuberosum OX=4113 GN=PVS1 PE=1 SV=1	--	--	germacrene A [Lavandula stoechas]	--	--
c93737.graph_c0	1139	32.74	1252	41.61	1375	41.11	1412	42.01	969	30.41	1387	45.11	1255.33	38.49	1256	39.18	0.864926	0.0432355	normal	--	--	--	--	--	--	--	--	S	Function unknown	uncharacterized protein LOC105165277 isoform X1 [Sesamum indicum]	--	--
c107149.graph_c0	1061	20.85	895	19.74	1119	23.26	1575	31.69	1460	32.27	1407	29.42	1025	21.28	1480.67	31.13	1.46516e-06	0.576788	normal	[G]	Carbohydrate transport and metabolism	Molecular Function: hydrolase activity, hydrolyzing O-glycosyl compounds (GO:0004553);; Biological Process: carbohydrate metabolic process (GO:0005975);;	K01214|2.595e-150|pxb:103933774|K01214 isoamylase [EC:3.2.1.68] | (RefSeq) isoamylase 1, chloroplastic	[G]	Carbohydrate transport and metabolism	Carbohydrate-binding module 48 (Isoamylase N-terminal domain);; Alpha amylase, catalytic domain	Isoamylase 1, chloroplastic OS=Arabidopsis thaliana OX=3702 GN=ISA1 PE=1 SV=1	G	Carbohydrate transport and metabolism	Glycoside hydrolase, catalytic domain-containing protein [Cynara cardunculus var. scolymus]	molecular function: catalytic activity (GO:0003824);; biological process: metabolic process (GO:0008152)	--
c112179.graph_c1	189	6.33	173	6.44	192	6.81	395	13.24	432	15.66	341	12.35	184.67	6.53	389.33	13.75	3.80457e-08	1.11245	up	--	--	Cellular Component: integral component of membrane (GO:0016021);;	--	--	--	C2 domain	FT-interacting protein 1 OS=Arabidopsis thaliana OX=3702 GN=FTIP1 PE=1 SV=1	S	Function unknown	FT-interacting protein 1 [Sesamum indicum]	cellular component: membrane (GO:0016020);; cellular component: membrane part (GO:0044425)	--
c98466.graph_c0	47	5.39	24	3.4	45	6.37	45	5.62	47	6.06	33	4.31	38.67	5.05	41.67	5.33	0.794272	0.158009	normal	dUTPase	;; ;; ;;	Molecular Function: hydrolase activity (GO:0016787);;	K01520|2.49482e-18|sind:105159237|K01520 dUTP pyrophosphatase [EC:3.6.1.23] | (RefSeq) deoxyuridine 5'-triphosphate nucleotidohydrolase-like	[F]	Nucleotide transport and metabolism	dUTPase	Deoxyuridine 5&apos;-triphosphate nucleotidohydrolase OS=Oryza sativa subsp. japonica OX=39947 GN=DUT PE=3 SV=1	F	Nucleotide transport and metabolism	dUTPase [Handroanthus impetiginosus]	molecular function: catalytic activity (GO:0003824)	Pyrimidine metabolism (ko00240)
c98425.graph_c1	394	20.47	244	14.67	175	9.4	327	17.51	307	17.44	245	14.3	271	14.85	293	16.42	0.675187	0.16109	normal	--	--	--	--	--	--	Transcriptional repressor, ovate	Transcription repressor OFP13 OS=Arabidopsis thaliana OX=3702 GN=OFP13 PE=1 SV=1	S	Function unknown	hypothetical protein CDL12_19933 [Handroanthus impetiginosus]	--	--
c106669.graph_c0	581	22.55	499	21.91	481	18.55	574	22.34	472	19.82	617	25.65	520.33	21	554.33	22.6	0.532873	0.141287	normal	--	--	--	--	--	--	B-box zinc finger	B-box zinc finger protein 21 OS=Arabidopsis thaliana OX=3702 GN=BBX21 PE=1 SV=1	S	Function unknown	uncharacterized protein LOC105169684 isoform X1 [Sesamum indicum]	--	--
c94961.graph_c0	5	1.04	2	0.48	1	0.21	0	0	1	0.21	0	0	2.67	0.58	0.33	0.07	0.488856	-1.30781	normal	--	--	--	--	--	--	--	--	--	--	hypothetical protein MIMGU_mgv1a001694mg [Erythranthe guttata]	--	--
c116863.graph_c0	1	0.21	3	0.74	6	1.26	0	0	0	0	0	0	3.33	0.74	0	0	0.230339	-2.06048	normal	[J]	Translation, ribosomal structure and biogenesis	Molecular Function: RNA binding (GO:0003723);; Molecular Function: structural constituent of ribosome (GO:0003735);; Molecular Function: ATP binding (GO:0005524);; Biological Process: translation (GO:0006412);; Cellular Component: cytosolic large ribosomal subunit (GO:0022625);; Molecular Function: transferase activity, transferring acyl groups, acyl groups converted into alkyl on transfer (GO:00…	K02924|2.04836e-21|ppp:PHYPADRAFT_187356|K02924 large subunit ribosomal protein L39e | (RefSeq) hypothetical protein	[J]	Translation, ribosomal structure and biogenesis	Ribosomal L39 protein	60S ribosomal protein L39 OS=Zea mays OX=4577 GN=RPL39 PE=3 SV=1	J	Translation, ribosomal structure and biogenesis	ribosomal protein L39e [Naematelia encephala]	molecular function: binding (GO:0005488);; molecular function: structural molecule activity (GO:0005198);; biological process: metabolic process (GO:0008152);; biological process: cellular process (GO:0009987);; cellular component: cell (GO:0005623);; cellular component: macromolecular complex (GO:0032991);; cellular component: organelle (GO:0043226);; cellular component: organelle part (GO:00444…	Ribosome (ko03010)
c60233.graph_c0	4	0.17	11	0.55	20	0.89	0	0	0	0	0	0	11.67	0.54	0	0	0.00563231	-3.8063	down	--	--	--	--	--	--	--	--	--	--	--	--	--
c84214.graph_c0	0	0	4	0.69	0	0	10	1.83	5	0.78	2	0.32	1.33	0.23	5.67	0.98	0.488856	1.16262	normal	--	--	--	--	--	--	--	--	--	--	--	--	--
c105286.graph_c1	39	1.13	60	1.78	183	5.41	37	1.1	58	1.56	44	1.26	94	2.77	46.33	1.31	0.298264	-0.910167	normal	Acyl-CoA synthetase (AMP-forming)/AMP-acid ligase II	;; ;; ;;	Biological Process: metabolic process (GO:0008152);; Molecular Function: ligase activity (GO:0016874);;	--	[I]	Lipid transport and metabolism	AMP-binding enzyme;; AMP-binding enzyme;; AMP-binding enzyme C-terminal domain	Acetate/butyrate--CoA ligase AAE7, peroxisomal OS=Arabidopsis thaliana OX=3702 GN=AAE7 PE=1 SV=1	IQ	--	Acyl-CoA synthetase [Handroanthus impetiginosus]	biological process: metabolic process (GO:0008152);; molecular function: catalytic activity (GO:0003824)	--
c101444.graph_c0	2414	65.41	2544	80.87	2884	82.7	2557	72.01	3203	97.02	2454	75.07	2614	76.33	2738	81.37	0.557215	0.106892	normal	[T]	Signal transduction mechanisms	Molecular Function: nucleotide binding (GO:0000166);; Molecular Function: protein serine/threonine kinase activity (GO:0004674);; Cellular Component: nucleus (GO:0005634);; Cellular Component: cytoplasm (GO:0005737);; Biological Process: protein phosphorylation (GO:0006468);; Biological Process: intracellular signal transduction (GO:0035556);;	K14498|1.12727e-125|vvi:100232851|K14498 serine/threonine-protein kinase SRK2 [EC:2.7.11.1] | (RefSeq) GDBRPK; serine/threonine-protein kinase SAPK2	[T]	Signal transduction mechanisms	Protein kinase domain;; Protein kinase domain;; Protein tyrosine kinase	Serine/threonine-protein kinase SAPK3 OS=Oryza sativa subsp. japonica OX=39947 GN=SAPK3 PE=1 SV=1	T	Signal transduction mechanisms	serine/threonine-protein kinase SAPK1-like isoform X1 [Manihot esculenta]	molecular function: binding (GO:0005488);; biological process: metabolic process (GO:0008152);; biological process: cellular process (GO:0009987);; molecular function: catalytic activity (GO:0003824);; cellular component: cell (GO:0005623);; cellular component: organelle (GO:0043226);; cellular component: cell part (GO:0044464);; biological process: signaling (GO:0023052);; biological process: si…	Plant hormone signal transduction (ko04075)
c103318.graph_c1	3	0.76	0	0	0	0	2	0.49	0	0	1	0.26	1	0.25	1	0.25	0.981007	0.0368305	normal	--	--	--	--	--	--	--	--	--	--	--	--	--
c122520.graph_c0	0	0	4	1.16	3	0.73	0	0	0	0	0	0	2.33	0.63	0	0	0.488856	-1.24324	normal	--	--	--	--	--	--	--	--	--	--	--	--	--
c97232.graph_c0	329	17.81	199	12.58	237	13.38	242	13.36	237	14.13	207	12.69	255	14.59	228.67	13.39	0.730476	-0.100768	normal	--	--	Molecular Function: zinc ion binding (GO:0008270);; Cellular Component: integral component of membrane (GO:0016021);;	--	[O]	Posttranslational modification, protein turnover, chaperones	Ring finger domain;; RING-like zinc finger;; Zinc finger, C3HC4 type (RING finger);; RING-H2 zinc finger domain;; Zinc finger, C3HC4 type (RING finger);; Anaphase-promoting complex subunit 11 RING-H2 finger	RING-H2 finger protein ATL80 OS=Arabidopsis thaliana OX=3702 GN=ATL80 PE=2 SV=1	O	Posttranslational modification, protein turnover, chaperones	hypothetical protein CDL12_12695 [Handroanthus impetiginosus]	molecular function: binding (GO:0005488);; cellular component: membrane (GO:0016020);; cellular component: membrane part (GO:0044425)	--
c149241.graph_c0	3	0.76	0	0	0	0	0	0	0	0	0	0	1	0.25	0	0	0.491351	-0.875738	normal	--	--	--	--	--	--	--	--	--	--	--	--	--
c98634.graph_c0	106	4.94	75	3.87	76	3.59	64	3.05	54	2.83	49	2.57	85.67	4.13	55.67	2.82	0.261489	-0.56171	normal	--	--	--	--	--	--	--	--	S	Function unknown	uncharacterized protein LOC105161355 isoform X1 [Sesamum indicum]	--	--
c109358.graph_c0	1450	35.74	1338	38.33	1578	40.05	1849	45.28	1739	44.96	1720	48.87	1455.33	38.04	1769.33	46.37	0.00861917	0.326696	normal	--	--	--	--	[L]	Replication, recombination and repair	Smr domain	SMR domain-containing protein At5g58720 OS=Arabidopsis thaliana OX=3702 GN=PIPC PE=1 SV=1	S	Function unknown	SMR domain-containing protein At5g58720 isoform X1 [Sesamum indicum]	--	--
c115443.graph_c0	6	1.39	3	0.8	0	0	6	1.35	0	0	3	0.71	3	0.73	3	0.69	0.986412	0.0278904	normal	--	--	--	--	--	--	--	--	--	--	--	--	--
c83876.graph_c0	2	0.15	9	0.8	1	0.08	7	0.55	3	0.25	3	0.25	4	0.34	4.33	0.35	0.967832	0.0594813	normal	--	--	--	--	--	--	--	--	--	--	--	--	--
c108429.graph_c1	17	1.66	13	1.48	10	0.99	7	0.69	9	0.94	2	0.21	13.33	1.38	6	0.61	0.479621	-0.964236	normal	--	--	--	--	--	--	--	--	--	--	--	--	--
c68013.graph_c2	2	0.12	9	0.63	12	0.76	0	0	0	0	0	0	7.67	0.5	0	0	0.0323439	-3.1761	normal	--	--	--	--	[U]	Intracellular trafficking, secretion, and vesicular transport	MSP (Major sperm protein) domain	--	U	Intracellular trafficking, secretion, and vesicular transport	--	--	--
c98641.graph_c0	138	9.25	218	16.69	190	12.72	252	16.55	242	17.4	243	17.49	182	12.89	245.67	17.15	0.259099	0.455546	normal	--	--	--	--	[R]	General function prediction only	--	Auxilin-like protein 1 OS=Arabidopsis thaliana OX=3702 GN=AUL1 PE=2 SV=2	S	Function unknown	Auxilin-like protein and related proteins containing DnaJ domain [Handroanthus impetiginosus]	--	--
c125387.graph_c0	10	0.89	0	0	0	0	0	0	0	0	0	0	3.33	0.3	0	0	0.488856	-1.06221	normal	--	--	--	--	--	--	--	--	S	Function unknown	hypothetical protein C364_06291 [Cryptococcus neoformans var. grubii Bt63]	--	--
c147754.graph_c0	0	0	0	0	4	1.04	0	0	0	0	0	0	1.33	0.35	0	0	0.488856	-0.937476	normal	--	--	--	--	[S]	Function unknown	--	--	S	Function unknown	--	--	--
c132798.graph_c0	1	0.12	1	0.14	6	0.74	0	0	0	0	0	0	2.67	0.33	0	0	0.335512	-1.72815	normal	[Q]	Secondary metabolites biosynthesis, transport and catabolism	--	--	[W]	Extracellular structures	FG-GAP repeat;; Repeat domain in Vibrio, Colwellia, Bradyrhizobium and Shewanella	--	U	Intracellular trafficking, secretion, and vesicular transport	Integrin alpha [Ectocarpus siliculosus]	--	--
c103658.graph_c0	10	0.23	68	1.66	50	1.1	1	0.02	0	0	3	0.07	42.67	1	1.33	0.03	0.0001694	-3.9807	down	[M]	Cell wall/membrane/envelope biogenesis	--	K03098|2.81519e-08|sind:105162288|K03098 apolipoprotein D and lipocalin family protein | (RefSeq) apolipoprotein D-like	[M]	Cell wall/membrane/envelope biogenesis	Lipocalin / cytosolic fatty-acid binding protein family;; Lipocalin-like domain	--	M	Cell wall/membrane/envelope biogenesis	PREDICTED: temperature-induced lipocalin-1 [Ipomoea nil]	--	--
c125454.graph_c0	6	1.41	0	0	0	0	0	0	0	0	0	0	2	0.47	0	0	0.488856	-0.995785	normal	--	--	--	--	--	--	--	--	L	Replication, recombination and repair	alkylated DNA repair protein AlkB [Cryptococcus depauperatus CBS 7855]	--	--
c109747.graph_c2	602	18.7	548	19.68	805	26.09	831	26.82	781	26.71	808	28.68	651.67	21.49	806.67	27.4	0.136051	0.354522	normal	[C]	Energy production and conversion	Molecular Function: FMN binding (GO:0010181);; Molecular Function: oxidoreductase activity (GO:0016491);; Biological Process: oxidation-reduction process (GO:0055114);;	K05894|0|cit:107174224|K05894 12-oxophytodienoic acid reductase [EC:1.3.1.42] | (RefSeq) putative 12-oxophytodienoate reductase 11	[CR]	--	NADH:flavin oxidoreductase / NADH oxidase family;; NADH:flavin oxidoreductase / NADH oxidase family	12-oxophytodienoate reductase 2 OS=Arabidopsis thaliana OX=3702 GN=OPR2 PE=1 SV=2	C	Energy production and conversion	PREDICTED: putative 12-oxophytodienoate reductase 11 [Citrus sinensis]	molecular function: binding (GO:0005488);; biological process: metabolic process (GO:0008152);; biological process: single-organism process (GO:0044699);; molecular function: catalytic activity (GO:0003824)	alpha-Linolenic acid metabolism (ko00592)
c134523.graph_c0	1	0.24	0	0	3	0.71	0	0	0	0	0	0	1.33	0.32	0	0	0.488856	-0.935541	normal	--	--	Molecular Function: carboxypeptidase activity (GO:0004180);;	--	--	--	Serine carboxypeptidase	--	E	Amino acid transport and metabolism	carboxypeptidase S1 like B [Cladophialophora yegresii CBS 114405]	biological process: metabolic process (GO:0008152);; molecular function: catalytic activity (GO:0003824)	--
c108245.graph_c0	165	13.33	43	4.26	74	6.36	5	0.58	13	1.41	2	0.22	94	7.98	6.67	0.74	1.01705e-05	-3.40083	down	--	--	Molecular Function: structural constituent of ribosome (GO:0003735);; Cellular Component: ribosome (GO:0005840);; Biological Process: translation (GO:0006412);;	K02883|5.83688e-51|bpg:Bathy10g01350|K02883 large subunit ribosomal protein L18e | (RefSeq) hypothetical protein	[J]	Translation, ribosomal structure and biogenesis	Ribosomal protein 60S L18 and 50S L18e	60S ribosomal protein L18-2 OS=Arabidopsis thaliana OX=3702 GN=RPL18B PE=1 SV=2	J	Translation, ribosomal structure and biogenesis	60S ribosomal protein L18-B [Rachicladosporium antarcticum]	molecular function: structural molecule activity (GO:0005198);; cellular component: cell (GO:0005623);; cellular component: macromolecular complex (GO:0032991);; cellular component: organelle (GO:0043226);; cellular component: cell part (GO:0044464);; biological process: metabolic process (GO:0008152);; biological process: cellular process (GO:0009987)	Ribosome (ko03010)
c52145.graph_c0	37	2.59	0	0	0	0	0	0	0	0	0	0	12.33	0.86	0	0	0.263378	-1.93522	normal	[C]	Energy production and conversion	--	--	[I]	Lipid transport and metabolism	short chain dehydrogenase;; Enoyl-(Acyl carrier protein) reductase	--	S	Function unknown	hypothetical protein TREMEDRAFT_56366 [Tremella mesenterica DSM 1558]	--	--
c109786.graph_c0	980	16.67	853	16.59	1247	22.28	1504	26.52	1706	31.69	1235	23.84	1026.67	18.51	1481.67	27.35	0.0047034	0.570936	normal	NADPH-dependent curcumin reductase CurA	;; ;; ;;	Molecular Function: acetolactate synthase activity (GO:0003984);; Cellular Component: cytosol (GO:0005829);; Biological Process: leucine metabolic process (GO:0006551);; Biological Process: valine metabolic process (GO:0006573);; Biological Process: branched-chain amino acid biosynthetic process (GO:0009082);; Molecular Function: amino acid binding (GO:0016597);;	K01653|0|sind:105166891|K01653 acetolactate synthase I/III small subunit [EC:2.2.1.6] | (RefSeq) acetolactate synthase small subunit 1, chloroplastic-like	[E]	Amino acid transport and metabolism	Small subunit of acetolactate synthase;; ACT domain;; ACT domain;; ACT domain;; Zinc-binding dehydrogenase;; N-terminal domain of oxidoreductase;; Zinc-binding dehydrogenase	Acetolactate synthase small subunit 1, chloroplastic OS=Arabidopsis thaliana OX=3702 GN=VAT1 PE=1 SV=1	E	Amino acid transport and metabolism	PREDICTED: acetolactate synthase small subunit 1, chloroplastic [Erythranthe guttata]	molecular function: catalytic activity (GO:0003824);; cellular component: cell (GO:0005623);; cellular component: cell part (GO:0044464);; biological process: metabolic process (GO:0008152);; biological process: cellular process (GO:0009987);; biological process: single-organism process (GO:0044699);; molecular function: binding (GO:0005488)	Valine, leucine and isoleucine biosynthesis (ko00290);; Butanoate metabolism (ko00650);; C5-Branched dibasic acid metabolism (ko00660);; Pantothenate and CoA biosynthesis (ko00770);; 2-Oxocarboxylic acid metabolism (ko01210);; Biosynthesis of amino acids (ko01230)
c109300.graph_c2	81	1.33	81	1.46	65	1.12	462	7.92	577	9.67	385	7.41	75.67	1.3	474.67	8.33	9.0346e-25	2.65824	up	--	--	Molecular Function: zinc ion binding (GO:0008270);; Cellular Component: integral component of membrane (GO:0016021);; Molecular Function: protein-cysteine S-palmitoyltransferase activity (GO:0019706);;	K20027|0|sind:105160003|K20027 palmitoyltransferase ZDHHC1/11 [EC:2.3.1.225] | (RefSeq) probable protein S-acyltransferase 22	[R]	General function prediction only	DHHC palmitoyltransferase	Probable protein S-acyltransferase 22 OS=Arabidopsis thaliana OX=3702 GN=PAT22 PE=2 SV=2	S	Function unknown	probable protein S-acyltransferase 22 [Sesamum indicum]	molecular function: binding (GO:0005488);; cellular component: membrane (GO:0016020);; cellular component: membrane part (GO:0044425);; molecular function: catalytic activity (GO:0003824)	--
c58743.graph_c0	62	3.78	8	0.56	0	0	0	0	0	0	0	0	23.33	1.45	0	0	0.0128049	-3.58181	normal	[O]	Posttranslational modification, protein turnover, chaperones	Cellular Component: mitochondrial matrix (GO:0005759);; Biological Process: cellular iron ion homeostasis (GO:0006879);; Molecular Function: ferrous iron binding (GO:0008198);; Molecular Function: iron-sulfur transferase activity (GO:0036455);; Cellular Component: protein complex (GO:0043234);; Biological Process: [2Fe-2S] cluster assembly (GO:0044571);; Molecular Function: 2 iron, 2 sulfur clust…	--	[C]	Energy production and conversion	NifU-like N terminal domain	Iron-sulfur cluster assembly protein 1 OS=Arabidopsis thaliana OX=3702 GN=ISU1 PE=2 SV=1	C	Energy production and conversion	iron sulfur cluster assembly protein 2, mitochondrial [Cryptococcus neoformans var. grubii c45]	cellular component: cell (GO:0005623);; cellular component: membrane-enclosed lumen (GO:0031974);; cellular component: organelle (GO:0043226);; cellular component: organelle part (GO:0044422);; cellular component: cell part (GO:0044464);; biological process: cellular process (GO:0009987);; biological process: single-organism process (GO:0044699);; biological process: biological regulation (GO:006…	--
c104867.graph_c0	88	1.5	86	1.73	67	1.25	89	1.73	97	2.04	58	1.23	80.33	1.49	81.33	1.67	0.917458	0.0495323	normal	--	--	Cellular Component: plasma membrane (GO:0005886);;	--	--	--	NPH3 family;; BTB/POZ domain	BTB/POZ domain-containing protein At5g48800 OS=Arabidopsis thaliana OX=3702 GN=At5g48800 PE=2 SV=1	S	Function unknown	BTB/POZ domain-containing protein At5g48800-like isoform X2 [Sesamum indicum]	cellular component: cell (GO:0005623);; cellular component: membrane (GO:0016020);; cellular component: cell part (GO:0044464)	--
c76867.graph_c1	0	0	6	0.66	8	0.78	0	0	0	0	0	0	4.67	0.48	0	0	0.26719	-1.9316	normal	--	--	--	--	--	--	--	--	--	--	--	--	--
c114814.graph_c0	2220	69.99	1748	69.48	1916	68.75	1340	43.47	1205	42.06	1248	50.19	1961.33	69.41	1264.33	45.24	4.5208e-07	-0.582455	normal	--	--	--	--	--	--	--	--	S	Function unknown	PREDICTED: uncharacterized protein LOC101267108 [Solanum lycopersicum]	--	--
c72381.graph_c0	3	0.23	15	1.33	0	0	0	0	1	0.08	1	0.08	6	0.52	0.67	0.05	0.370005	-1.65889	normal	[K]	Transcription	Biological Process: nuclear-transcribed mRNA catabolic process, exonucleolytic (GO:0000291);; Cellular Component: P-body (GO:0000932);; Molecular Function: single-stranded DNA binding (GO:0003697);; Molecular Function: single-stranded RNA binding (GO:0003727);; Molecular Function: DNA-directed 5'-3' RNA polymerase activity (GO:0003899);; Cellular Component: DNA-directed RNA polymerase II, core co…	K03015|5.31485e-33|pxb:103946851|K03015 DNA-directed RNA polymerase II subunit RPB7 | (RefSeq) DNA-directed RNA polymerase II subunit RPB7	[K]	Transcription	S1 RNA binding domain	DNA-directed RNA polymerase II subunit RPB7 OS=Glycine max OX=3847 PE=2 SV=1	K	Transcription	DNA-directed RNA polymerase II subunit rpb7 [Puccinia graminis f. sp. tritici CRL 75-36-700-3]	biological process: metabolic process (GO:0008152);; biological process: cellular process (GO:0009987);; biological process: biological regulation (GO:0065007);; cellular component: cell (GO:0005623);; cellular component: macromolecular complex (GO:0032991);; cellular component: organelle (GO:0043226);; cellular component: cell part (GO:0044464);; molecular function: binding (GO:0005488);; molecu…	Purine metabolism (ko00230);; Pyrimidine metabolism (ko00240);; RNA polymerase (ko03020)
c115550.graph_c0	2	0.32	6	1.11	6	0.96	1	0.16	0	0	0	0	4.67	0.8	0.33	0.05	0.234978	-2.028	normal	--	--	--	--	--	--	--	--	--	--	--	--	--
c83452.graph_c0	7	1.03	0	0	0	0	0	0	0	0	0	0	2.33	0.34	0	0	0.488856	-1.01782	normal	--	--	--	--	--	--	--	--	--	--	--	--	--
c103095.graph_c1	522	15.77	1	0.05	2	0.07	5	0.17	7	0.23	3	0.11	175	5.3	5	0.17	0.0838293	-2.68889	normal	[R]	General function prediction only	Molecular Function: oxidoreductase activity (GO:0016491);; Biological Process: oxidation-reduction process (GO:0055114);;	--	--	--	Putative oxidoreductase C terminal;; Oxidoreductase family, NAD-binding Rossmann fold	--	S	Function unknown	hypothetical protein C362_00413 [Cryptococcus neoformans var. grubii Bt1]	biological process: metabolic process (GO:0008152);; biological process: single-organism process (GO:0044699);; molecular function: catalytic activity (GO:0003824)	--
c27031.graph_c0	3	0.75	0	0	0	0	0	0	0	0	0	0	1	0.25	0	0	0.491351	-0.875738	normal	--	--	--	--	--	--	--	--	--	--	--	--	--
c92396.graph_c1	37	1.17	23	1.34	25	1.1	35	1.77	29	1.15	39	1.79	28.33	1.2	34.33	1.57	0.604474	0.323093	normal	[I]	Lipid transport and metabolism	Molecular Function: iron ion binding (GO:0005506);; Biological Process: terpenoid biosynthetic process (GO:0016114);; Molecular Function: 4-hydroxy-3-methylbut-2-en-1-yl diphosphate synthase activity (GO:0046429);; Biological Process: oxidation-reduction process (GO:0055114);;	K03526|1.5629e-25|sind:105170711|K03526 (E)-4-hydroxy-3-methylbut-2-enyl-diphosphate synthase [EC:1.17.7.1 1.17.7.3] | (RefSeq) 4-hydroxy-3-methylbut-2-en-1-yl diphosphate synthase, chloroplastic	--	--	--	4-hydroxy-3-methylbut-2-en-1-yl diphosphate synthase (ferredoxin), chloroplastic OS=Arabidopsis thaliana OX=3702 GN=ISPG PE=1 SV=1	I	Lipid transport and metabolism	chloroplast 4-hydroxy-3-methylbut-2-enyl diphosphate synthase [Picrorhiza kurrooa]	molecular function: binding (GO:0005488);; biological process: metabolic process (GO:0008152);; biological process: cellular process (GO:0009987);; biological process: single-organism process (GO:0044699);; molecular function: catalytic activity (GO:0003824)	Terpenoid backbone biosynthesis (ko00900)
c110338.graph_c0	82	2.89	45	1.84	67	2.46	64	2.34	58	2.25	59	2.37	64.67	2.4	60.33	2.32	0.937817	-0.0388934	normal	--	--	Biological Process: fruit development (GO:0010154);;	--	[R]	General function prediction only	PPR repeat family;; PPR repeat;; PPR repeat;; Pentatricopeptide repeat domain;; Pentacotripeptide-repeat region of PRORP	Putative pentatricopeptide repeat-containing protein At1g53330 OS=Arabidopsis thaliana OX=3702 GN=At1g53330 PE=3 SV=1	S	Function unknown	hypothetical protein CDL12_15266 [Handroanthus impetiginosus]	biological process: reproduction (GO:0000003);; biological process: reproductive process (GO:0022414);; biological process: multicellular organismal process (GO:0032501);; biological process: developmental process (GO:0032502);; biological process: single-organism process (GO:0044699)	--
c105856.graph_c0	16	0.55	20	0.8	19	0.68	16	0.57	27	1.02	17	0.67	18.33	0.68	20	0.75	0.85096	0.150663	normal	--	--	--	--	--	--	--	--	--	--	--	--	--
c53766.graph_c0	9	1.12	0	0	0	0	0	0	0	0	0	0	3	0.37	0	0	0.488856	-1.05004	normal	--	--	--	--	--	--	--	--	--	--	hypothetical protein I302_02538 [Kwoniella bestiolae CBS 10118]	--	--
c123256.graph_c0	5	0.5	0	0	7	0.72	0	0	0	0	0	0	4	0.41	0	0	0.339183	-1.70874	normal	--	--	--	--	--	--	--	--	--	--	--	--	--
c74617.graph_c0	28	0.94	19	0.74	48	1.69	0	0	0	0	0	0	31.67	1.12	0	0	3.553e-06	-5.38062	down	--	--	--	--	--	--	Agenet domain	--	S	Function unknown	uncharacterized protein LOC105175245 [Sesamum indicum]	--	--
c100667.graph_c0	342	14.08	208	9.89	197	8.41	54	2.29	100	4.51	76	3.54	249	10.79	76.67	3.45	4.03234e-05	-1.60174	down	--	--	Molecular Function: DNA binding (GO:0003677);; Cellular Component: nucleus (GO:0005634);; Biological Process: regulation of transcription, DNA-templated (GO:0006355);;	--	--	--	No apical meristem (NAM) protein	NAC domain-containing protein 22 OS=Oryza sativa subsp. japonica OX=39947 GN=NAC022 PE=2 SV=1	S	Function unknown	NAC domain-containing protein 35-like [Sesamum indicum]	molecular function: binding (GO:0005488);; cellular component: cell (GO:0005623);; cellular component: organelle (GO:0043226);; cellular component: cell part (GO:0044464);; biological process: biological regulation (GO:0065007)	--
c72649.graph_c0	9	0.86	5	0.56	0	0	0	0	0	0	0	0	4.67	0.47	0	0	0.279534	-1.89049	normal	--	--	Cellular Component: membrane (GO:0016020);;	--	[U]	Intracellular trafficking, secretion, and vesicular transport	--	--	U	Intracellular trafficking, secretion, and vesicular transport	putative longevity-assurance protein-like protein [Kockovaella imperatae]	cellular component: membrane (GO:0016020)	--
c110044.graph_c1	47	5.96	28	3.95	28	3.35	8	1.15	11	1.58	6	0.77	34.33	4.42	8.33	1.17	0.015094	-1.84552	normal	--	--	--	--	--	--	--	Putative late blight resistance protein homolog R1B-23 OS=Solanum demissum OX=50514 GN=R1B-23 PE=3 SV=1	S	Function unknown	putative late blight resistance protein homolog R1B-14 [Sesamum indicum]	--	--
c93527.graph_c0	9	0.16	51	1.02	32	0.58	0	0	0	0	0	0	30.67	0.59	0	0	1.74248e-05	-5.16331	down	[G]	Carbohydrate transport and metabolism	--	--	[G]	Carbohydrate transport and metabolism	Alpha amylase, catalytic domain	--	G	Carbohydrate transport and metabolism	PREDICTED: probable alpha-glucosidase [Ziziphus jujuba]	--	--
c110793.graph_c0	200	5.83	211	6.49	262	7.32	520	18.63	445	17.13	320	13.18	224.33	6.55	428.33	16.31	0.000360596	0.956501	normal	--	--	Cellular Component: plasma membrane (GO:0005886);; Molecular Function: sodium ion transmembrane transporter activity (GO:0015081);; Biological Process: sodium ion transmembrane transport (GO:0035725);;	--	[P]	Inorganic ion transport and metabolism	Cation transport protein	Probable cation transporter HKT6 OS=Oryza sativa subsp. japonica OX=39947 GN=HKT6 PE=2 SV=2	P	Inorganic ion transport and metabolism	sodium transporter HKT1 [Sesamum indicum]	cellular component: cell (GO:0005623);; cellular component: membrane (GO:0016020);; cellular component: cell part (GO:0044464);; biological process: localization (GO:0051179);; molecular function: transporter activity (GO:0005215)	--
c109827.graph_c0	643	19.99	414	14.86	555	17.95	545	17.55	494	16.93	529	18.73	537.33	17.6	522.67	17.74	0.939247	0.0176728	normal	[S]	Function unknown	--	--	[R]	General function prediction only	Uncharacterised protein family (UPF0160)	--	S	Function unknown	UPF0160 protein isoform X1 [Sesamum indicum]	--	--
c95448.graph_c0	5	0.05	66	0.81	61	0.68	1	0.01	1	0.01	0	0	44	0.51	0.67	0.01	4.86913e-05	-4.52613	down	--	--	--	--	--	--	--	--	T	Signal transduction mechanisms	hypothetical protein O9G_001364 [Rozella allomycis CSF55]	--	--
c111174.graph_c1	806	13.48	754	14.55	900	15.36	622	12.24	593	12.08	657	13.79	820	14.46	624	12.7	0.0688474	-0.344552	normal	[P]	Inorganic ion transport and metabolism	Molecular Function: nucleotide binding (GO:0000166);; Molecular Function: copper ion binding (GO:0005507);; Cellular Component: integral component of membrane (GO:0016021);; Molecular Function: cation-transporting ATPase activity (GO:0019829);; Biological Process: metal ion transport (GO:0030001);; Biological Process: cation transmembrane transport (GO:0098655);;	K17686|0|sind:105163566|K17686 Cu+-exporting ATPase [EC:3.6.3.54] | (RefSeq) probable copper-transporting ATPase HMA5	[P]	Inorganic ion transport and metabolism	E1-E2 ATPase;; Heavy-metal-associated domain;; haloacid dehalogenase-like hydrolase	Copper-transporting ATPase HMA4 OS=Oryza sativa subsp. japonica OX=39947 GN=HMA4 PE=1 SV=1	P	Inorganic ion transport and metabolism	Cation transport ATPase [Handroanthus impetiginosus]	molecular function: binding (GO:0005488);; cellular component: membrane (GO:0016020);; cellular component: membrane part (GO:0044425);; biological process: localization (GO:0051179);; molecular function: catalytic activity (GO:0003824);; molecular function: transporter activity (GO:0005215)	--
c70635.graph_c1	0	0	0	0	5	0.84	0	0	0	0	0	0	1.67	0.28	0	0	0.488856	-0.974816	normal	--	--	--	--	[L]	Replication, recombination and repair	--	--	L	Replication, recombination and repair	Dna2-domain-containing protein [Sanghuangporus baumii]	--	--
c118317.graph_c0	24	1.09	1	0.05	0	0	0	0	0	0	0	0	8.33	0.38	0	0	0.188157	-2.20965	normal	[T]	Signal transduction mechanisms	Biological Process: cellular process (GO:0009987);; Molecular Function: hydrolase activity (GO:0016787);;	--	[T]	Signal transduction mechanisms	Protein-tyrosine phosphatase	Protein-tyrosine-phosphatase PTP1 OS=Arabidopsis thaliana OX=3702 GN=PTP1 PE=1 SV=1	T	Signal transduction mechanisms	hypothetical protein L202_05023, partial [Cryptococcus amylolentus CBS 6039]	biological process: cellular process (GO:0009987);; molecular function: catalytic activity (GO:0003824)	--
c123678.graph_c0	8	1.18	1	0.17	0	0	0	0	0	0	0	0	3	0.45	0	0	0.473361	-1.32033	normal	--	--	Molecular Function: dUTP diphosphatase activity (GO:0004170);; Cellular Component: actin cytoskeleton (GO:0015629);; Biological Process: actin cytoskeleton organization (GO:0030036);; Biological Process: dUTP metabolic process (GO:0046080);; Molecular Function: actin filament binding (GO:0051015);;	--	[Z]	Cytoskeleton	Domain of unknown function (DUF1899)	--	S	Function unknown	deoxyuridine 5&apos;-triphosphate nucleotidohydrolase [Kwoniella bestiolae CBS 10118]	molecular function: catalytic activity (GO:0003824);; cellular component: cell (GO:0005623);; cellular component: organelle (GO:0043226);; cellular component: cell part (GO:0044464);; biological process: cellular process (GO:0009987);; biological process: single-organism process (GO:0044699);; biological process: cellular component organization or biogenesis (GO:0071840);; biological process: met…	--
c120396.graph_c0	10	0.8	0	0	0	0	0	0	0	0	0	0	3.33	0.27	0	0	0.488856	-1.06221	normal	--	--	--	--	--	--	--	--	S	Function unknown	hypothetical protein I203_01195 [Kwoniella mangroviensis CBS 8507]	--	--
c52622.graph_c0	0	0	0	0	0	0	9	1.43	0	0	2	0.34	0	0	3.67	0.59	0.372167	1.6106	normal	--	--	--	--	--	--	--	--	--	--	--	--	--
c76753.graph_c0	22	0.98	9	0.47	0	0	0	0	0	0	0	0	10.33	0.48	0	0	0.0737411	-2.79568	normal	--	--	Biological Process: maturation of SSU-rRNA from tricistronic rRNA transcript (SSU-rRNA, 5.8S rRNA, LSU-rRNA) (GO:0000462);; Biological Process: endonucleolytic cleavage of tricistronic rRNA transcript (SSU-rRNA, 5.8S rRNA, LSU-rRNA) (GO:0000479);; Cellular Component: nucleolus (GO:0005730);; Cellular Component: small-subunit processome (GO:0032040);; Molecular Function: small ribosomal subunit rR…	K14773|2.79039e-15|fve:101305124|K14773 U3 small nucleolar RNA-associated protein 23 | (RefSeq) rRNA-processing protein UTP23 homolog	[R]	General function prediction only	Fcf1	--	S	Function unknown	U3 small nucleolar RNA-associated protein 23 [Kwoniella heveanensis BCC8398]	biological process: metabolic process (GO:0008152);; biological process: cellular process (GO:0009987);; biological process: cellular component organization or biogenesis (GO:0071840);; cellular component: cell (GO:0005623);; cellular component: membrane-enclosed lumen (GO:0031974);; cellular component: organelle (GO:0043226);; cellular component: organelle part (GO:0044422);; cellular component:…	--
c99461.graph_c0	360	15.78	360	18.28	398	18.1	333	15.07	292	14.02	316	15.69	372.67	17.39	313.67	14.93	0.476743	-0.203966	normal	--	--	--	--	[K]	Transcription	Histone-like transcription factor (CBF/NF-Y) and archaeal histone	--	K	Transcription	Class 2 transcription repressor NC2, alpha subunit (DRAP1) [Handroanthus impetiginosus]	--	--
c116778.graph_c0	23	1.81	8	0.73	0	0	0	0	0	0	0	0	10.33	0.85	0	0	0.0765404	-2.77636	normal	[O]	Posttranslational modification, protein turnover, chaperones	Cellular Component: mitochondrial matrix (GO:0005759);; Biological Process: mitochondrial electron transport, succinate to ubiquinone (GO:0006121);; Biological Process: protein-FAD linkage (GO:0018293);;	--	[S]	Function unknown	Flavinator of succinate dehydrogenase	--	S	Function unknown	mitochondrion protein [Cryptococcus neoformans var. neoformans JEC21]	cellular component: cell (GO:0005623);; cellular component: membrane-enclosed lumen (GO:0031974);; cellular component: organelle (GO:0043226);; cellular component: organelle part (GO:0044422);; cellular component: cell part (GO:0044464);; biological process: metabolic process (GO:0008152);; biological process: cellular process (GO:0009987);; biological process: single-organism process (GO:0044699)	--
c78200.graph_c0	2	0.15	9	0.8	0	0	2	0.16	0	0	2	0.17	3.67	0.32	1.33	0.11	0.612605	-0.770931	normal	[C]	Energy production and conversion	Cellular Component: integral component of membrane (GO:0016021);; Molecular Function: oxidoreductase activity (GO:0016491);; Biological Process: oxidation-reduction process (GO:0055114);;	K17871|5.53851e-38|gsl:Gasu_41870|K17871 NADH:ubiquinone reductase (non-electrogenic) [EC:1.6.5.9] | (RefSeq) NADH dehydrogenase isoform 1	[C]	Energy production and conversion	Pyridine nucleotide-disulphide oxidoreductase	Internal alternative NAD(P)H-ubiquinone oxidoreductase A2, mitochondrial OS=Arabidopsis thaliana OX=3702 GN=NDA2 PE=1 SV=1	C	Energy production and conversion	predicted protein [Hordeum vulgare subsp. vulgare]	cellular component: membrane (GO:0016020);; cellular component: membrane part (GO:0044425);; biological process: metabolic process (GO:0008152);; biological process: single-organism process (GO:0044699);; molecular function: catalytic activity (GO:0003824)	--
c119920.graph_c0	4	0.27	5	0.38	6	0.41	11	0.75	8	0.58	5	0.37	5	0.35	8	0.57	0.595207	0.590689	normal	[M]	Cell wall/membrane/envelope biogenesis	Molecular Function: catalytic activity (GO:0003824);; Molecular Function: coenzyme binding (GO:0050662);;	K12449|1.14791e-107|csv:101202932|K12449 UDP-apiose/xylose synthase | (RefSeq) UDP-D-apiose/UDP-D-xylose synthase 2	[GM]	--	NAD dependent epimerase/dehydratase family;; GDP-mannose 4,6 dehydratase	UDP-D-apiose/UDP-D-xylose synthase 2 OS=Arabidopsis thaliana OX=3702 GN=AXS2 PE=2 SV=1	M	Cell wall/membrane/envelope biogenesis	PREDICTED: UDP-D-apiose/UDP-D-xylose synthase 2 [Cucumis sativus]	molecular function: catalytic activity (GO:0003824);; molecular function: binding (GO:0005488)	Amino sugar and nucleotide sugar metabolism (ko00520)
c113212.graph_c1	1006	30.32	820	28.61	759	23.85	285	8.91	300	9.97	339	11.66	861.67	27.59	308	10.18	1.87038e-13	-1.42301	down	[G]	Carbohydrate transport and metabolism	Cellular Component: intracellular (GO:0005622);; Molecular Function: electron carrier activity (GO:0009055);; Molecular Function: protein disulfide oxidoreductase activity (GO:0015035);; Biological Process: intracellular signal transduction (GO:0035556);; Biological Process: cell redox homeostasis (GO:0045454);; Biological Process: oxidation-reduction process (GO:0055114);;	--	--	--	Protein of unknown function, DUF547;; Domain found in Dishevelled, Egl-10, and Pleckstrin (DEP);; Glutaredoxin	--	S	Function unknown	hypothetical protein MIMGU_mgv1a020592mg, partial [Erythranthe guttata]	cellular component: cell (GO:0005623);; cellular component: cell part (GO:0044464);; molecular function: electron carrier activity (GO:0009055);; biological process: metabolic process (GO:0008152);; biological process: single-organism process (GO:0044699);; molecular function: catalytic activity (GO:0003824);; biological process: cellular process (GO:0009987);; biological process: signaling (GO:0…	--
c92124.graph_c0	74	4.59	65	4.67	50	3.21	14	0.89	6	0.41	8	0.56	63	4.16	9.33	0.62	2.73454e-05	-2.56938	down	--	--	--	--	[T]	Signal transduction mechanisms	Carbohydrate-binding protein of the ER;; Di-glucose binding within endoplasmic reticulum	Receptor-like protein kinase FERONIA OS=Arabidopsis thaliana OX=3702 GN=FER PE=1 SV=1	T	Signal transduction mechanisms	Serine/threonine protein kinase [Handroanthus impetiginosus]	--	--
c110787.graph_c1	3722	119.6	2486	93.05	2901	98.22	2530	84.18	2082	74.32	2143	79.52	3036.33	103.62	2251.67	79.34	0.0221941	-0.376589	normal	[O]	Posttranslational modification, protein turnover, chaperones	Cellular Component: membrane (GO:0016020);;	K17080|1.84989e-141|sind:105176276|K17080 prohibitin 1 | (RefSeq) prohibitin-3, mitochondrial-like	[O]	Posttranslational modification, protein turnover, chaperones	SPFH domain / Band 7 family	Prohibitin-3, mitochondrial OS=Arabidopsis thaliana OX=3702 GN=PHB3 PE=1 SV=1	O	Posttranslational modification, protein turnover, chaperones	prohibitin-3, mitochondrial [Sesamum indicum]	cellular component: membrane (GO:0016020)	--
c97057.graph_c0	6	0.18	78	2.68	70	2.17	0	0	0	0	2	0.07	51.33	1.68	0.67	0.02	4.18264e-05	-4.60269	down	[O]	Posttranslational modification, protein turnover, chaperones	Cellular Component: mitochondrial matrix (GO:0005759);; Biological Process: mitochondrial electron transport, succinate to ubiquinone (GO:0006121);; Biological Process: protein-FAD linkage (GO:0018293);;	--	[S]	Function unknown	Flavinator of succinate dehydrogenase	--	S	Function unknown	duf339-domain-containing protein [Lichtheimia corymbifera JMRC:FSU:9682]	cellular component: cell (GO:0005623);; cellular component: membrane-enclosed lumen (GO:0031974);; cellular component: organelle (GO:0043226);; cellular component: organelle part (GO:0044422);; cellular component: cell part (GO:0044464);; biological process: metabolic process (GO:0008152);; biological process: cellular process (GO:0009987);; biological process: single-organism process (GO:0044699)	--
c68208.graph_c0	1	0.15	8	1.36	0	0	0	0	1	0.15	0	0	3	0.5	0.33	0.05	0.488856	-1.15176	normal	--	--	Biological Process: vacuole inheritance (GO:0000011);; Cellular Component: fungal-type vacuole membrane (GO:0000329);; Molecular Function: GTPase activity (GO:0003924);; Molecular Function: GTP binding (GO:0005525);; Cellular Component: mitochondrial outer membrane (GO:0005741);; Cellular Component: lysosome (GO:0005764);; Cellular Component: late endosome (GO:0005770);; Cellular Component: cytos…	K07897|3.9825e-38|aip:107628898|K07897 Ras-related protein Rab-7A | (RefSeq) ras-related protein Rab7	[R]	General function prediction only	Ras family	Ras-related protein Rab7 OS=Pisum sativum OX=3888 PE=2 SV=1	S	Function unknown	small GTPase superfamily [Naematelia encephala]	biological process: cellular process (GO:0009987);; biological process: cellular component organization or biogenesis (GO:0071840);; cellular component: cell (GO:0005623);; cellular component: membrane (GO:0016020);; cellular component: organelle (GO:0043226);; cellular component: organelle part (GO:0044422);; cellular component: cell part (GO:0044464);; molecular function: catalytic activity (GO…	Endocytosis (ko04144);; Phagosome (ko04145)
c105868.graph_c2	107	18.01	84	16.46	103	17.33	90	15.54	75	13.59	85	15.73	98	17.27	83.33	14.95	0.630605	-0.180353	normal	--	--	Molecular Function: transporter activity (GO:0005215);; Cellular Component: integral component of membrane (GO:0016021);; Biological Process: carbohydrate transmembrane transport (GO:0034219);;	K15283|7.62779e-15|nnu:104591407|K15283 solute carrier family 35, member E1 | (RefSeq) triose phosphate/phosphate translocator, non-green plastid, chloroplastic-like	[GE]	--	--	Phosphoenolpyruvate/phosphate translocator 1, chloroplastic OS=Oryza sativa subsp. japonica OX=39947 GN=PPT1 PE=2 SV=1	S	Function unknown	Drug/metabolite transporter [Macleaya cordata]	biological process: localization (GO:0051179);; molecular function: transporter activity (GO:0005215);; cellular component: membrane (GO:0016020);; cellular component: membrane part (GO:0044425);; biological process: single-organism process (GO:0044699)	--
c130250.graph_c0	0	0	0	0	0	0	0	0	1	0.17	4	0.69	0	0	1.67	0.29	0.488856	0.992218	normal	--	--	Molecular Function: binding (GO:0005488);;	--	[R]	General function prediction only	Retrotransposon gag protein	--	S	Function unknown	uncharacterized protein LOC111378850 [Olea europaea var. sylvestris]	molecular function: binding (GO:0005488)	--
c164257.graph_c0	3	0.82	0	0	0	0	0	0	0	0	0	0	1	0.27	0	0	0.491351	-0.875738	normal	--	--	--	--	--	--	--	--	--	--	--	--	--
c54164.graph_c0	21	1.27	1	0.07	0	0	0	0	0	0	0	0	7.33	0.45	0	0	0.219177	-2.0937	normal	--	--	Molecular Function: nucleotide binding (GO:0000166);; Cellular Component: commitment complex (GO:0000243);; Molecular Function: RNA binding (GO:0003723);; Cellular Component: cytosol (GO:0005829);; Biological Process: mRNA cis splicing, via spliceosome (GO:0045292);; Molecular Function: metal ion binding (GO:0046872);; Cellular Component: U2-type prespliceosome (GO:0071004);; Cellular Component: …	K12836|1.07695e-63|atr:18441431|K12836 splicing factor U2AF 35 kDa subunit | (RefSeq) splicing factor U2af small subunit B	[A]	RNA processing and modification	Zinc finger C-x8-C-x5-C-x3-H type (and similar)	Splicing factor U2af small subunit A OS=Oryza sativa subsp. japonica OX=39947 GN=U2AF35A PE=2 SV=1	S	Function unknown	splicing factor [Naematelia encephala]	molecular function: binding (GO:0005488);; cellular component: cell (GO:0005623);; cellular component: macromolecular complex (GO:0032991);; cellular component: organelle (GO:0043226);; cellular component: organelle part (GO:0044422);; cellular component: cell part (GO:0044464);; biological process: metabolic process (GO:0008152);; biological process: cellular process (GO:0009987)	Spliceosome (ko03040)
c75025.graph_c0	0	0	0	0	3	0.77	0	0	0	0	0	0	1	0.26	0	0	0.491351	-0.884126	normal	--	--	--	--	--	--	--	--	--	--	--	--	--
c102503.graph_c0	19	1.31	18	1.44	24	1.71	14	0.99	14	1.05	26	2	20.33	1.49	18	1.35	0.900394	-0.105119	normal	--	--	--	--	--	--	--	--	--	--	--	--	--
c121524.graph_c0	7	1.25	0	0	0	0	0	0	0	0	0	0	2.33	0.42	0	0	0.488856	-1.01782	normal	--	--	--	--	--	--	PPR repeat family;; PPR repeat	--	S	Function unknown	hypothetical protein C360_01504 [Cryptococcus neoformans var. grubii Bt15]	--	--
c116339.graph_c0	0	0	1	0.29	2	0.5	3	0.74	3	0.77	0	0	1	0.26	2	0.5	0.768487	0.459875	normal	--	--	--	--	--	--	--	--	--	--	--	--	--
c121225.graph_c0	14	0.73	5	0.3	0	0	0	0	0	0	0	0	6.33	0.34	0	0	0.191566	-2.19861	normal	--	--	Cellular Component: endoplasmic reticulum (GO:0005783);; Cellular Component: Golgi apparatus (GO:0005794);; Biological Process: ER to Golgi vesicle-mediated transport (GO:0006888);; Cellular Component: integral component of membrane (GO:0016021);; Cellular Component: COPII-coated ER to Golgi transport vesicle (GO:0030134);; Molecular Function: COPII adaptor activity (GO:0097020);;	--	[U]	Intracellular trafficking, secretion, and vesicular transport	SURF4 family	--	S	Function unknown	hypothetical protein I317_00354 [Kwoniella heveanensis CBS 569]	cellular component: cell (GO:0005623);; cellular component: organelle (GO:0043226);; cellular component: cell part (GO:0044464);; biological process: localization (GO:0051179);; cellular component: membrane (GO:0016020);; cellular component: membrane part (GO:0044425);; cellular component: organelle part (GO:0044422);; molecular function: binding (GO:0005488)	--
c87322.graph_c2	5	0.29	11	0.73	4	0.24	0	0	0	0	0	0	6.67	0.42	0	0	0.0392557	-3.08741	normal	--	--	--	--	--	--	--	--	--	--	--	--	--
c142137.graph_c0	6	1.12	0	0	0	0	0	0	0	0	0	0	2	0.37	0	0	0.488856	-0.995785	normal	--	--	--	--	--	--	--	--	--	--	hypothetical protein A1Q2_08186 [Trichosporon asahii var. asahii CBS 8904]	--	--
c60686.graph_c0	29	1.14	3	0.14	0	0	0	0	0	0	0	0	10.67	0.43	0	0	0.0989496	-2.63117	normal	--	--	--	--	--	--	--	--	--	--	--	--	--
c133361.graph_c0	9	0.87	0	0	0	0	0	0	0	0	0	0	3	0.29	0	0	0.488856	-1.05004	normal	[E]	Amino acid transport and metabolism	Molecular Function: double-stranded DNA binding (GO:0003690);; Biological Process: nitrogen compound metabolic process (GO:0006807);; Molecular Function: cysteine-type peptidase activity (GO:0008234);; Biological Process: macromolecule metabolic process (GO:0043170);; Biological Process: cellular metabolic process (GO:0044237);; Biological Process: primary metabolic process (GO:0044238);;	K01372|8.68053e-46|gsl:Gasu_01320|K01372 bleomycin hydrolase [EC:3.4.22.40] | (RefSeq) bleomycin hydrolase	[E]	Amino acid transport and metabolism	Peptidase C1-like family	--	E	Amino acid transport and metabolism	hypothetical protein L486_03875 [Kwoniella mangroviensis CBS 10435]	molecular function: binding (GO:0005488);; biological process: metabolic process (GO:0008152);; molecular function: catalytic activity (GO:0003824);; biological process: cellular process (GO:0009987)	--
c51882.graph_c0	1030	37.15	92	3.84	5	0.19	0	0	0	0	0	0	375.67	13.73	0	0	0.0131848	-3.60274	normal	NAD(P)-dependent dehydrogenase	;; ;; ;; ;;	--	--	[Q]	Secondary metabolites biosynthesis, transport and catabolism	short chain dehydrogenase;; Enoyl-(Acyl carrier protein) reductase;; KR domain	--	S	Function unknown	hypothetical protein I206_06601 [Kwoniella pini CBS 10737]	--	--
c126372.graph_c0	7	0.69	3	0.35	1	0.1	0	0	0	0	0	0	3.67	0.38	0	0	0.209429	-2.13522	normal	--	--	--	--	[S]	Function unknown	NIPSNAP	--	S	Function unknown	hypothetical protein B0A51_00030 [Rachicladosporium sp. CCFEE 5018]	--	--
c94665.graph_c0	19	0.75	0	0	0	0	0	0	0	0	0	0	6.33	0.25	0	0	0.452583	-1.37166	normal	--	--	--	--	--	--	--	--	S	Function unknown	hypothetical protein I303_07060 [Kwoniella dejecticola CBS 10117]	--	--
c58595.graph_c0	0	0	4	1.08	0	0	0	0	0	0	0	0	1.33	0.36	0	0	0.488856	-0.952425	normal	--	--	--	--	--	--	--	--	--	--	--	--	--
c108240.graph_c1	778	12.55	678	12.62	776	13.09	1318	22.19	1467	26.23	1115	20.68	744	12.75	1300	23.03	2.14975e-09	0.846401	normal	[F]	Nucleotide transport and metabolism	Cellular Component: plasma membrane (GO:0005886);; Molecular Function: adenine transmembrane transporter activity (GO:0015207);; Molecular Function: guanine transmembrane transporter activity (GO:0015208);; Molecular Function: uracil transmembrane transporter activity (GO:0015210);; Molecular Function: solute:cation symporter activity (GO:0015294);; Cellular Component: integral component of membr…	K14611|0|sind:105169983|K14611 solute carrier family 23 (nucleobase transporter), member 1/2 | (RefSeq) nucleobase-ascorbate transporter 12	[F]	Nucleotide transport and metabolism	Permease family	Nucleobase-ascorbate transporter 12 OS=Arabidopsis thaliana OX=3702 GN=NAT12 PE=1 SV=3	F	Nucleotide transport and metabolism	nucleobase-ascorbate transporter 12 [Sesamum indicum]	cellular component: cell (GO:0005623);; cellular component: membrane (GO:0016020);; cellular component: cell part (GO:0044464);; biological process: single-organism process (GO:0044699);; biological process: localization (GO:0051179);; molecular function: transporter activity (GO:0005215);; cellular component: membrane part (GO:0044425)	--
c164187.graph_c0	0	0	3	0.76	0	0	0	0	0	0	0	0	1	0.25	0	0	0.491351	-0.900194	normal	--	--	--	--	--	--	--	--	--	--	--	--	--
c125171.graph_c0	8	1.93	0	0	0	0	0	0	0	0	0	0	2.67	0.64	0	0	0.488856	-1.0355	normal	--	--	--	K06883|3.96487e-18|pvu:PHAVU_009G072100g|K06883 uncharacterized protein | (RefSeq) hypothetical protein	[R]	General function prediction only	Conserved hypothetical ATP binding protein;; ArgK protein	GPN-loop GTPase QQT1 OS=Arabidopsis thaliana OX=3702 GN=QQT1 PE=1 SV=1	S	Function unknown	cytoplasm protein [Naematelia encephala]	--	--
c135583.graph_c0	0	0	13	1.29	1	0.09	0	0	0	0	0	0	4.67	0.46	0	0	0.310518	-1.79133	normal	--	--	--	--	--	--	--	--	--	--	--	--	--
c91630.graph_c0	1	0.04	7	0.32	19	0.79	0	0	0	0	0	0	9	0.38	0	0	0.0329101	-3.17577	normal	--	--	--	--	[S]	Function unknown	Per1-like family	--	S	Function unknown	hypothetical protein MVEG_01566 [Mortierella verticillata NRRL 6337]	--	--
c78040.graph_c0	6	0.79	4	0.61	5	0.67	4	0.53	6	0.83	1	0.14	5	0.69	3.67	0.5	0.811322	-0.317315	normal	--	--	Biological Process: transcription, DNA-templated (GO:0006351);;	K09286|1.29505e-29|cmo:103482544|K09286 EREBP-like factor | (RefSeq) ethylene-responsive transcription factor ERF105	--	--	AP2 domain	Ethylene-responsive transcription factor 5 OS=Nicotiana tabacum OX=4097 GN=ERF5 PE=2 SV=1	K	Transcription	PREDICTED: ethylene-responsive transcription factor 5-like [Erythranthe guttata]	biological process: metabolic process (GO:0008152);; biological process: cellular process (GO:0009987)	--
c110945.graph_c0	557	14.47	487	14.02	603	15.52	506	13.18	467	13.2	456	13.31	549	14.67	476.33	13.23	0.488856	-0.157753	normal	--	--	Cellular Component: Arp2/3 protein complex (GO:0005885);; Biological Process: Arp2/3 complex-mediated actin nucleation (GO:0034314);;	K05758|2.87799e-152|sind:105163816|K05758 actin related protein 2/3 complex, subunit 2 | (RefSeq) actin-related protein 2/3 complex subunit 2A	[Z]	Cytoskeleton	Arp2/3 complex, 34 kD subunit p34-Arc;; Arp2/3 complex, 34 kD subunit p34-Arc	Actin-related protein 2/3 complex subunit 2A OS=Arabidopsis thaliana OX=3702 GN=ARPC2A PE=1 SV=1	S	Function unknown	Actin-related protein Arp2/3 complex, subunit ARPC2 [Handroanthus impetiginosus]	cellular component: cell (GO:0005623);; cellular component: macromolecular complex (GO:0032991);; cellular component: organelle (GO:0043226);; cellular component: organelle part (GO:0044422);; cellular component: cell part (GO:0044464);; biological process: cellular process (GO:0009987);; biological process: single-organism process (GO:0044699);; biological process: biological regulation (GO:0065…	Endocytosis (ko04144)
c105565.graph_c0	1412	32.13	1389	36.31	1427	34.01	1267	29.92	980	24.53	1113	28.96	1409.33	34.15	1120	27.8	0.111123	-0.288761	normal	[M]	Cell wall/membrane/envelope biogenesis	Molecular Function: protein serine/threonine kinase activity (GO:0004674);; Molecular Function: ATP binding (GO:0005524);; Cellular Component: nucleus (GO:0005634);; Cellular Component: cytoplasm (GO:0005737);; Biological Process: protein phosphorylation (GO:0006468);; Biological Process: intracellular signal transduction (GO:0035556);;	K07198|0|sind:105157951|K07198 5'-AMP-activated protein kinase, catalytic alpha subunit [EC:2.7.11.11] | (RefSeq) SNF1-related protein kinase catalytic subunit alpha KIN10-like	[T]	Signal transduction mechanisms	Protein kinase domain;; Protein tyrosine kinase;; Kinase-like;; Kinase associated domain 1	SNF1-related protein kinase catalytic subunit alpha KIN10 OS=Arabidopsis thaliana OX=3702 GN=KIN10 PE=1 SV=2	T	Signal transduction mechanisms	hypothetical protein MIMGU_mgv1a005038mg [Erythranthe guttata]	biological process: metabolic process (GO:0008152);; biological process: cellular process (GO:0009987);; molecular function: catalytic activity (GO:0003824);; molecular function: binding (GO:0005488);; cellular component: cell (GO:0005623);; cellular component: organelle (GO:0043226);; cellular component: cell part (GO:0044464);; biological process: signaling (GO:0023052);; biological process: si…	Regulation of autophagy (ko04140)
c89244.graph_c0	7	0.2	42	1.4	54	1.62	1	0.03	0	0	0	0	34.33	1.07	0.33	0.01	5.21574e-05	-4.66214	down	--	--	--	--	--	--	--	--	--	--	--	--	--
c109406.graph_c0	674	16.52	475	13.83	527	13.73	446	12.47	448	13.49	385	11.29	558.67	14.69	426.33	12.42	0.119281	-0.33757	normal	--	--	Cellular Component: Golgi membrane (GO:0000139);; Biological Process: protein glycosylation (GO:0006486);; Molecular Function: galactosyltransferase activity (GO:0008378);; Cellular Component: integral component of membrane (GO:0016021);;	K20855|0|sind:105176379|K20855 beta-1,3-galactosyltransferase 1/2/3/4/5/7/8 [EC:2.4.1.-] | (RefSeq) beta-1,3-galactosyltransferase 7	[G]	Carbohydrate transport and metabolism	Galactosyltransferase;; Domain of unknown function (DUF4094)	Beta-1,3-galactosyltransferase 7 OS=Arabidopsis thaliana OX=3702 GN=B3GALT7 PE=2 SV=1	S	Function unknown	Galactosyltransferase [Handroanthus impetiginosus]	cellular component: cell (GO:0005623);; cellular component: membrane (GO:0016020);; cellular component: organelle (GO:0043226);; cellular component: organelle part (GO:0044422);; cellular component: cell part (GO:0044464);; biological process: metabolic process (GO:0008152);; biological process: cellular process (GO:0009987);; biological process: single-organism process (GO:0044699);; molecular f…	--
c55554.graph_c0	87	2.34	25	0.78	0	0	0	0	0	0	0	0	37.33	1.04	0	0	0.00149256	-4.28278	down	--	--	--	--	--	--	Regulator of chromosome condensation (RCC1) repeat	--	DZ	--	regulator of chromosome condensation 1/beta-lactamase-inhibitor protein II [Naematelia encephala]	--	--
c92254.graph_c0	0	0	11	0.53	19	0.83	0	0	0	0	0	0	10	0.45	0	0	0.0713468	-2.8137	normal	--	--	--	--	--	--	--	--	--	--	--	--	--
c98522.graph_c0	733	31.36	564	28.05	595	27.47	608	28.65	589	27.04	513	25.46	630.67	28.96	570	27.05	0.578288	-0.0980058	normal	--	--	Biological Process: maturation of 5.8S rRNA (GO:0000460);; Biological Process: maturation of LSU-rRNA (GO:0000470);; Cellular Component: nucleolus (GO:0005730);; Cellular Component: preribosome, large subunit precursor (GO:0030687);;	K14842|4.77999e-85|sot:102601012|K14842 ribosome biogenesis protein NSA2 | (RefSeq) ribosome biogenesis protein NSA2 homolog	[R]	General function prediction only	Ribosomal protein S8e	--	J	Translation, ribosomal structure and biogenesis	PREDICTED: ribosome biogenesis protein NSA2 homolog [Capsicum annuum]	biological process: metabolic process (GO:0008152);; biological process: cellular process (GO:0009987);; biological process: cellular component organization or biogenesis (GO:0071840);; cellular component: cell (GO:0005623);; cellular component: membrane-enclosed lumen (GO:0031974);; cellular component: organelle (GO:0043226);; cellular component: organelle part (GO:0044422);; cellular component:…	--
c108057.graph_c0	632	24.55	487	21.21	418	17.52	470	19.64	468	20.31	361	16.62	512.33	21.09	433	18.86	0.488856	-0.197051	normal	--	--	Molecular Function: monooxygenase activity (GO:0004497);; Molecular Function: iron ion binding (GO:0005506);; Cellular Component: integral component of membrane (GO:0016021);; Molecular Function: oxidoreductase activity, acting on paired donors, with incorporation or reduction of molecular oxygen (GO:0016705);; Molecular Function: heme binding (GO:0020037);; Biological Process: oxidation-reductio…	--	--	--	Cytochrome P450	Cytochrome P450 709B1 OS=Arabidopsis thaliana OX=3702 GN=CYP709B1 PE=2 SV=1	Q	Secondary metabolites biosynthesis, transport and catabolism	cytochrome P450 CYP727B10 [Salvia miltiorrhiza]	biological process: metabolic process (GO:0008152);; biological process: single-organism process (GO:0044699);; molecular function: catalytic activity (GO:0003824);; molecular function: binding (GO:0005488);; cellular component: membrane (GO:0016020);; cellular component: membrane part (GO:0044425)	--
c102744.graph_c1	1	0.1	7	0.78	2	0.2	0	0	1	0.1	2	0.21	3.33	0.36	1	0.1	0.497536	-0.990079	normal	--	--	--	--	--	--	--	--	S	Function unknown	uncharacterized protein LOC105174138 [Sesamum indicum]	--	--
c156667.graph_c0	4	0.81	0	0	0	0	0	0	0	0	0	0	1.33	0.27	0	0	0.488856	-0.929623	normal	--	--	--	--	--	--	--	--	--	--	--	--	--
c54159.graph_c0	3	0.71	1	0.27	0	0	0	0	0	0	0	0	1.33	0.33	0	0	0.488856	-0.935655	normal	--	--	Cellular Component: Golgi membrane (GO:0000139);; Molecular Function: structural molecule activity (GO:0005198);; Biological Process: intracellular protein transport (GO:0006886);; Biological Process: vesicle-mediated transport (GO:0016192);; Cellular Component: COPI vesicle coat (GO:0030126);;	K17301|8.14434e-35|gsl:Gasu_47450|K17301 coatomer subunit beta | (RefSeq) coatomer protein complex, subunit beta	[U]	Intracellular trafficking, secretion, and vesicular transport	Adaptin N terminal region;; non-SMC mitotic condensation complex subunit 1	Coatomer subunit beta-2 OS=Oryza sativa subsp. japonica OX=39947 GN=Os01g0281400 PE=3 SV=1	U	Intracellular trafficking, secretion, and vesicular transport	coatomer beta subunit [Kwoniella mangroviensis CBS 8507]	cellular component: cell (GO:0005623);; cellular component: membrane (GO:0016020);; cellular component: organelle (GO:0043226);; cellular component: organelle part (GO:0044422);; cellular component: cell part (GO:0044464);; molecular function: structural molecule activity (GO:0005198);; biological process: localization (GO:0051179);; cellular component: macromolecular complex (GO:0032991);; cellu…	--
c53416.graph_c0	9	0.95	0	0	0	0	0	0	0	0	0	0	3	0.32	0	0	0.488856	-1.05004	normal	--	--	--	--	--	--	--	--	S	Function unknown	cytoplasmic protein [Kwoniella heveanensis CBS 569]	--	--
c132765.graph_c0	5	1.09	1	0.25	0	0	0	0	0	0	0	0	2	0.45	0	0	0.488856	-1.01687	normal	--	--	Biological Process: transcription, DNA-templated (GO:0006351);;	--	--	--	Fungal Zn(2)-Cys(6) binuclear cluster domain	--	K	Transcription	hypothetical protein METBIDRAFT_41579 [Metschnikowia bicuspidata var. bicuspidata NRRL YB-4993]	biological process: metabolic process (GO:0008152);; biological process: cellular process (GO:0009987)	--
c112845.graph_c1	20	1.79	17	1.74	16	1.35	10	0.86	20	1.83	8	0.87	17.67	1.63	12.67	1.19	0.647727	-0.40012	normal	--	--	--	--	--	--	--	--	S	Function unknown	hypothetical protein F511_00152 [Dorcoceras hygrometricum]	--	--
c131916.graph_c0	6	0.87	0	0	0	0	0	0	0	0	0	0	2	0.29	0	0	0.488856	-0.995785	normal	[P]	Inorganic ion transport and metabolism	Molecular Function: calcium-transporting ATPase activity (GO:0005388);; Molecular Function: ATP binding (GO:0005524);; Cellular Component: integral component of plasma membrane (GO:0005887);; Biological Process: cellular calcium ion homeostasis (GO:0006874);; Cellular Component: intracellular membrane-bounded organelle (GO:0043231);; Molecular Function: metal ion binding (GO:0046872);; Biological…	K01537|4.2081e-33|smo:SELMODRAFT_118764|K01537 Ca2+-transporting ATPase [EC:3.6.3.8] | (RefSeq) ACA9B-1; hypothetical protein	[P]	Inorganic ion transport and metabolism	haloacid dehalogenase-like hydrolase	Putative calcium-transporting ATPase 7, plasma membrane-type OS=Arabidopsis thaliana OX=3702 GN=ACA7 PE=3 SV=2	P	Inorganic ion transport and metabolism	Ca2+-transporting ATPase [Cryptococcus neoformans var. grubii A1-35-8]	biological process: localization (GO:0051179);; molecular function: catalytic activity (GO:0003824);; molecular function: transporter activity (GO:0005215);; molecular function: binding (GO:0005488);; cellular component: cell (GO:0005623);; cellular component: membrane (GO:0016020);; cellular component: membrane part (GO:0044425);; cellular component: cell part (GO:0044464);; biological process: …	--
c64183.graph_c0	2	0.33	2	0.39	5	0.84	0	0	0	0	1	0.18	3	0.52	0.33	0.06	0.455458	-1.45343	normal	--	--	--	--	--	--	--	--	--	--	--	--	--
c74075.graph_c0	0	0	3	0.94	1	0.26	0	0	0	0	3	0.82	1.33	0.4	1	0.27	0.933178	-0.128195	normal	--	--	--	--	--	--	--	--	--	--	--	--	--
c57117.graph_c0	6	0.32	5	0.3	15	0.85	0	0	0	0	0	0	8.67	0.49	0	0	0.017023	-3.42601	normal	[J]	Translation, ribosomal structure and biogenesis	--	K06173|6.52322e-25|smo:SELMODRAFT_100819|K06173 tRNA pseudouridine38-40 synthase [EC:5.4.99.12] | (RefSeq) hypothetical protein	[AJ]	--	tRNA pseudouridine synthase	--	J	Translation, ribosomal structure and biogenesis	hypothetical protein SELMODRAFT_100819 [Selaginella moellendorffii]	--	--
c88145.graph_c1	6	0.8	0	0	0	0	0	0	0	0	0	0	2	0.27	0	0	0.488856	-0.995785	normal	--	--	Molecular Function: GTPase activity (GO:0003924);; Molecular Function: GTP binding (GO:0005525);;	--	--	--	HBS1 N-terminus	--	J	Translation, ribosomal structure and biogenesis	hypothetical protein TREMEDRAFT_71549 [Tremella mesenterica DSM 1558]	molecular function: catalytic activity (GO:0003824);; molecular function: binding (GO:0005488)	--
c103754.graph_c0	188	4.38	108	3.03	86	2.17	80	1.55	89	1.84	43	0.92	127.33	3.19	70.67	1.44	0.184439	-0.777366	normal	[U]	Intracellular trafficking, secretion, and vesicular transport	Molecular Function: protein kinase activity (GO:0004672);; Molecular Function: ATP binding (GO:0005524);; Biological Process: protein phosphorylation (GO:0006468);; Cellular Component: chloroplast (GO:0009507);;	--	[R]	General function prediction only	Protein kinase domain;; Protein tyrosine kinase	Serine/threonine-protein kinase D6PKL2 OS=Arabidopsis thaliana OX=3702 GN=D6PKL2 PE=1 SV=1	T	Signal transduction mechanisms	putative serine/threonine protein kinase [Handroanthus impetiginosus]	biological process: metabolic process (GO:0008152);; biological process: cellular process (GO:0009987);; molecular function: catalytic activity (GO:0003824);; molecular function: binding (GO:0005488);; cellular component: cell (GO:0005623);; cellular component: organelle (GO:0043226);; cellular component: cell part (GO:0044464)	--
c95609.graph_c0	5	0.49	8	0.98	5	0.53	17	1.85	16	1.81	1	0.11	6	0.67	11.33	1.26	0.544015	0.727122	normal	--	--	--	--	--	--	--	--	--	--	--	--	--
c86393.graph_c0	2	0.24	4	0.56	6	0.73	0	0	0	0	0	0	4	0.51	0	0	0.15128	-2.36765	normal	--	--	--	--	--	--	--	--	--	--	--	--	--
c94858.graph_c0	21	3.22	20	3.56	34	5.25	27	4.13	30	4.82	19	3.1	25	4.01	25.33	4.02	0.939393	0.0564275	normal	--	--	--	--	--	--	Protein of unknown function, DUF617	Protein MIZU-KUSSEI 1 OS=Arabidopsis thaliana OX=3702 GN=MIZ1 PE=1 SV=1	S	Function unknown	protein MIZU-KUSSEI 1 [Dorcoceras hygrometricum]	--	--
c113849.graph_c1	1349	75.11	995	64.06	1178	67.16	894	50.82	758	46.93	741	46.89	1174	68.78	797.67	48.21	0.000556428	-0.506559	normal	[J]	Translation, ribosomal structure and biogenesis	Molecular Function: nucleotide binding (GO:0000166);; Molecular Function: nucleic acid binding (GO:0003676);;	--	[R]	General function prediction only	RNA recognition motif. (a.k.a. RRM, RBD, or RNP domain)	Glycine-rich RNA-binding protein 4, mitochondrial OS=Arabidopsis thaliana OX=3702 GN=RBG4 PE=2 SV=1	S	Function unknown	PREDICTED: glycine-rich RNA-binding protein 4, mitochondrial-like [Erythranthe guttata]	molecular function: binding (GO:0005488)	--
c99609.graph_c1	19	0.96	83	3.08	95	3.4	0	0	0	0	0	0	65.67	2.48	0	0	1.63016e-08	-6.21844	down	--	--	--	--	[S]	Function unknown	--	--	S	Function unknown	hypothetical protein AXG93_632s1170 [Marchantia polymorpha subsp. ruderalis]	--	--
c75483.graph_c0	0	0	5	0.79	3	0.41	0	0	0	0	2	0.29	2.67	0.4	0.67	0.1	0.61252	-0.758488	normal	[Q]	Secondary metabolites biosynthesis, transport and catabolism	--	--	[R]	General function prediction only	Dienelactone hydrolase family	--	Q	Secondary metabolites biosynthesis, transport and catabolism	dienelactone hydrolase [Kockovaella imperatae]	--	--
c185631.graph_c0	0	0	5	0.72	0	0	0	0	0	0	0	0	1.67	0.24	0	0	0.488856	-0.988668	normal	--	--	--	--	--	--	--	--	--	--	--	--	--
c57879.graph_c0	18	0.69	1	0.04	0	0	0	0	2	0.08	0	0	6.33	0.24	0.67	0.03	0.488856	-1.33799	normal	[T]	Signal transduction mechanisms	Molecular Function: nucleotide binding (GO:0000166);; Molecular Function: protein kinase activity (GO:0004672);; Biological Process: phosphorylation (GO:0016310);;	K07178|2.08846e-75|ppp:PHYPADRAFT_142435|K07178 RIO kinase 1 [EC:2.7.11.1] | (RefSeq) hypothetical protein	[TD]	--	RIO1 family	--	T	Signal transduction mechanisms	Atypical/RIO/RIO1 protein kinase [Kwoniella bestiolae CBS 10118]	molecular function: binding (GO:0005488);; biological process: metabolic process (GO:0008152);; biological process: cellular process (GO:0009987);; molecular function: catalytic activity (GO:0003824)	Ribosome biogenesis in eukaryotes (ko03008)
c57770.graph_c0	1	0.19	1	0.22	3	0.57	4	0.76	0	0	1	0.2	1.67	0.33	1.67	0.32	0.994232	0.0117429	normal	--	--	--	--	--	--	--	--	--	--	--	--	--
c108922.graph_c2	2447	83.08	1818	74.25	1975	68.11	2118	72.02	1941	70.51	1885	70.38	2080	75.15	1981.33	70.97	0.892358	-0.01958	normal	--	--	Biological Process: vesicle-mediated transport (GO:0016192);; Cellular Component: intracellular membrane-bounded organelle (GO:0043231);;	--	[V]	Defense mechanisms	Fungal domain of unknown function (DUF1712)	Vacuolar fusion protein CCZ1 homolog A OS=Arabidopsis thaliana OX=3702 GN=CCZ1A PE=1 SV=1	S	Function unknown	vacuolar fusion protein CCZ1 homolog B isoform X1 [Sesamum indicum]	biological process: localization (GO:0051179);; cellular component: cell (GO:0005623);; cellular component: organelle (GO:0043226);; cellular component: cell part (GO:0044464)	--
c105473.graph_c0	18	0.53	65	2.23	67	2.11	57	1.76	82	2.69	45	1.53	50	1.62	61.33	1.99	0.700082	0.285074	normal	--	--	--	--	--	--	Dof domain, zinc finger	Dof zinc finger protein DOF5.3 OS=Arabidopsis thaliana OX=3702 GN=DOF5.3 PE=2 SV=1	S	Function unknown	dof zinc finger protein DOF2.1 [Sesamum indicum]	--	--
c117510.graph_c0	15	1.43	0	0	0	0	0	0	0	0	0	0	5	0.48	0	0	0.488856	-1.18808	normal	--	--	Cellular Component: membrane (GO:0016020);;	--	--	--	Transmembrane proteins 14C	--	S	Function unknown	hypothetical protein TREMEDRAFT_59008 [Tremella mesenterica DSM 1558]	cellular component: membrane (GO:0016020)	--
c100092.graph_c0	12	0.13	77	0.98	80	0.92	0	0	0	0	1	0.01	56.33	0.68	0.33	0	6.33531e-07	-5.35243	down	--	--	--	--	[U]	Intracellular trafficking, secretion, and vesicular transport	Golgi-dynamics membrane-trafficking;; Acyl CoA binding protein	--	S	Function unknown	--	--	--
c65073.graph_c0	8	0.92	1	0.13	0	0	0	0	0	0	0	0	3	0.35	0	0	0.473361	-1.32033	normal	--	--	Biological Process: cellular bud site selection (GO:0000282);; Biological Process: mRNA splicing, via spliceosome (GO:0000398);; Cellular Component: U2-type spliceosomal complex (GO:0005684);; Cellular Component: U2 snRNP (GO:0005686);;	K12873|1.18633e-63|zma:100191203|K12873 bud site selection protein 31 | (RefSeq) pco137008b; uncharacterized LOC100191203	[K]	Transcription	G10 protein	Protein BUD31 homolog 2 OS=Oryza sativa subsp. japonica OX=39947 GN=Os05g0446300 PE=2 SV=1	DK	--	bud site selection-related protein [Cryptococcus neoformans var. neoformans JEC21]	biological process: cellular process (GO:0009987);; biological process: single-organism process (GO:0044699);; biological process: metabolic process (GO:0008152);; cellular component: cell (GO:0005623);; cellular component: macromolecular complex (GO:0032991);; cellular component: organelle (GO:0043226);; cellular component: organelle part (GO:0044422);; cellular component: cell part (GO:0044464)	Spliceosome (ko03040)
c132399.graph_c0	0	0	4	0.8	0	0	0	0	0	0	0	0	1.33	0.27	0	0	0.488856	-0.952425	normal	--	--	--	--	--	--	--	--	--	--	--	--	--
c108797.graph_c0	11	2.29	7	1.69	6	1.24	5	1.02	4	0.86	4	0.86	8	1.74	4.33	0.91	0.52821	-0.696214	normal	--	--	--	--	--	--	--	--	--	--	--	--	--
c110995.graph_c0	5215	124.7	5289	152.09	6546	167.45	4376	113.97	3810	101.68	4980	139.86	5683.33	148.08	4388.67	118.5	0.131199	-0.322372	normal	--	--	Molecular Function: protein kinase activity (GO:0004672);; Molecular Function: ATP binding (GO:0005524);; Biological Process: protein phosphorylation (GO:0006468);; Cellular Component: integral component of membrane (GO:0016021);;	--	[R]	General function prediction only	Protein kinase domain	Probable plastid-lipid-associated protein 14, chloroplastic OS=Arabidopsis thaliana OX=3702 GN=PAP14 PE=1 SV=1	T	Signal transduction mechanisms	Protein kinase PCTAIRE [Handroanthus impetiginosus]	biological process: metabolic process (GO:0008152);; biological process: cellular process (GO:0009987);; molecular function: catalytic activity (GO:0003824);; molecular function: binding (GO:0005488);; cellular component: membrane (GO:0016020);; cellular component: membrane part (GO:0044425)	--
c114141.graph_c2	21	4.31	21	4.34	18	3.05	27	5.26	29	5.66	24	4.53	20	3.9	26.67	5.15	0.511877	0.431586	normal	--	--	--	--	--	--	--	--	--	--	--	--	--
c109684.graph_c0	2	0.35	5	1.02	0	0	0	0	1	0.18	0	0	2.33	0.46	0.33	0.06	0.496407	-0.978473	normal	--	--	--	--	--	--	--	--	--	--	--	--	--
c104958.graph_c0	905	14.94	740	12.99	867	15.02	977	16.59	1145	19.58	882	16.72	837.33	14.32	1001.33	17.63	0.0877944	0.304129	normal	[E]	Amino acid transport and metabolism	Cellular Component: endosome (GO:0005768);; Cellular Component: trans-Golgi network (GO:0005802);; Cellular Component: plasma membrane (GO:0005886);; Molecular Function: sodium:potassium:chloride symporter activity (GO:0008511);; Molecular Function: potassium:chloride symporter activity (GO:0015379);; Cellular Component: integral component of membrane (GO:0016021);; Molecular Function: potassium …	K14427|0|sind:105167272|K14427 solute carrier family 12 (potassium/chloride transporter), member 4/5/6 | (RefSeq) cation-chloride cotransporter 1	[P]	Inorganic ion transport and metabolism	Amino acid permease;; Solute carrier family 12	Cation-chloride cotransporter 1 OS=Oryza sativa subsp. japonica OX=39947 GN=CCC1 PE=2 SV=1	E	Amino acid transport and metabolism	K+/Cl- cotransporter KCC1 [Handroanthus impetiginosus]	cellular component: cell (GO:0005623);; cellular component: organelle (GO:0043226);; cellular component: cell part (GO:0044464);; cellular component: organelle part (GO:0044422);; cellular component: membrane (GO:0016020);; biological process: localization (GO:0051179);; molecular function: transporter activity (GO:0005215);; cellular component: membrane part (GO:0044425);; biological process: ce…	--
c108249.graph_c0	178	2.84	146	2.69	184	3.1	212	3.54	154	2.73	197	3.63	169.33	2.88	187.67	3.3	0.51613	0.196322	normal	--	--	Cellular Component: mitochondrion (GO:0005739);;	--	[R]	General function prediction only	PPR repeat family;; PPR repeat;; PPR repeat;; Pentatricopeptide repeat domain;; Pentacotripeptide-repeat region of PRORP	Pentatricopeptide repeat-containing protein At1g79490, mitochondrial OS=Arabidopsis thaliana OX=3702 GN=EMB2217 PE=2 SV=1	S	Function unknown	pentatricopeptide repeat-containing protein At1g79490, mitochondrial [Sesamum indicum]	cellular component: cell (GO:0005623);; cellular component: organelle (GO:0043226);; cellular component: cell part (GO:0044464)	--
c94074.graph_c0	15	2.21	2	0.29	0	0	1	0.13	0	0	0	0	5.67	0.83	0.33	0.04	0.370248	-1.66517	normal	--	--	--	--	--	--	--	--	--	--	--	--	--
c105582.graph_c0	1953	74.61	1706	77.64	1782	72.17	1856	73.1	2051	84.32	1530	66.13	1813.67	74.81	1812.33	74.52	0.79122	0.0412958	normal	[J]	Translation, ribosomal structure and biogenesis	Molecular Function: structural constituent of ribosome (GO:0003735);; Cellular Component: mitochondrion (GO:0005739);; Biological Process: translation (GO:0006412);; Cellular Component: chloroplast (GO:0009507);; Cellular Component: large ribosomal subunit (GO:0015934);; Molecular Function: transferase activity (GO:0016740);; Molecular Function: rRNA binding (GO:0019843);;	K02886|0|mtr:MTR_4g051430|K02886 large subunit ribosomal protein L2 | (RefSeq) 50S ribosomal protein L2	[J]	Translation, ribosomal structure and biogenesis	Ribosomal Proteins L2, C-terminal domain;; Ribosomal Proteins L2, RNA binding domain;; Ribosomal protein S3, C-terminal domain;; Ribosomal protein L22p/L17e;; Ribosomal protein L16p/L10e;; Ribosomal protein L23;; Ribosomal protein L14p/L23e;; Ribosomal protein S19	50S ribosomal protein L2, chloroplastic OS=Nicotiana tabacum OX=4097 GN=rpl2-A PE=3 SV=1	J	Translation, ribosomal structure and biogenesis	Mitochondrial/chloroplast ribosomal protein L2 [Handroanthus impetiginosus]	molecular function: structural molecule activity (GO:0005198);; cellular component: cell (GO:0005623);; cellular component: organelle (GO:0043226);; cellular component: cell part (GO:0044464);; biological process: metabolic process (GO:0008152);; biological process: cellular process (GO:0009987);; cellular component: macromolecular complex (GO:0032991);; cellular component: organelle part (GO:004…	Ribosome (ko03010)
c58210.graph_c0	4	0.53	5	0.77	0	0	0	0	0	0	0	0	3	0.43	0	0	0.424379	-1.46131	normal	--	--	Cellular Component: nucleus (GO:0005634);; Cellular Component: cytosol (GO:0005829);; Biological Process: protein folding (GO:0006457);; Cellular Component: prefoldin complex (GO:0016272);; Molecular Function: unfolded protein binding (GO:0051082);;	K09548|1.80164e-11|cam:101489246|K09548 prefoldin subunit 1 | (RefSeq) prefoldin subunit 1	[O]	Posttranslational modification, protein turnover, chaperones	Prefoldin subunit	--	S	Function unknown	Prefoldin [Naematelia encephala]	cellular component: cell (GO:0005623);; cellular component: organelle (GO:0043226);; cellular component: cell part (GO:0044464);; biological process: cellular process (GO:0009987);; cellular component: macromolecular complex (GO:0032991);; molecular function: binding (GO:0005488)	--
c38797.graph_c0	4	0.71	1	0.21	0	0	0	0	0	0	0	0	1.67	0.31	0	0	0.488856	-0.972026	normal	[G]	Carbohydrate transport and metabolism	Molecular Function: 3-hydroxyanthranilate 3,4-dioxygenase activity (GO:0000334);; Cellular Component: late endosome (GO:0005770);; Biological Process: tryptophan catabolic process (GO:0006569);; Biological Process: protein targeting to vacuole (GO:0006623);; Molecular Function: ferrous iron binding (GO:0008198);; Biological Process: quinolinate biosynthetic process (GO:0019805);; Biological Proce…	K00452|1.0178e-32|gsl:Gasu_58760|K00452 3-hydroxyanthranilate 3,4-dioxygenase [EC:1.13.11.6] | (RefSeq) 3-hydroxyanthranilate 3,4 dioxygenase isoform 1	[E]	Amino acid transport and metabolism	3-hydroxyanthranilic acid dioxygenase	--	H	Coenzyme transport and metabolism	hypothetical protein PaG_00341 [Moesziomyces aphidis DSM 70725]	biological process: metabolic process (GO:0008152);; biological process: single-organism process (GO:0044699);; molecular function: catalytic activity (GO:0003824);; cellular component: cell (GO:0005623);; cellular component: organelle (GO:0043226);; cellular component: cell part (GO:0044464);; biological process: cellular process (GO:0009987);; biological process: localization (GO:0051179);; mol…	Tryptophan metabolism (ko00380)
c96366.graph_c0	6	0.4	21	1.62	19	1.3	0	0	0	0	1	0.07	15.33	1.11	0.33	0.02	0.00439282	-3.63235	down	--	--	--	--	[S]	Function unknown	Pre-rRNA-processing protein TSR2	--	S	Function unknown	Pre-rRNA-processing protein TSR2-domain-containing protein [Catenaria anguillulae PL171]	--	--
c97024.graph_c0	10	0.13	73	1.13	53	0.74	0	0	0	0	0	0	45.33	0.67	0	0	1.22565e-06	-5.63189	down	--	--	--	--	--	--	--	--	--	--	--	--	--
c100752.graph_c0	16	0.2	57	0.84	45	0.6	0	0	0	0	0	0	39.33	0.55	0	0	1.00295e-06	-5.61283	down	--	--	--	--	--	--	RZZ complex, subunit zwilch	--	S	Function unknown	--	--	--
c101797.graph_c1	19	0.48	36	1.05	48	1.26	1	0.03	0	0	0	0	34.33	0.93	0.33	0.01	5.05483e-06	-4.90673	down	--	--	--	--	--	--	--	--	--	--	--	--	--
c83771.graph_c1	0	0	3	0.9	4	1.01	0	0	0	0	0	0	2.33	0.64	0	0	0.488856	-1.23288	normal	--	--	--	--	--	--	--	--	--	--	--	--	--
c55964.graph_c0	2	0.48	7	1.95	0	0	0	0	1	0.24	0	0	3	0.81	0.33	0.08	0.488856	-1.18116	normal	--	--	Cellular Component: mitochondrial outer membrane (GO:0005741);; Molecular Function: voltage-gated anion channel activity (GO:0008308);; Biological Process: regulation of anion transmembrane transport (GO:1903959);;	--	[P]	Inorganic ion transport and metabolism	Eukaryotic porin	--	U	Intracellular trafficking, secretion, and vesicular transport	hypothetical protein POSPLADRAFT_1171890 [Postia placenta MAD-698-R-SB12]	cellular component: cell (GO:0005623);; cellular component: membrane (GO:0016020);; cellular component: organelle (GO:0043226);; cellular component: organelle part (GO:0044422);; cellular component: cell part (GO:0044464);; biological process: localization (GO:0051179);; biological process: biological regulation (GO:0065007);; molecular function: transporter activity (GO:0005215)	--
c112642.graph_c0	89	2	0	0	1	0.02	0	0	2	0.05	0	0	30	0.67	0.67	0.02	0.0851774	-2.69183	normal	--	--	Cellular Component: Golgi membrane (GO:0000139);; Molecular Function: structural molecule activity (GO:0005198);; Biological Process: intracellular protein transport (GO:0006886);; Biological Process: vesicle-mediated transport (GO:0016192);; Cellular Component: COPI vesicle coat (GO:0030126);;	K05236|7.18272e-82|mis:MICPUN_106869|K05236 coatomer subunit alpha | (RefSeq) coatomer protein complex	[U]	Intracellular trafficking, secretion, and vesicular transport	Coatomer (COPI) alpha subunit C-terminus;; Coatomer WD associated region	Coatomer subunit alpha-2 OS=Arabidopsis thaliana OX=3702 GN=At2g21390 PE=2 SV=1	S	Function unknown	coatomer protein complex, subunit alpha (xenin) [Kwoniella pini CBS 10737]	cellular component: cell (GO:0005623);; cellular component: membrane (GO:0016020);; cellular component: organelle (GO:0043226);; cellular component: organelle part (GO:0044422);; cellular component: cell part (GO:0044464);; molecular function: structural molecule activity (GO:0005198);; biological process: localization (GO:0051179);; cellular component: macromolecular complex (GO:0032991);; cellu…	--
c135102.graph_c0	2	0.37	0	0	5	0.93	0	0	0	0	0	0	2.33	0.43	0	0	0.488856	-1.17652	normal	--	--	--	--	--	--	--	--	--	--	--	--	--
c83319.graph_c0	29	0.98	0	0	0	0	0	0	0	0	0	0	9.67	0.33	0	0	0.330447	-1.72439	normal	[S]	Function unknown	Cellular Component: membrane (GO:0016020);;	--	[R]	General function prediction only	Major Facilitator Superfamily	--	G	Carbohydrate transport and metabolism	siderophore iron transporter MirB [Cryptococcus neoformans var. grubii Bt85]	cellular component: membrane (GO:0016020)	--
c103266.graph_c0	91	4.18	22	1.15	12	0.54	2	0.09	0	0	0	0	41.67	1.96	0.67	0.03	8.86841e-05	-4.3997	down	[Q]	Secondary metabolites biosynthesis, transport and catabolism	Molecular Function: hydrogen ion transmembrane transporter activity (GO:0015078);; Biological Process: ATP hydrolysis coupled proton transport (GO:0015991);; Cellular Component: integral component of membrane (GO:0016021);; Molecular Function: oxidoreductase activity (GO:0016491);; Cellular Component: proton-transporting V-type ATPase, V0 domain (GO:0033179);; Biological Process: oxidation-reduct…	--	[R]	General function prediction only	Aldo/keto reductase family	NADPH-dependent aldo-keto reductase, chloroplastic OS=Arabidopsis thaliana OX=3702 GN=AKR4C9 PE=1 SV=1	S	Function unknown	hypothetical protein BTJ68_12263 [Hortaea werneckii EXF-2000]	biological process: single-organism process (GO:0044699);; biological process: localization (GO:0051179);; molecular function: transporter activity (GO:0005215);; cellular component: membrane (GO:0016020);; cellular component: membrane part (GO:0044425);; biological process: metabolic process (GO:0008152);; molecular function: catalytic activity (GO:0003824);; cellular component: macromolecular c…	--
c31658.graph_c0	0	0	0	0	4	1.01	0	0	0	0	0	0	1.33	0.34	0	0	0.488856	-0.937476	normal	--	--	--	--	--	--	--	--	--	--	--	--	--
c2355.graph_c0	1	0.14	0	0	5	0.71	0	0	0	0	0	0	2	0.28	0	0	0.488856	-1.02733	normal	--	--	--	--	[S]	Function unknown	BTB/POZ domain	--	S	Function unknown	--	--	--
c89459.graph_c0	9	0.95	2	0.24	3	0.32	3	0.42	3	0.34	7	0.81	4.67	0.5	4.33	0.52	0.999776	-0.000413478	normal	--	--	--	--	--	--	--	--	--	--	--	--	--
c70418.graph_c0	6	0.94	0	0	0	0	0	0	0	0	0	0	2	0.31	0	0	0.488856	-0.995785	normal	--	--	--	--	--	--	--	--	--	--	--	--	--
c75890.graph_c0	0	0	6	1.02	5	0.74	0	0	0	0	0	0	3.67	0.59	0	0	0.348138	-1.68167	normal	--	--	--	--	--	--	--	--	--	--	--	--	--
c96030.graph_c0	0	0	12	0.73	6	0.33	0	0	0	0	0	0	6	0.35	0	0	0.185589	-2.22177	normal	[V]	Defense mechanisms	--	--	[Q]	Secondary metabolites biosynthesis, transport and catabolism	ABC transporter transmembrane region	ABC transporter C family member 2 OS=Arabidopsis thaliana OX=3702 GN=ABCC2 PE=1 SV=2	V	Defense mechanisms	hypothetical protein GPECTOR_1g195 [Gonium pectorale]	--	--
c112435.graph_c0	215	4.82	191	4.44	186	4.69	1433	32.54	1565	36.12	1020	25.33	197.33	4.65	1339.33	31.33	9.76199e-50	2.78487	up	--	--	Cellular Component: integral component of membrane (GO:0016021);;	--	--	--	Late embryogenesis abundant protein	--	S	Function unknown	uncharacterized protein LOC105157642 [Sesamum indicum]	cellular component: membrane (GO:0016020);; cellular component: membrane part (GO:0044425)	--
c121061.graph_c0	9	1.01	1	0.13	0	0	0	0	0	0	0	0	3.33	0.38	0	0	0.4433	-1.40543	normal	--	--	--	--	--	--	--	--	G	Carbohydrate transport and metabolism	MFS transporter, ACS family, pantothenate transporter [Kwoniella bestiolae CBS 10118]	--	--
c81784.graph_c0	6	1.34	0	0	17	3.76	11	2.41	6	1.37	7	1.61	7.67	1.7	8	1.8	0.942514	0.101104	normal	--	--	Molecular Function: transferase activity (GO:0016740);;	--	[L]	Replication, recombination and repair	Cid1 family poly A polymerase	--	S	Function unknown	Polynucleotide adenylyltransferase [Handroanthus impetiginosus]	molecular function: catalytic activity (GO:0003824)	--
c112609.graph_c3	473	6.17	412	6.22	416	5.68	550	7.49	605	8.76	421	6.33	433.67	6.02	525.33	7.53	0.198498	0.315812	normal	[K]	Transcription	Molecular Function: protein serine/threonine kinase activity (GO:0004674);; Molecular Function: ATP binding (GO:0005524);; Biological Process: protein phosphorylation (GO:0006468);; Cellular Component: integral component of membrane (GO:0016021);; Molecular Function: peptide binding (GO:0042277);;	--	--	--	Protein kinase domain;; Protein tyrosine kinase;; Leucine rich repeat;; Leucine Rich repeats (2 copies)	Receptor protein-tyrosine kinase CEPR1 OS=Arabidopsis thaliana OX=3702 GN=CEPR1 PE=1 SV=1	S	Function unknown	receptor-like protein kinase HSL1 [Sesamum indicum]	biological process: metabolic process (GO:0008152);; biological process: cellular process (GO:0009987);; molecular function: catalytic activity (GO:0003824);; molecular function: binding (GO:0005488);; cellular component: membrane (GO:0016020);; cellular component: membrane part (GO:0044425)	--
c112294.graph_c0	146	3.75	130	3.88	148	3.97	116	3.14	88	2.54	79	2.34	141.33	3.87	94.33	2.67	0.156429	-0.536091	normal	[L]	Replication, recombination and repair	Molecular Function: magnesium ion binding (GO:0000287);; Molecular Function: DNA binding (GO:0003677);; Cellular Component: nucleoplasm (GO:0005654);; Cellular Component: mitochondrion (GO:0005739);; Cellular Component: cytosol (GO:0005829);; Biological Process: base-excision repair (GO:0006284);; Molecular Function: 5'-3' exonuclease activity (GO:0008409);; Cellular Component: integral component…	K04799|2.57617e-166|sind:105172470|K04799 flap endonuclease-1 [EC:3.-.-.-] | (RefSeq) flap endonuclease 1-like	[L]	Replication, recombination and repair	XPG N-terminal domain;; XPG I-region	Flap endonuclease 1 OS=Glycine max OX=3847 GN=FEN1 PE=2 SV=1	L	Replication, recombination and repair	flap endonuclease 1 isoform X2 [Sesamum indicum]	molecular function: binding (GO:0005488);; cellular component: cell (GO:0005623);; cellular component: membrane-enclosed lumen (GO:0031974);; cellular component: organelle (GO:0043226);; cellular component: organelle part (GO:0044422);; cellular component: cell part (GO:0044464);; biological process: metabolic process (GO:0008152);; biological process: cellular process (GO:0009987);; biological p…	DNA replication (ko03030);; Base excision repair (ko03410);; Non-homologous end-joining (ko03450)
c105945.graph_c0	269	10.6	250	10.98	288	11.99	406	16.99	441	20.22	417	19.8	269	11.19	421.33	19	0.000389618	0.690781	normal	--	--	--	--	--	--	TCP family transcription factor	Transcription factor TCP19 OS=Arabidopsis thaliana OX=3702 GN=TCP19 PE=1 SV=1	K	Transcription	PREDICTED: transcription factor TCP19 [Erythranthe guttata]	--	--
c103269.graph_c0	5059	98.35	4092	91.81	4924	99.07	6266	127.13	4997	107.35	5830	128.74	4691.67	96.41	5697.67	121.07	0.0173273	0.329906	normal	[K]	Transcription	Molecular Function: DNA binding (GO:0003677);; Molecular Function: transcription factor activity, sequence-specific DNA binding (GO:0003700);; Biological Process: DNA-templated transcription, initiation (GO:0006352);; Biological Process: regulation of transcription, DNA-templated (GO:0006355);; Molecular Function: sigma factor activity (GO:0016987);;	--	--	--	Sigma-70 region 3;; Sigma-70, region 4;; Sigma-70 region 2	RNA polymerase sigma factor sigB OS=Arabidopsis thaliana OX=3702 GN=SIGB PE=2 SV=2	K	Transcription	hypothetical protein CDL12_02108 [Handroanthus impetiginosus]	molecular function: binding (GO:0005488);; biological process: biological regulation (GO:0065007);; molecular function: nucleic acid binding transcription factor activity (GO:0001071);; biological process: metabolic process (GO:0008152);; biological process: cellular process (GO:0009987);; molecular function: transcription factor activity, protein binding (GO:0000988)	--
c114164.graph_c0	252	3.96	298	5.4	307	5.03	179	2.93	207	3.59	141	2.56	285.67	4.8	175.67	3.03	0.0293661	-0.661788	normal	--	--	Biological Process: protein ubiquitination (GO:0016567);;	--	--	--	NPH3 family	Root phototropism protein 3 OS=Arabidopsis thaliana OX=3702 GN=RPT3 PE=1 SV=2	S	Function unknown	Coleoptile phototropism protein 1 [Capsicum chinense]	biological process: metabolic process (GO:0008152);; biological process: cellular process (GO:0009987)	--
c97804.graph_c0	3	0.09	14	0.51	22	0.72	0	0	2	0.07	0	0	13	0.44	0.67	0.02	0.0464696	-2.80987	normal	--	--	--	--	--	--	--	--	--	--	--	--	--
c87050.graph_c0	13	0.76	39	2.64	46	2.78	0	0	0	0	2	0.13	32.67	2.06	0.67	0.04	0.000102855	-4.25012	down	--	--	Cellular Component: intracellular (GO:0005622);;	--	--	--	Ribosomal protein L34	--	J	Translation, ribosomal structure and biogenesis	unknown [Picea sitchensis]	cellular component: cell (GO:0005623);; cellular component: cell part (GO:0044464)	--
c128789.graph_c0	14	0.95	0	0	0	0	0	0	0	0	0	0	4.67	0.32	0	0	0.488856	-1.13675	normal	--	--	Cellular Component: mitochondrion (GO:0005739);; Cellular Component: integral component of membrane (GO:0016021);;	--	--	--	Protein of unknown function (DUF1640)	--	S	Function unknown	mitochondrial protein [Kwoniella dejecticola CBS 10117]	cellular component: cell (GO:0005623);; cellular component: organelle (GO:0043226);; cellular component: cell part (GO:0044464);; cellular component: membrane (GO:0016020);; cellular component: membrane part (GO:0044425)	--
c111533.graph_c0	574	8.96	416	7.44	506	8.16	459	7.43	473	8.32	455	7.89	498.67	8.19	462.33	7.88	0.780394	-0.0554846	normal	[V]	Defense mechanisms	Molecular Function: transporter activity (GO:0005215);; Molecular Function: ATP binding (GO:0005524);; Biological Process: transport (GO:0006810);; Cellular Component: integral component of membrane (GO:0016021);; Molecular Function: ATPase activity (GO:0016887);;	--	[IR]	--	ABC transporter;; ABC-2 family transporter protein;; AAA domain, putative AbiEii toxin, Type IV TA system	ABC transporter A family member 7 OS=Arabidopsis thaliana OX=3702 GN=ABCA7 PE=3 SV=2	S	Function unknown	ABC transporter A family member 7-like isoform X1 [Sesamum indicum]	biological process: localization (GO:0051179);; molecular function: transporter activity (GO:0005215);; molecular function: binding (GO:0005488);; cellular component: membrane (GO:0016020);; cellular component: membrane part (GO:0044425);; molecular function: catalytic activity (GO:0003824)	--
c97623.graph_c0	573	50.02	511	51.64	522	46.72	579	51.56	455	43.12	414	40.31	535.33	49.46	482.67	45	0.596241	-0.109142	normal	--	--	Molecular Function: structural constituent of ribosome (GO:0003735);; Cellular Component: ribosome (GO:0005840);; Biological Process: translation (GO:0006412);;	K02951|6.05088e-71|sind:105158319|K02951 small subunit ribosomal protein S12e | (RefSeq) 40S ribosomal protein S12-like	[J]	Translation, ribosomal structure and biogenesis	Ribosomal protein L7Ae/L30e/S12e/Gadd45 family	40S ribosomal protein S12 OS=Hordeum vulgare OX=4513 GN=RPS12 PE=2 SV=1	J	Translation, ribosomal structure and biogenesis	40S ribosomal protein S12 [Handroanthus impetiginosus]	molecular function: structural molecule activity (GO:0005198);; cellular component: cell (GO:0005623);; cellular component: macromolecular complex (GO:0032991);; cellular component: organelle (GO:0043226);; cellular component: cell part (GO:0044464);; biological process: metabolic process (GO:0008152);; biological process: cellular process (GO:0009987)	Ribosome (ko03010)
c109084.graph_c1	121	3.67	111	3.9	86	2.72	70	2.2	50	1.67	60	2.08	106	3.43	60	1.98	0.0903775	-0.762925	normal	--	--	--	--	--	--	--	Putative F-box protein At1g49610 OS=Arabidopsis thaliana OX=3702 GN=At1g49610 PE=4 SV=2	--	--	putative F-box protein At1g49610 isoform X1 [Olea europaea var. sylvestris]	--	--
c93776.graph_c0	1	0.07	13	1.08	10	0.74	0	0	0	0	0	0	8	0.63	0	0	0.0382953	-3.10658	normal	[R]	General function prediction only	--	--	[R]	General function prediction only	Zinc-finger double domain;; Zinc finger, C2H2 type;; C2H2-type zinc finger;; Zinc-finger double-stranded RNA-binding;; C2H2-type zinc-finger domain;; C2H2-type zinc finger;; Drought induced 19 protein (Di19), zinc-binding;; Zinc-finger of C2H2 type;; GAGA factor	Transcription factor IIIA OS=Arabidopsis thaliana OX=3702 GN=TFIIIA PE=1 SV=1	S	Function unknown	PREDICTED: similar to Zinc finger protein 271 (Zinc finger protein 7) (HZF7) (Zinc finger protein ZNFphex133) (Epstein-Barr virus-induced zinc finger protein) (ZNF-EB) (CT-ZFP48) (Zinc finger protein [Bathycoccus prasinos]	--	--
c99195.graph_c0	2	0.15	1	0.09	3	0.24	5	0.39	4	0.33	12	1.02	2	0.16	7	0.58	0.364584	1.43354	normal	--	--	--	--	[S]	Function unknown	--	--	L	Replication, recombination and repair	uncharacterized protein LOC105165276 [Sesamum indicum]	--	--
c105305.graph_c0	1013	24.29	865	23.71	915	22.71	1342	32.81	1166	30.55	1140	31.09	931	23.57	1216	31.48	0.000658617	0.429453	normal	--	--	Molecular Function: double-stranded DNA binding (GO:0003690);; Cellular Component: mitochondrion (GO:0005739);; Biological Process: regulation of transcription, DNA-templated (GO:0006355);; Biological Process: response to salt stress (GO:0009651);; Biological Process: chloroplast organization (GO:0009658);; Biological Process: response to abscisic acid (GO:0009737);;	K15032|0|sind:105176266|K15032 mTERF domain-containing protein, mitochondrial | (RefSeq) uncharacterized LOC105176266	[KR]	--	mTERF	Transcription termination factor MTERF5, chloroplastic OS=Arabidopsis thaliana OX=3702 GN=MTERF5 PE=2 SV=1	S	Function unknown	transcription termination factor MTERF5, chloroplastic isoform X2 [Sesamum indicum]	molecular function: binding (GO:0005488);; cellular component: cell (GO:0005623);; cellular component: organelle (GO:0043226);; cellular component: cell part (GO:0044464);; biological process: biological regulation (GO:0065007);; biological process: response to stimulus (GO:0050896);; biological process: cellular process (GO:0009987);; biological process: cellular component organization or biogen…	--
c98581.graph_c0	12	0.32	47	1.68	41	1.22	0	0	2	0.06	1	0.04	33.33	1.07	1	0.03	0.000126981	-4.02523	down	[F]	Nucleotide transport and metabolism	Molecular Function: nucleotide binding (GO:0000166);; Biological Process: phosphorylation (GO:0016310);; Molecular Function: nucleotide kinase activity (GO:0019201);; Cellular Component: cell part (GO:0044464);; Biological Process: nucleobase-containing small molecule metabolic process (GO:0055086);;	K13800|2.88856e-52|cre:CHLREDRAFT_196915|K13800 UMP-CMP kinase [EC:2.7.4.- 2.7.4.14] | (RefSeq) FAK2; flagellar adenylate kinase	[F]	Nucleotide transport and metabolism	Adenylate kinase;; AAA domain;; AAA domain	UMP-CMP kinase 3 OS=Oryza sativa subsp. japonica OX=39947 GN=URA6 PE=2 SV=1	F	Nucleotide transport and metabolism	cytidylate kinase [Monoraphidium neglectum]	molecular function: binding (GO:0005488);; biological process: metabolic process (GO:0008152);; biological process: cellular process (GO:0009987);; biological process: single-organism process (GO:0044699);; molecular function: catalytic activity (GO:0003824);; cellular component: cell (GO:0005623);; cellular component: cell part (GO:0044464)	Pyrimidine metabolism (ko00240)
c112894.graph_c3	474	11.27	344	9.96	352	9.19	182	4.94	187	6.91	125	3.86	390	10.14	164.67	5.24	2.59665e-06	-1.18815	down	--	--	--	--	--	--	--	--	--	--	uncharacterized protein LOC105157443 [Sesamum indicum]	--	--
c95367.graph_c0	67	7.95	846	116.55	796	96.15	1	0.12	7	0.88	1	0.13	569.67	73.55	3	0.38	1.63363e-07	-5.71652	down	--	--	--	--	--	--	--	--	--	--	--	--	--
c93117.graph_c0	1	0.04	12	0.54	21	0.85	0	0	0	0	2	0.09	11.33	0.48	0.67	0.03	0.11583	-2.43238	normal	[R]	General function prediction only	Cellular Component: intracellular (GO:0005622);;	K13341|1.16902e-42|sot:102600798|K13341 peroxin-7 | (RefSeq) peroxisome biogenesis protein 7-like	[U]	Intracellular trafficking, secretion, and vesicular transport	WD domain, G-beta repeat	Peroxisome biogenesis protein 7 OS=Arabidopsis thaliana OX=3702 GN=PEX7 PE=1 SV=2	S	Function unknown	WD40 repeat-like protein [Conidiobolus coronatus NRRL 28638]	cellular component: cell (GO:0005623);; cellular component: cell part (GO:0044464)	Peroxisome (ko04146)
c74895.graph_c0	14	0.76	0	0	4	0.23	0	0	0	0	0	0	6	0.33	0	0	0.219826	-2.09332	normal	--	--	Cellular Component: cytosol (GO:0005829);;	--	[O]	Posttranslational modification, protein turnover, chaperones	X-domain of DnaJ-containing	--	O	Posttranslational modification, protein turnover, chaperones	DnaJ-domain-containing protein [Zymoseptoria brevis]	cellular component: cell (GO:0005623);; cellular component: cell part (GO:0044464)	--
c132858.graph_c0	3	0.75	0	0	0	0	0	0	0	0	0	0	1	0.25	0	0	0.491351	-0.875738	normal	--	--	Biological Process: obsolete protein import into nucleus, docking (GO:0000059);; Biological Process: protein import into nucleus, translocation (GO:0000060);; Cellular Component: cytoplasm (GO:0005737);; Biological Process: NLS-bearing protein import into nucleus (GO:0006607);; Biological Process: ribosomal protein import into nucleus (GO:0006610);; Molecular Function: nuclear localization sequen…	--	--	--	--	--	U	Intracellular trafficking, secretion, and vesicular transport	hypothetical protein I313_05758 [Cryptococcus gattii VGII Ram5]	biological process: single-organism process (GO:0044699);; biological process: localization (GO:0051179);; cellular component: cell (GO:0005623);; cellular component: cell part (GO:0044464);; molecular function: binding (GO:0005488);; molecular function: transporter activity (GO:0005215);; cellular component: membrane (GO:0016020);; cellular component: organelle (GO:0043226);; cellular component:…	--
c110247.graph_c0	35	0.25	114	0.95	102	0.78	0	0	0	0	1	0.01	83.67	0.66	0.33	0	3.98451e-10	-6.09894	down	[R]	General function prediction only	Biological Process: transport (GO:0006810);;	--	[U]	Intracellular trafficking, secretion, and vesicular transport	ADP-ribosylation factor family;; Ras family;; Ras of Complex, Roc, domain of DAPkinase;; Signal recognition particle receptor beta subunit;; 50S ribosome-binding GTPase	ADP-ribosylation factor 1 OS=Solanum tuberosum OX=4113 PE=2 SV=2	S	Function unknown	ADP-ribosylation factor 3 [Allomyces macrogynus ATCC 38327]	biological process: localization (GO:0051179)	--
c84394.graph_c0	13	1.23	3	0.33	0	0	0	0	0	0	0	0	5.33	0.52	0	0	0.258743	-1.95786	normal	--	--	--	K12605|1.51138e-12|cme:CYME_CMJ013C|K12605 CCR4-NOT transcription complex subunit 2 | (RefSeq) similar to CCR4-NOT transcription complex, subunit 2; NOT2	[KDR]	--	NOT2 / NOT3 / NOT5 family	Probable NOT transcription complex subunit VIP2 (Fragment) OS=Nicotiana benthamiana OX=4100 GN=VIP2 PE=1 SV=1	K	Transcription	CCR4-NOT transcription complex subunit 2 [Kwoniella heveanensis BCC8398]	--	RNA degradation (ko03018)
c95353.graph_c1	137	10.14	103	8.8	92	6.75	97	7.28	120	9.17	106	8.4	110.67	8.56	107.67	8.28	0.976008	0.0124723	normal	--	--	--	--	--	--	--	--	--	--	PREDICTED: zinc finger CCCH domain-containing protein 12 [Erythranthe guttata]	--	--
c90015.graph_c0	6	1.08	2	0.42	2	0.36	0	0	0	0	0	0	3.33	0.62	0	0	0.225318	-2.08001	normal	[L]	Replication, recombination and repair	Molecular Function: ATP binding (GO:0005524);;	K03283|5.45957e-63|egr:104432002|K03283 heat shock 70kDa protein 1/8 | (RefSeq) probable mediator of RNA polymerase II transcription subunit 37c	[O]	Posttranslational modification, protein turnover, chaperones	Hsp70 protein	Probable mediator of RNA polymerase II transcription subunit 37c OS=Arabidopsis thaliana OX=3702 GN=MED37C PE=1 SV=1	O	Posttranslational modification, protein turnover, chaperones	heat shock protein 70, partial [Piper nigrum]	molecular function: binding (GO:0005488)	Spliceosome (ko03040);; Protein processing in endoplasmic reticulum (ko04141);; Endocytosis (ko04144)
c104461.graph_c0	627	21.19	524	20.49	571	20.09	386	13.53	418	15.55	400	15.4	574	20.59	401.33	14.83	0.00767413	-0.465012	normal	--	--	Cellular Component: Golgi apparatus (GO:0005794);; Cellular Component: integral component of membrane (GO:0016021);; Molecular Function: O-acetyltransferase activity (GO:0016413);; Biological Process: cell wall organization or biogenesis (GO:0071554);;	--	--	--	GDSL/SGNH-like Acyl-Esterase family found in Pmr5 and Cas1p;; PMR5 N terminal Domain	Protein trichome birefringence-like 19 OS=Arabidopsis thaliana OX=3702 GN=TBL19 PE=3 SV=1	S	Function unknown	hypothetical protein CDL12_17501 [Handroanthus impetiginosus]	cellular component: cell (GO:0005623);; cellular component: organelle (GO:0043226);; cellular component: cell part (GO:0044464);; cellular component: membrane (GO:0016020);; cellular component: membrane part (GO:0044425);; molecular function: catalytic activity (GO:0003824);; biological process: cellular process (GO:0009987)	--
c96339.graph_c0	181	6.43	173	7.07	172	6.33	46	1.68	41	1.59	32	1.29	175.33	6.61	39.67	1.52	1.20767e-10	-2.07326	down	--	--	--	--	--	--	--	--	S	Function unknown	uncharacterized protein LOC105166416 [Sesamum indicum]	--	--
c89629.graph_c0	0	0	0	0	25	1.68	0	0	0	0	0	0	8.33	0.56	0	0	0.361007	-1.63518	normal	--	--	Molecular Function: iron ion binding (GO:0005506);; Cellular Component: integral component of membrane (GO:0016021);; Molecular Function: oxidoreductase activity, acting on paired donors, with incorporation or reduction of molecular oxygen, NAD(P)H as one donor, and incorporation of one atom of oxygen (GO:0016709);; Molecular Function: heme binding (GO:0020037);; Biological Process: secondary met…	--	[Q]	Secondary metabolites biosynthesis, transport and catabolism	--	Cytochrome P450 93A3 OS=Glycine max OX=3847 GN=CYP93A3 PE=2 SV=1	Q	Secondary metabolites biosynthesis, transport and catabolism	PREDICTED: cytochrome P450 93A3-like [Ziziphus jujuba]	molecular function: binding (GO:0005488);; cellular component: membrane (GO:0016020);; cellular component: membrane part (GO:0044425);; biological process: metabolic process (GO:0008152);; biological process: single-organism process (GO:0044699);; molecular function: catalytic activity (GO:0003824)	--
c88788.graph_c2	34	3.4	28	3.24	1	0.1	142	14.39	239	25.56	55	6.02	21	2.25	145.33	15.32	0.00643955	2.48986	up	--	--	Molecular Function: hydrolase activity, hydrolyzing O-glycosyl compounds (GO:0004553);; Cellular Component: cell wall (GO:0005618);; Biological Process: xyloglucan metabolic process (GO:0010411);; Molecular Function: xyloglucan:xyloglucosyl transferase activity (GO:0016762);; Biological Process: cell wall biogenesis (GO:0042546);; Cellular Component: apoplast (GO:0048046);; Biological Process: ce…	K08235|4.61822e-39|vvi:100852777|K08235 xyloglucan:xyloglucosyl transferase [EC:2.4.1.207] | (RefSeq) probable xyloglucan endotransglucosylase/hydrolase protein 7	--	--	Xyloglucan endo-transglycosylase (XET) C-terminus	Probable xyloglucan endotransglucosylase/hydrolase protein 7 OS=Arabidopsis thaliana OX=3702 GN=XTH7 PE=2 SV=2	G	Carbohydrate transport and metabolism	Xyloglucan:xyloglucosyl transferase [Handroanthus impetiginosus]	molecular function: catalytic activity (GO:0003824);; cellular component: cell (GO:0005623);; cellular component: cell part (GO:0044464);; biological process: metabolic process (GO:0008152);; biological process: cellular process (GO:0009987);; biological process: cellular component organization or biogenesis (GO:0071840);; cellular component: extracellular region (GO:0005576)	--
c155741.graph_c0	3	0.69	0	0	1	0.23	0	0	0	0	0	0	1.33	0.31	0	0	0.488856	-0.931624	normal	--	--	Cellular Component: integral component of membrane (GO:0016021);;	--	[R]	General function prediction only	--	--	S	Function unknown	hypothetical protein BAUCODRAFT_34186 [Baudoinia panamericana UAMH 10762]	cellular component: membrane (GO:0016020);; cellular component: membrane part (GO:0044425)	--
c143753.graph_c0	0	0	5	0.74	0	0	0	0	0	0	0	0	1.67	0.25	0	0	0.488856	-0.988668	normal	--	--	--	--	--	--	--	--	S	Function unknown	hypothetical protein C365_05166 [Cryptococcus neoformans var. grubii Bt85]	--	--
c67131.graph_c0	0	0	0	0	15	1.26	0	0	0	0	0	0	5	0.42	0	0	0.488856	-1.2234	normal	--	--	--	--	--	--	--	--	--	--	--	--	--
c78978.graph_c0	3	0.17	12	0.81	3	0.18	0	0	0	0	0	0	6	0.39	0	0	0.0640194	-2.86041	normal	--	--	--	--	[D]	Cell cycle control, cell division, chromosome partitioning	--	--	S	Function unknown	hypothetical protein SPPG_00075 [Spizellomyces punctatus DAOM BR117]	--	--
c110671.graph_c0	868	13.8	852	15.65	906	15.14	1161	19.27	1354	23.8	1195	21.77	875.33	14.86	1236.67	21.61	0.000329357	0.541314	normal	--	--	--	--	--	--	--	BTB/POZ domain-containing protein At3g50780 OS=Arabidopsis thaliana OX=3702 GN=At3g50780 PE=2 SV=1	S	Function unknown	hypothetical protein CDL12_05785 [Handroanthus impetiginosus]	--	--
c127274.graph_c0	0	0	0	0	0	0	6	1.22	0	0	1	0.21	0	0	2.33	0.48	0.488856	1.16801	normal	--	--	--	--	--	--	--	--	--	--	--	--	--
c106620.graph_c1	3	0.23	6	0.58	4	0.35	25	1.93	21	1.68	26	2.22	4.33	0.39	24	1.94	0.01089	2.24169	normal	--	--	--	--	[R]	General function prediction only	--	--	L	Replication, recombination and repair	OSJNBa0004L19.22 [Oryza sativa Japonica Group]	--	--
c77838.graph_c0	0	0	0	0	1	0.22	0	0	0	0	4	0.91	0.33	0.07	1.33	0.3	0.697507	0.534118	normal	--	--	--	--	--	--	--	--	--	--	--	--	--
c74289.graph_c0	0	0	9	1.82	0	0	0	0	0	0	0	0	3	0.61	0	0	0.488856	-1.06615	normal	--	--	--	--	--	--	--	--	--	--	--	--	--
c74645.graph_c0	12	0.81	3	0.24	0	0	1	0.07	0	0	0	0	5	0.35	0.33	0.02	0.397393	-1.5962	normal	--	--	--	--	--	--	PPR repeat	--	S	Function unknown	PPR [Tremella fuciformis]	--	--
c108315.graph_c0	86	2.38	67	1.95	58	1.52	20	0.66	28	0.78	22	1.05	70.33	1.95	23.33	0.83	0.00372537	-1.48963	down	[T]	Signal transduction mechanisms	Molecular Function: protein serine/threonine kinase activity (GO:0004674);; Molecular Function: ATP binding (GO:0005524);; Biological Process: protein phosphorylation (GO:0006468);;	K04733|0|sind:105169863|K04733 interleukin-1 receptor-associated kinase 4 [EC:2.7.11.1] | (RefSeq) probable serine/threonine-protein kinase Cx32, chloroplastic	[T]	Signal transduction mechanisms	Protein kinase domain;; Protein tyrosine kinase	Probable serine/threonine-protein kinase PIX13 OS=Arabidopsis thaliana OX=3702 GN=PIX13 PE=1 SV=2	T	Signal transduction mechanisms	probable serine/threonine-protein kinase PIX13 isoform X2 [Sesamum indicum]	biological process: metabolic process (GO:0008152);; biological process: cellular process (GO:0009987);; molecular function: catalytic activity (GO:0003824);; molecular function: binding (GO:0005488)	--
c77608.graph_c0	35	2.13	10	0.7	0	0	0	0	0	0	0	0	15	0.94	0	0	0.0323566	-3.19845	normal	NAD(P)-dependent dehydrogenase	;; ;; ;; ;;	--	--	[R]	General function prediction only	short chain dehydrogenase;; Enoyl-(Acyl carrier protein) reductase;; KR domain	Tropinone reductase-like 2 OS=Erythroxylum coca OX=289672 PE=2 SV=1	S	Function unknown	hypothetical protein BCR39DRAFT_526267 [Naematelia encephala]	--	--
c107253.graph_c0	77	5.55	23	1.95	16	1.2	3	0.22	0	0	0	0	38.67	2.9	1	0.07	0.000241407	-4.04512	down	--	--	Molecular Function: Rho guanyl-nucleotide exchange factor activity (GO:0005089);; Cellular Component: integral component of membrane (GO:0016021);; Biological Process: regulation of Rho protein signal transduction (GO:0035023);; Biological Process: positive regulation of GTPase activity (GO:0043547);;	--	--	--	Shwachman-Bodian-Diamond syndrome (SBDS) protein	--	S	Function unknown	related to RNA binding protein [Ramularia collo-cygni]	biological process: biological regulation (GO:0065007);; molecular function: molecular function regulator (GO:0098772);; cellular component: membrane (GO:0016020);; cellular component: membrane part (GO:0044425)	--
c135811.graph_c0	0	0	1	0.27	3	0.69	0	0	0	0	0	0	1.33	0.32	0	0	0.488856	-0.941357	normal	--	--	--	--	--	--	--	--	--	--	--	--	--
c3677.graph_c0	0	0	8	0.77	4	0.34	0	0	0	0	0	0	4	0.37	0	0	0.318598	-1.76973	normal	--	--	--	--	--	--	--	--	--	--	--	--	--
c77043.graph_c0	8	0.22	24	0.76	22	0.62	0	0	0	0	0	0	18	0.53	0	0	0.000355045	-4.52709	down	[R]	General function prediction only	--	--	[I]	Lipid transport and metabolism	Patatin-like phospholipase	Phospholipase A I OS=Arabidopsis thaliana OX=3702 GN=PLA1 PE=3 SV=1	S	Function unknown	membrane-associated calcium-independent phospholipase A2 [Cyanidioschyzon merolae strain 10D]	--	--
c98357.graph_c1	108	3.71	68	2.88	159	5.76	222	7.72	148	5.54	165	6.25	111.67	4.12	178.33	6.5	0.137997	0.713358	normal	--	--	--	--	--	--	TCP family transcription factor	Transcription factor TCP5 OS=Arabidopsis thaliana OX=3702 GN=TCP5 PE=1 SV=1	K	Transcription	transcription factor TCP5 [Sesamum indicum]	--	--
c104711.graph_c0	12	0.14	35	0.49	55	0.69	0	0	0	0	1	0.01	34	0.44	0.33	0	2.05812e-05	-4.74878	down	--	--	--	--	--	--	--	--	--	--	--	--	--
c83742.graph_c0	30	1.11	0	0	0	0	0	0	1	0.04	0	0	10	0.37	0.33	0.01	0.367859	-1.6548	normal	--	--	--	--	[R]	General function prediction only	GYF domain	--	S	Function unknown	hypothetical protein I303_08702 [Kwoniella dejecticola CBS 10117]	--	--
c155945.graph_c0	0	0	0	0	0	0	4	0.68	0	0	0	0	0	0	1.33	0.23	0.488856	0.942964	normal	--	--	--	--	[R]	General function prediction only	--	--	S	Function unknown	--	--	--
c82630.graph_c0	1	0.09	0	0	0	0	10	0.88	0	0	1	0.1	0.33	0.03	3.67	0.33	0.488856	1.29766	normal	--	--	--	--	--	--	--	--	--	--	--	--	--
c99952.graph_c0	3	0.13	6	0.29	8	0.35	12	0.52	31	1.43	11	0.52	5.67	0.26	18	0.82	0.205677	1.46596	normal	--	--	Cellular Component: integral component of membrane (GO:0016021);; Molecular Function: kinase activity (GO:0016301);; Biological Process: phosphorylation (GO:0016310);; Molecular Function: polysaccharide binding (GO:0030247);;	--	--	--	Wall-associated receptor kinase galacturonan-binding	--	S	Function unknown	hypothetical protein CDL12_08536 [Handroanthus impetiginosus]	cellular component: membrane (GO:0016020);; cellular component: membrane part (GO:0044425);; biological process: metabolic process (GO:0008152);; biological process: cellular process (GO:0009987);; molecular function: catalytic activity (GO:0003824);; molecular function: binding (GO:0005488)	--
c110520.graph_c0	857	27.84	792	30.76	906	31.14	790	27.64	835	30.08	766	28.45	851.67	29.91	797	28.72	0.751457	-0.049946	normal	--	--	Molecular Function: transcription factor activity, sequence-specific DNA binding (GO:0003700);; Cellular Component: nucleus (GO:0005634);;	K20557|8.09987e-75|sind:105179533|K20557 transcription factor VIP1 | (RefSeq) transcription factor VIP1-like	--	--	bZIP transcription factor;; Basic region leucine zipper	Transcription factor VIP1 OS=Arabidopsis thaliana OX=3702 GN=VIP1 PE=1 SV=1	K	Transcription	transcription factor VIP1 [Sesamum indicum]	biological process: biological regulation (GO:0065007);; molecular function: nucleic acid binding transcription factor activity (GO:0001071);; cellular component: cell (GO:0005623);; cellular component: organelle (GO:0043226);; cellular component: cell part (GO:0044464)	--
c91529.graph_c0	0	0	0	0	6	0.63	14	1.46	16	1.76	4	0.45	2	0.21	11.33	1.22	0.325194	1.67997	normal	--	--	Molecular Function: DNA binding (GO:0003677);; Molecular Function: transcription factor activity, sequence-specific DNA binding (GO:0003700);; Cellular Component: nucleus (GO:0005634);; Biological Process: regulation of transcription, DNA-templated (GO:0006355);;	--	--	--	AP2 domain	Ethylene-responsive transcription factor ERF043 OS=Arabidopsis thaliana OX=3702 GN=ERF043 PE=2 SV=1	K	Transcription	ethylene-responsive transcription factor ERF039-like [Sesamum indicum]	molecular function: binding (GO:0005488);; biological process: biological regulation (GO:0065007);; molecular function: nucleic acid binding transcription factor activity (GO:0001071);; cellular component: cell (GO:0005623);; cellular component: organelle (GO:0043226);; cellular component: cell part (GO:0044464)	--
c112524.graph_c2	47	1.24	233	6.38	336	8.51	0	0	0	0	2	0.06	205.33	5.38	0.67	0.02	7.56467e-14	-6.73917	down	--	--	--	--	--	--	--	--	--	--	--	--	--
c84132.graph_c0	0	0	6	0.86	4	0.5	0	0	0	0	0	0	3.33	0.45	0	0	0.382922	-1.58378	normal	--	--	--	--	--	--	--	--	--	--	--	--	--
c110632.graph_c1	238	4.75	352	8.09	432	8.98	368	7.62	289	6.37	401	9.18	340.67	7.27	352.67	7.72	0.818188	0.0874268	normal	[O]	Posttranslational modification, protein turnover, chaperones	--	K13993|3.14649e-92|sind:105156671|K13993 HSP20 family protein | (RefSeq) small heat shock protein, chloroplastic-like	[O]	Posttranslational modification, protein turnover, chaperones	Hsp20/alpha crystallin family	Heat shock protein 21, chloroplastic OS=Arabidopsis thaliana OX=3702 GN=HSP21 PE=1 SV=1	O	Posttranslational modification, protein turnover, chaperones	hypothetical protein CDL12_00854 [Handroanthus impetiginosus]	--	Protein processing in endoplasmic reticulum (ko04141)
c46701.graph_c0	3	0.69	0	0	0	0	0	0	0	0	0	0	1	0.23	0	0	0.491351	-0.875738	normal	--	--	--	--	--	--	--	--	--	--	--	--	--
c89713.graph_c0	9	0.73	1	0.09	1	0.08	0	0	0	0	0	0	3.67	0.3	0	0	0.251468	-1.98898	normal	[J]	Translation, ribosomal structure and biogenesis	Cellular Component: nucleus (GO:0005634);; Cellular Component: cytoplasm (GO:0005737);; Biological Process: maturation of SSU-rRNA (GO:0030490);;	K09140|3.12492e-45|ppp:PHYPADRAFT_17562|K09140 pre-rRNA-processing protein TSR3 | (RefSeq) hypothetical protein	[S]	Function unknown	Ribosome biogenesis protein, C-terminal;; Possible Fer4-like domain in RNase L inhibitor, RLI	--	S	Function unknown	hypothetical protein B0A51_08542 [Rachicladosporium sp. CCFEE 5018]	cellular component: cell (GO:0005623);; cellular component: organelle (GO:0043226);; cellular component: cell part (GO:0044464);; biological process: metabolic process (GO:0008152);; biological process: cellular process (GO:0009987);; biological process: cellular component organization or biogenesis (GO:0071840)	--
c112084.graph_c0	1971	192.37	2727	322.31	1284	131.75	2330	256.21	2917	335.26	1030	113.56	1994	215.48	2092.33	235.01	0.914402	0.072083	normal	--	--	--	--	--	--	Wall-associated receptor kinase galacturonan-binding	Wall-associated receptor kinase 4 OS=Arabidopsis thaliana OX=3702 GN=WAK4 PE=2 SV=1	T	Signal transduction mechanisms	hypothetical protein BVRB_6g131340 [Beta vulgaris subsp. vulgaris]	--	--
c53483.graph_c0	8	0.96	0	0	0	0	0	0	0	0	0	0	2.67	0.32	0	0	0.488856	-1.0355	normal	--	--	Molecular Function: cardiolipin synthase activity (GO:0008808);; Cellular Component: membrane (GO:0016020);; Biological Process: cardiolipin biosynthetic process (GO:0032049);;	--	--	--	PLD-like domain	--	S	Function unknown	hypothetical protein [Cryptococcus neoformans var. neoformans JEC21]	molecular function: catalytic activity (GO:0003824);; cellular component: membrane (GO:0016020);; biological process: metabolic process (GO:0008152);; biological process: cellular process (GO:0009987);; biological process: single-organism process (GO:0044699)	--
c58050.graph_c0	0	0	0	0	0	0	3	0.8	4	1.11	3	0.83	0	0	3.33	0.91	0.187417	2.2198	normal	--	--	Molecular Function: ADP binding (GO:0043531);;	--	[T]	Signal transduction mechanisms	NB-ARC domain	Disease resistance protein RPP13 OS=Arabidopsis thaliana OX=3702 GN=RPP13 PE=2 SV=2	S	Function unknown	putative late blight resistance protein homolog R1B-16 [Sesamum indicum]	molecular function: binding (GO:0005488)	--
c92303.graph_c0	42	2.18	0	0	0	0	0	0	0	0	0	0	14	0.73	0	0	0.230135	-2.04655	normal	[J]	Translation, ribosomal structure and biogenesis	Biological Process: ribosomal large subunit assembly (GO:0000027);; Molecular Function: structural constituent of ribosome (GO:0003735);; Biological Process: translation (GO:0006412);; Molecular Function: 5S rRNA binding (GO:0008097);; Cellular Component: cytosolic large ribosomal subunit (GO:0022625);;	K02932|6.85997e-116|cvr:CHLNCDRAFT_37575|K02932 large subunit ribosomal protein L5e | (RefSeq) hypothetical protein	[J]	Translation, ribosomal structure and biogenesis	Ribosomal large subunit proteins 60S L5, and 50S L18;; Ribosomal L18 C-terminal region	60S ribosomal protein L5 OS=Helianthus annuus OX=4232 GN=RPL5A PE=2 SV=1	J	Translation, ribosomal structure and biogenesis	RecName: Full=60S ribosomal protein L5	biological process: cellular process (GO:0009987);; biological process: cellular component organization or biogenesis (GO:0071840);; molecular function: structural molecule activity (GO:0005198);; biological process: metabolic process (GO:0008152);; molecular function: binding (GO:0005488);; cellular component: cell (GO:0005623);; cellular component: macromolecular complex (GO:0032991);; cellular…	Ribosome (ko03010)
c83465.graph_c1	5	0.33	17	1.29	27	1.82	1	0.07	0	0	0	0	16.33	1.15	0.33	0.02	0.00397742	-3.6852	down	--	--	--	--	--	--	--	--	--	--	--	--	--
c137135.graph_c0	8	0.69	0	0	0	0	0	0	0	0	0	0	2.67	0.23	0	0	0.488856	-1.0355	normal	MFS family permease	;; ;; ;; ;; ;;	Cellular Component: integral component of membrane (GO:0016021);; Molecular Function: transmembrane transporter activity (GO:0022857);; Biological Process: transmembrane transport (GO:0055085);;	--	[P]	Inorganic ion transport and metabolism	Sugar (and other) transporter	Probable inorganic phosphate transporter 1-6 OS=Arabidopsis thaliana OX=3702 GN=PHT1-6 PE=1 SV=1	G	Carbohydrate transport and metabolism	hypothetical protein I302_00988 [Kwoniella bestiolae CBS 10118]	cellular component: membrane (GO:0016020);; cellular component: membrane part (GO:0044425);; biological process: localization (GO:0051179);; molecular function: transporter activity (GO:0005215)	--
c65248.graph_c0	2	0.3	4	0.7	0	0	2	0.3	3	0.48	1	0.16	2	0.33	2	0.31	0.996986	-0.00591813	normal	--	--	--	--	--	--	--	--	--	--	--	--	--
c110392.graph_c0	469	7.31	419	7.81	554	9.26	343	5.79	320	5.67	381	7.31	480.67	8.13	348	6.26	0.102888	-0.411719	normal	--	;;	--	--	[T]	Signal transduction mechanisms	Protein tyrosine kinase;; Protein kinase domain	Serine/threonine-protein kinase CTR1 OS=Arabidopsis thaliana OX=3702 GN=CTR1 PE=1 SV=1	T	Signal transduction mechanisms	Tyrosine kinase [Handroanthus impetiginosus]	--	--
c84847.graph_c1	11	0.85	1	0.09	0	0	0	0	0	0	0	0	4	0.31	0	0	0.390073	-1.5577	normal	--	--	--	--	--	--	--	--	S	Function unknown	hypothetical protein I206_02784 [Kwoniella pini CBS 10737]	--	--
c107206.graph_c2	11	0.61	31	2.01	19	1.1	0	0	0	0	0	0	20.33	1.24	0	0	0.000139215	-4.72746	down	--	--	Biological Process: cellular component organization (GO:0016043);; Biological Process: macromolecule localization (GO:0033036);; Cellular Component: intracellular organelle (GO:0043229);; Biological Process: single-organism process (GO:0044699);; Biological Process: nuclear export (GO:0051168);; Biological Process: biological regulation (GO:0065007);; Biological Process: organic substance transpo…	K14319|1.38263e-12|gsl:Gasu_54690|K14319 Ran GTPase-activating protein 1 | (RefSeq) RAN GTPase-activating protein 1	[AYT]	--	Leucine Rich repeat;; Leucine rich repeat	--	U	Intracellular trafficking, secretion, and vesicular transport	RNI-like protein [Mortierella elongata AG-77]	biological process: cellular process (GO:0009987);; biological process: cellular component organization or biogenesis (GO:0071840);; biological process: localization (GO:0051179);; cellular component: cell (GO:0005623);; cellular component: organelle (GO:0043226);; cellular component: cell part (GO:0044464);; biological process: single-organism process (GO:0044699);; biological process: biologica…	RNA transport (ko03013)
c120664.graph_c0	19	0.75	0	0	0	0	0	0	1	0.04	0	0	6.33	0.25	0.33	0.01	0.488856	-1.29401	normal	--	--	Biological Process: tRNA splicing, via endonucleolytic cleavage and ligation (GO:0006388);; Molecular Function: transferase activity, transferring phosphorus-containing groups (GO:0016772);;	K10669|1.15472e-07|smo:SELMODRAFT_77175|K10669 2'-phosphotransferase [EC:2.7.1.160] | (RefSeq) hypothetical protein	[J]	Translation, ribosomal structure and biogenesis	RNA 2'-phosphotransferase, Tpt1 / KptA family	--	J	Translation, ribosomal structure and biogenesis	hypothetical protein L486_01348 [Kwoniella mangroviensis CBS 10435]	biological process: metabolic process (GO:0008152);; biological process: cellular process (GO:0009987);; molecular function: catalytic activity (GO:0003824)	--
c117538.graph_c0	22	1.46	0	0	0	0	0	0	0	0	0	0	7.33	0.49	0	0	0.411877	-1.49104	normal	--	--	--	--	--	--	Putative SAM-dependent methyltransferase	--	S	Function unknown	cytoplasmic protein [Kwoniella mangroviensis CBS 8886]	--	--
c60875.graph_c0	3	0.77	0	0	0	0	0	0	2	0.52	0	0	1	0.26	0.67	0.17	0.929592	-0.126142	normal	[L]	Replication, recombination and repair	Cellular Component: transcription export complex (GO:0000346);; Biological Process: mRNA splicing, via spliceosome (GO:0000398);; Cellular Component: chromosome, telomeric region (GO:0000781);; Molecular Function: RNA binding (GO:0003723);; Molecular Function: ATP-dependent RNA helicase activity (GO:0004004);; Molecular Function: ATP binding (GO:0005524);; Cellular Component: spliceosomal complex…	K12812|1.09805e-34|cme:CYME_CME073C|K12812 ATP-dependent RNA helicase UAP56/SUB2 [EC:3.6.4.13] | (RefSeq) ATP-dependent RNA helicase P47	[A]	RNA processing and modification	Helicase conserved C-terminal domain	DEAD-box ATP-dependent RNA helicase 15 OS=Oryza sativa subsp. japonica OX=39947 GN=AIP2 PE=1 SV=1	L	Replication, recombination and repair	ATP-dependent RNA helicase SUB2 [Cryptococcus depauperatus CBS 7841]	cellular component: cell (GO:0005623);; cellular component: macromolecular complex (GO:0032991);; cellular component: organelle (GO:0043226);; cellular component: organelle part (GO:0044422);; cellular component: cell part (GO:0044464);; biological process: metabolic process (GO:0008152);; biological process: cellular process (GO:0009987);; molecular function: binding (GO:0005488);; molecular fun…	RNA transport (ko03013);; mRNA surveillance pathway (ko03015);; Spliceosome (ko03040)
c153338.graph_c0	0	0	3	0.86	0	0	0	0	0	0	0	0	1	0.29	0	0	0.491351	-0.900194	normal	--	--	--	--	--	--	Protein of unknown function (DUF2945)	--	S	Function unknown	hypothetical protein W97_01207 [Coniosporium apollinis CBS 100218]	--	--
c100737.graph_c0	111	9.07	62	5.98	73	6.08	103	8.75	115	10.01	81	7.43	82	7.04	99.67	8.73	0.488856	0.329713	normal	--	--	--	--	--	--	--	--	--	--	uncharacterized protein LOC105177166 isoform X2 [Sesamum indicum]	--	--
c87989.graph_c0	3	0.34	0	0	2	0.23	2	0.23	6	0.73	2	0.25	1.67	0.19	3.33	0.4	0.643818	0.684228	normal	--	--	--	--	--	--	--	--	--	--	--	--	--
c144649.graph_c0	0	0	0	0	0	0	6	1.1	0	0	0	0	0	0	2	0.37	0.488856	1.00713	normal	--	--	Biological Process: G1/S transition of mitotic cell cycle (GO:0000082);; Cellular Component: nuclear chromatin (GO:0000790);; Biological Process: replicative cell aging (GO:0001302);; Biological Process: tRNA wobble uridine modification (GO:0002098);; Molecular Function: protein serine/threonine phosphatase activity (GO:0004722);; Cellular Component: cytosol (GO:0005829);; Biological Process: DNA…	K15498|1.07729e-25|gsl:Gasu_39900|K15498 serine/threonine-protein phosphatase 6 catalytic subunit [EC:3.1.3.16] | (RefSeq) protein phosphatase	[DT]	--	--	Serine/threonine-protein phosphatase PP2A-1 catalytic subunit OS=Oryza sativa subsp. japonica OX=39947 GN=PP2A1 PE=2 SV=1	T	Signal transduction mechanisms	Metallo-dependent phosphatase [Alternaria alternata]	biological process: cellular process (GO:0009987);; biological process: single-organism process (GO:0044699);; cellular component: cell (GO:0005623);; cellular component: membrane-enclosed lumen (GO:0031974);; cellular component: organelle (GO:0043226);; cellular component: organelle part (GO:0044422);; cellular component: cell part (GO:0044464);; biological process: developmental process (GO:003…	--
c111768.graph_c0	5380	157.49	3806	129.85	3736	114.87	5608	171.54	4571	150.25	4722	158.9	4307.33	134.07	4967	160.23	0.189849	0.255637	normal	[H]	Coenzyme transport and metabolism	Molecular Function: ATP binding (GO:0005524);; Cellular Component: chloroplast (GO:0009507);; Biological Process: photosynthesis (GO:0015979);; Biological Process: chlorophyll biosynthetic process (GO:0015995);; Molecular Function: magnesium chelatase activity (GO:0016851);;	K03405|0|sind:105175613|K03405 magnesium chelatase subunit I [EC:6.6.1.1] | (RefSeq) magnesium-chelatase subunit ChlI, chloroplastic-like	--	--	Magnesium chelatase, subunit ChlI;; MCM2/3/5 family;; AAA domain (dynein-related subfamily)	Magnesium-chelatase subunit ChlI, chloroplastic OS=Nicotiana tabacum OX=4097 GN=CHLI PE=2 SV=1	H	Coenzyme transport and metabolism	magnesium-chelatase subunit ChlI, chloroplastic-like [Sesamum indicum]	molecular function: binding (GO:0005488);; cellular component: cell (GO:0005623);; cellular component: organelle (GO:0043226);; cellular component: cell part (GO:0044464);; biological process: metabolic process (GO:0008152);; biological process: cellular process (GO:0009987);; biological process: single-organism process (GO:0044699);; molecular function: catalytic activity (GO:0003824)	Porphyrin and chlorophyll metabolism (ko00860)
c127169.graph_c0	5	1.22	0	0	0	0	3	0.71	0	0	0	0	1.67	0.41	1	0.24	0.898682	-0.183514	normal	--	--	--	--	--	--	--	--	--	--	--	--	--
c176176.graph_c0	3	0.79	0	0	0	0	0	0	0	0	0	0	1	0.26	0	0	0.491351	-0.875738	normal	--	--	--	--	--	--	--	--	--	--	--	--	--
c171644.graph_c0	6	0.73	0	0	0	0	0	0	0	0	0	0	2	0.24	0	0	0.488856	-0.995785	normal	--	--	--	--	[R]	General function prediction only	Putative ER transporter, 6TM, N-terminal	--	S	Function unknown	hypothetical protein C365_06929 [Cryptococcus neoformans var. grubii Bt85]	--	--
c102831.graph_c0	1706	57.75	1330	51.76	1645	59.12	1618	56.99	1401	50.63	1580	60.83	1560.33	56.21	1533	56.15	0.86688	0.0267725	normal	--	--	Cellular Component: integral component of membrane (GO:0016021);;	--	--	--	Transmembrane proteins 14C	Protein FATTY ACID EXPORT 3, chloroplastic OS=Arabidopsis thaliana OX=3702 GN=FAX3 PE=2 SV=2	S	Function unknown	PREDICTED: protein FATTY ACID EXPORT 3, chloroplastic [Erythranthe guttata]	cellular component: membrane (GO:0016020);; cellular component: membrane part (GO:0044425)	--
c80381.graph_c0	8	0.87	3	0.38	0	0	0	0	0	0	0	0	3.67	0.42	0	0	0.374702	-1.60459	normal	--	--	--	--	--	--	--	--	--	--	hypothetical protein BD324DRAFT_615906 [Kockovaella imperatae]	--	--
c100835.graph_c0	2012	74.12	2342	102.59	3251	131.87	2055	78.59	1704	67.83	2088	89.41	2535	102.86	1949	78.61	0.247362	-0.333318	normal	--	--	Molecular Function: SNARE binding (GO:0000149);; Molecular Function: SNAP receptor activity (GO:0005484);; Cellular Component: endoplasmic reticulum membrane (GO:0005789);; Cellular Component: Golgi apparatus (GO:0005794);; Cellular Component: cytosol (GO:0005829);; Biological Process: protein targeting to vacuole (GO:0006623);; Biological Process: ER to Golgi vesicle-mediated transport (GO:00068…	K08494|3.42452e-165|sind:105156802|K08494 novel plant SNARE | (RefSeq) novel plant SNARE 13-like	--	--	Sec20;; Snare region anchored in the vesicle membrane C-terminus	Novel plant SNARE 13 OS=Arabidopsis thaliana OX=3702 GN=NPSN13 PE=1 SV=1	S	Function unknown	hypothetical protein CDL12_27166 [Handroanthus impetiginosus]	molecular function: binding (GO:0005488);; biological process: cellular process (GO:0009987);; biological process: cellular component organization or biogenesis (GO:0071840);; cellular component: cell (GO:0005623);; cellular component: membrane (GO:0016020);; cellular component: organelle (GO:0043226);; cellular component: organelle part (GO:0044422);; cellular component: membrane part (GO:004442…	--
c109392.graph_c0	1140	18.27	974	18.69	1164	19.29	1376	23.93	1595	29.16	1128	22.53	1092.67	18.75	1366.33	25.21	0.0422099	0.36482	normal	[G]	Carbohydrate transport and metabolism	Molecular Function: transferase activity, transferring glycosyl groups (GO:0016757);;	--	--	--	Raffinose synthase or seed imbibition protein Sip1;; Raffinose synthase or seed imbibition protein Sip1;; Raffinose synthase or seed imbibition protein Sip1	Probable galactinol--sucrose galactosyltransferase 2 OS=Arabidopsis thaliana OX=3702 GN=RFS2 PE=2 SV=2	S	Function unknown	probable galactinol--sucrose galactosyltransferase 2 [Sesamum indicum]	molecular function: catalytic activity (GO:0003824)	--
c88707.graph_c0	500	30.28	505	35.41	390	24.42	2665	165.84	3837	252.95	1789	121.44	465	30.04	2763.67	180.08	4.34448e-23	2.57331	up	--	--	Cellular Component: extracellular space (GO:0005615);;	--	--	--	Pollen proteins Ole e I like	Protein DOWNSTREAM OF FLC OS=Arabidopsis thaliana OX=3702 GN=DFC PE=2 SV=1	S	Function unknown	hypothetical protein CDL12_00468 [Handroanthus impetiginosus]	cellular component: extracellular region (GO:0005576);; cellular component: extracellular region part (GO:0044421)	--
c99652.graph_c1	2	0.05	34	0.92	38	0.92	0	0	0	0	0	0	24.67	0.63	0	0	0.000412972	-4.55162	down	--	--	--	K09338|5.12525e-06|brp:103852612|K09338 homeobox-leucine zipper protein | (RefSeq) homeobox-leucine zipper protein ATHB-13-like	[R]	General function prediction only	Homeobox domain	Homeobox-leucine zipper protein ATHB-13 OS=Arabidopsis thaliana OX=3702 GN=ATHB-13 PE=2 SV=2	K	Transcription	--	--	--
c68198.graph_c0	5	0.93	0	0	0	0	0	0	0	0	0	0	1.67	0.31	0	0	0.488856	-0.9675	normal	--	--	Cellular Component: nucleus (GO:0005634);; Biological Process: RNA processing (GO:0006396);;	--	--	--	cwf21 domain	--	S	Function unknown	pre-mRNA-splicing factor CWC21 [Kwoniella mangroviensis CBS 10435]	cellular component: cell (GO:0005623);; cellular component: organelle (GO:0043226);; cellular component: cell part (GO:0044464);; biological process: metabolic process (GO:0008152);; biological process: cellular process (GO:0009987)	--
c63621.graph_c0	0	0	0	0	7	0.69	0	0	0	0	0	0	2.33	0.23	0	0	0.488856	-1.02419	normal	--	--	--	--	[T]	Signal transduction mechanisms	--	--	S	Function unknown	--	--	--
c114160.graph_c3	17158	394.36	13706	363.72	15703	378.31	14721	350.11	15304	388.03	12302	323.09	15522.3	378.8	14109	353.74	0.488856	-0.0912358	normal	[G]	Carbohydrate transport and metabolism	Biological Process: glucose metabolic process (GO:0006006);; Molecular Function: oxidoreductase activity, acting on the aldehyde or oxo group of donors, NAD or NADP as acceptor (GO:0016620);; Molecular Function: NADP binding (GO:0050661);; Molecular Function: NAD binding (GO:0051287);; Biological Process: oxidation-reduction process (GO:0055114);;	K00134|0|sot:102592694|K00134 glyceraldehyde 3-phosphate dehydrogenase [EC:1.2.1.12] | (RefSeq) glyceraldehyde-3-phosphate dehydrogenase, cytosolic-like	[G]	Carbohydrate transport and metabolism	Glyceraldehyde 3-phosphate dehydrogenase, C-terminal domain;; Glyceraldehyde 3-phosphate dehydrogenase, NAD binding domain	Glyceraldehyde-3-phosphate dehydrogenase, cytosolic OS=Petunia hybrida OX=4102 GN=GAPC PE=2 SV=1	G	Carbohydrate transport and metabolism	glyceraldehyde 3-phosphate dehydrogenase [Salvia miltiorrhiza]	biological process: metabolic process (GO:0008152);; biological process: single-organism process (GO:0044699);; molecular function: catalytic activity (GO:0003824);; molecular function: binding (GO:0005488)	Glycolysis / Gluconeogenesis (ko00010);; Carbon fixation in photosynthetic organisms (ko00710);; Carbon metabolism (ko01200);; Biosynthesis of amino acids (ko01230)
c96244.graph_c0	53	1.72	7	0.26	0	0	0	0	0	0	0	0	20	0.66	0	0	0.0199806	-3.40569	normal	--	--	--	--	--	--	--	--	S	Function unknown	hypothetical protein I316_03371 [Kwoniella heveanensis BCC8398]	--	--
c109699.graph_c2	1	0.19	0	0	5	0.93	0	0	7	1.35	0	0	2	0.37	2.33	0.45	0.942503	0.113893	normal	--	--	--	--	--	--	--	--	--	--	--	--	--
c107730.graph_c1	60	5.54	69	7.39	105	10.01	41	3.85	40	3.97	49	4.98	78	7.65	43.33	4.27	0.181963	-0.775458	normal	--	--	--	--	[R]	General function prediction only	--	--	S	Function unknown	hypothetical protein F511_07671 [Dorcoceras hygrometricum]	--	--
c130766.graph_c0	0	0	4	0.95	0	0	0	0	0	0	0	0	1.33	0.32	0	0	0.488856	-0.952425	normal	--	--	--	--	--	--	--	--	--	--	--	--	--
c85055.graph_c0	0	0	9	0.84	4	0.33	0	0	0	0	0	0	4.33	0.39	0	0	0.291658	-1.8522	normal	--	--	--	--	--	--	--	--	--	--	--	--	--
c91552.graph_c1	21	0.25	165	2.32	277	3.44	0	0	0	0	4	0.06	154.33	2	1.33	0.02	0.00201958	-4.09753	down	[E]	Amino acid transport and metabolism	--	--	[E]	Amino acid transport and metabolism	Amino acid permease;; Amino acid permease	Cationic amino acid transporter 6, chloroplastic OS=Arabidopsis thaliana OX=3702 GN=CAT6 PE=2 SV=1	E	Amino acid transport and metabolism	high-affinity methionine permease [Rhizophagus irregularis DAOM 181602]	--	--
c123440.graph_c0	8	0.91	2	0.26	0	0	0	0	0	0	0	0	3.33	0.39	0	0	0.419401	-1.47741	normal	--	--	--	--	--	--	--	--	--	--	--	--	--
c93319.graph_c0	89	2.7	1	0.03	6	0.16	2	0.05	5	0.16	0	0	32	0.96	2.33	0.07	0.0807042	-2.51706	normal	[F]	Nucleotide transport and metabolism	Molecular Function: phosphoribosylaminoimidazole carboxylase activity (GO:0004638);; Molecular Function: ATP binding (GO:0005524);; Biological Process: 'de novo' IMP biosynthetic process (GO:0006189);; Molecular Function: metal ion binding (GO:0046872);;	K11808|6.5025e-172|smo:SELMODRAFT_123573|K11808 phosphoribosylaminoimidazole carboxylase [EC:4.1.1.21] | (RefSeq) hypothetical protein	[F]	Nucleotide transport and metabolism	AIR carboxylase;; ATP-grasp domain;; D-ala D-ala ligase C-terminus	Phosphoribosylaminoimidazole carboxylase, chloroplastic (Fragment) OS=Vigna aconitifolia OX=3918 GN=PURKE PE=2 SV=1	F	Nucleotide transport and metabolism	Phosphoribosylaminoimidazole carboxylase [Naematelia encephala]	molecular function: catalytic activity (GO:0003824);; molecular function: binding (GO:0005488);; biological process: metabolic process (GO:0008152);; biological process: cellular process (GO:0009987);; biological process: single-organism process (GO:0044699)	Purine metabolism (ko00230)
c94557.graph_c0	13	0.9	5	0.4	3	0.21	9	0.64	6	0.45	8	0.66	7	0.5	7.67	0.58	0.887445	0.168885	normal	--	--	Molecular Function: GTPase activity (GO:0003924);; Molecular Function: structural constituent of cytoskeleton (GO:0005200);; Molecular Function: GTP binding (GO:0005525);; Cellular Component: cytoplasm (GO:0005737);; Cellular Component: microtubule (GO:0005874);; Biological Process: microtubule-based process (GO:0007017);;	K07375|3.35503e-152|thj:104821546|K07375 tubulin beta | (RefSeq) tubulin beta-8 chain-like	[Z]	Cytoskeleton	Tubulin C-terminal domain	Tubulin beta-1 chain (Fragment) OS=Avena sativa OX=4498 GN=TUBB1 PE=2 SV=1	Z	Cytoskeleton	beta tubulin6b [Zea mays]	molecular function: catalytic activity (GO:0003824);; biological process: cellular process (GO:0009987);; biological process: cellular component organization or biogenesis (GO:0071840);; molecular function: structural molecule activity (GO:0005198);; molecular function: binding (GO:0005488);; cellular component: cell (GO:0005623);; cellular component: cell part (GO:0044464);; cellular component: …	Phagosome (ko04145)
c109761.graph_c0	421	10.67	748	23.36	843	24.64	980	29.03	1075	32.82	789	26.95	670.67	19.56	948	29.6	0.173526	0.51577	normal	--	--	--	K15400|1.36673e-92|tcc:TCM_007466|K15400 omega-hydroxypalmitate O-feruloyl transferase [EC:2.3.1.188] | (RefSeq) HXXXD-type acyl-transferase family protein, putative	--	--	Transferase family;; Transferase family	Omega-hydroxypalmitate O-feruloyl transferase OS=Arabidopsis thaliana OX=3702 GN=HHT1 PE=1 SV=1	S	Function unknown	HXXXD-type acyl-transferase family protein, putative [Theobroma cacao]	--	Cutin, suberine and wax biosynthesis (ko00073)
c52841.graph_c0	43	1.26	59	2	0	0	0	0	0	0	0	0	34	1.09	0	0	0.00136036	-4.30352	down	[C]	Energy production and conversion	Molecular Function: cytochrome-c oxidase activity (GO:0004129);; Molecular Function: iron ion binding (GO:0005506);; Molecular Function: copper ion binding (GO:0005507);; Cellular Component: mitochondrial inner membrane (GO:0005743);; Cellular Component: plasma membrane (GO:0005886);; Biological Process: oxidative phosphorylation (GO:0006119);; Biological Process: aerobic respiration (GO:0009060)…	K02256|0|ppp:PhpafMp01|K02256 cytochrome c oxidase subunit 1 [EC:1.9.3.1] | (RefSeq) cox1; cytochrome c oxidase subunit 1	[C]	Energy production and conversion	--	Cytochrome c oxidase subunit 1 OS=Marchantia polymorpha OX=3197 GN=COX1 PE=3 SV=2	C	Energy production and conversion	cytochrome c oxidase subunit I, partial (mitochondrion) [Lingulodinium polyedrum]	biological process: metabolic process (GO:0008152);; biological process: single-organism process (GO:0044699);; biological process: localization (GO:0051179);; molecular function: catalytic activity (GO:0003824);; molecular function: transporter activity (GO:0005215);; molecular function: electron carrier activity (GO:0009055);; molecular function: binding (GO:0005488);; cellular component: cell …	Oxidative phosphorylation (ko00190)
c170102.graph_c0	0	0	3	0.73	0	0	0	0	0	0	0	0	1	0.24	0	0	0.491351	-0.900194	normal	--	--	--	--	--	--	--	--	S	Function unknown	transcriptional repressor TCF25-domain-containing protein [Kockovaella imperatae]	--	--
c126754.graph_c0	0	0	5	1.04	3	0.54	0	0	0	0	0	0	2.67	0.53	0	0	0.459178	-1.36514	normal	--	--	--	--	--	--	--	--	--	--	Uncharacterized protein TCM_025002 [Theobroma cacao]	--	--
c103775.graph_c0	212	6.71	133	4.78	110	3.69	4600	155.4	6842	244.88	2851	104.48	151.67	5.06	4764.33	168.25	7.35753e-63	4.94466	up	Phospholipase/lecithinase/hemolysin	;; ;; ;;	Cellular Component: integral component of membrane (GO:0016021);; Molecular Function: hydrolase activity, acting on ester bonds (GO:0016788);;	--	--	--	GDSL-like Lipase/Acylhydrolase	GDSL esterase/lipase At2g42990 OS=Arabidopsis thaliana OX=3702 GN=At2g42990 PE=2 SV=1	S	Function unknown	Triacylglycerol lipase [Handroanthus impetiginosus]	cellular component: membrane (GO:0016020);; cellular component: membrane part (GO:0044425);; molecular function: catalytic activity (GO:0003824)	--
c105343.graph_c0	11	0.58	22	1.35	8	0.44	11	0.6	6	0.35	4	0.24	13.67	0.79	7	0.4	0.488856	-0.836086	normal	--	--	--	--	--	--	--	--	--	--	--	--	--
c141989.graph_c0	5	0.91	0	0	0	0	0	0	0	0	0	0	1.67	0.3	0	0	0.488856	-0.9675	normal	--	--	--	--	--	--	--	--	--	--	--	--	--
c22615.graph_c0	8	0.68	2	0.2	0	0	0	0	0	0	0	0	3.33	0.29	0	0	0.419401	-1.47741	normal	--	--	--	--	--	--	--	--	--	--	--	--	--
c74308.graph_c0	19	0.75	4	0.18	0	0	0	0	0	0	0	0	7.67	0.31	0	0	0.153065	-2.35727	normal	[G]	Carbohydrate transport and metabolism	Cellular Component: plasma membrane (GO:0005886);; Molecular Function: beta-glucosidase activity (GO:0008422);; Biological Process: glucan catabolic process (GO:0009251);;	--	--	--	Glycosyl hydrolase family 3 N terminal domain	--	G	Carbohydrate transport and metabolism	hypothetical protein TREMEDRAFT_41754 [Tremella mesenterica DSM 1558]	cellular component: cell (GO:0005623);; cellular component: membrane (GO:0016020);; cellular component: cell part (GO:0044464);; molecular function: catalytic activity (GO:0003824);; biological process: metabolic process (GO:0008152)	--
c94324.graph_c0	45	4.34	30	3.36	22	2.17	41	4.02	54	5.59	63	6.67	32.33	3.29	52.67	5.43	0.31253	0.734904	normal	--	--	--	--	--	--	--	--	--	--	--	--	--
c78131.graph_c0	4	0.52	3	0.45	4	0.53	1	0.13	8	1.1	4	0.56	3.67	0.5	4.33	0.6	0.870078	0.225967	normal	--	--	--	--	--	--	--	--	--	--	--	--	--
c103181.graph_c0	86	2.62	67	2.4	124	3.95	46	1.45	29	0.97	12	0.42	92.33	2.99	29	0.95	0.0141196	-1.5603	normal	--	--	Molecular Function: zinc ion binding (GO:0008270);; Cellular Component: integral component of membrane (GO:0016021);; Biological Process: protein ubiquitination (GO:0016567);; Molecular Function: hydrolase activity (GO:0016787);; Molecular Function: ligase activity (GO:0016874);; Biological Process: proteasome-mediated ubiquitin-dependent protein catabolic process (GO:0043161);; Molecular Functio…	--	[O]	Posttranslational modification, protein turnover, chaperones	Ring finger domain;; RING-like zinc finger;; Zinc finger, C3HC4 type (RING finger)	E3 ubiquitin protein ligase RIE1 OS=Arabidopsis thaliana OX=3702 GN=RIE1 PE=2 SV=1	O	Posttranslational modification, protein turnover, chaperones	E3 ubiquitin-protein ligase At4g11680 [Sesamum indicum]	molecular function: binding (GO:0005488);; cellular component: membrane (GO:0016020);; cellular component: membrane part (GO:0044425);; biological process: metabolic process (GO:0008152);; biological process: cellular process (GO:0009987);; molecular function: catalytic activity (GO:0003824)	--
c57116.graph_c0	27	1.78	0	0	3	0.2	0	0	0	0	0	0	10	0.66	0	0	0.111578	-2.56041	normal	--	--	Biological Process: lipid transport (GO:0006869);;	--	[R]	General function prediction only	ML domain	--	U	Intracellular trafficking, secretion, and vesicular transport	hypothetical protein TREMEDRAFT_37462 [Tremella mesenterica DSM 1558]	biological process: single-organism process (GO:0044699);; biological process: localization (GO:0051179)	--
c83488.graph_c1	0	0	1	0.19	1	0.17	5	0.82	0	0	4	0.7	0.67	0.12	3	0.51	0.491351	1.04705	normal	--	--	--	--	--	--	--	--	--	--	--	--	--
c74418.graph_c0	4	0.98	0	0	0	0	0	0	0	0	0	0	1.33	0.33	0	0	0.488856	-0.929623	normal	--	--	--	--	--	--	--	--	--	--	--	--	--
c107003.graph_c0	1450	31.55	1175	29.6	1340	30.23	1357	30.63	1156	27.83	1174	29.18	1321.67	30.46	1229	29.21	0.679234	-0.0572	normal	--	--	Biological Process: mRNA splicing, via spliceosome (GO:0000398);; Molecular Function: RNA binding (GO:0003723);; Cellular Component: spliceosomal complex (GO:0005681);; Molecular Function: zinc ion binding (GO:0008270);;	K12827|0|sind:105160368|K12827 splicing factor 3A subunit 3 | (RefSeq) splicing factor 3A subunit 3	[A]	RNA processing and modification	Domain of unknown function (DUF3449);; Telomere stability C-terminal;; Pre-mRNA-splicing factor SF3A3, of SF3a complex, Prp9;; Splicing factor SF3a60 binding domain	Splicing factor SF3a60 homolog OS=Arabidopsis thaliana OX=3702 GN=ATO PE=1 SV=1	A	RNA processing and modification	Splicing factor 3a, subunit 3 [Handroanthus impetiginosus]	biological process: metabolic process (GO:0008152);; biological process: cellular process (GO:0009987);; molecular function: binding (GO:0005488);; cellular component: cell (GO:0005623);; cellular component: macromolecular complex (GO:0032991);; cellular component: organelle (GO:0043226);; cellular component: organelle part (GO:0044422);; cellular component: cell part (GO:0044464)	Spliceosome (ko03040)
c54431.graph_c0	2	0.13	13	0.99	7	0.48	0	0	0	0	0	0	7.33	0.53	0	0	0.0370126	-3.11767	normal	--	--	--	K10721|2.4777e-11|pxb:103942379|K10721 CYP302A1; ecdysteroid 22-hydroxylase | (RefSeq) cytochrome P450 302a1, mitochondrial-like	[Q]	Secondary metabolites biosynthesis, transport and catabolism	Cytochrome P450	Cytochrome P450 71D9 OS=Glycine max OX=3847 GN=CYP71D9 PE=2 SV=1	Q	Secondary metabolites biosynthesis, transport and catabolism	PREDICTED: cytochrome P450 302a1, mitochondrial-like [Pyrus x bretschneideri]	--	--
c84268.graph_c0	0	0	7	1.07	6	0.8	2	0.26	8	1.11	3	0.42	4.33	0.62	4.33	0.6	0.998331	-0.00303898	normal	--	--	--	--	--	--	--	--	--	--	--	--	--
c114706.graph_c1	2378	66.57	2374	77.42	2140	61.96	2494	65.79	2502	71.84	2055	62.01	2297.33	68.65	2350.33	66.55	0.643462	0.0702599	normal	--	--	--	--	--	--	--	--	--	--	--	--	--
c136271.graph_c0	6	0.81	0	0	0	0	0	0	0	0	0	0	2	0.27	0	0	0.488856	-0.995785	normal	--	--	--	--	--	--	--	--	--	--	--	--	--
c99029.graph_c1	5	0.75	4	0.69	12	1.8	10	1.49	24	3.76	14	2.23	7	1.08	16	2.49	0.387856	1.088	normal	--	--	--	--	--	--	--	--	--	--	hypothetical protein BRADI_3g05811v3 [Brachypodium distachyon]	--	--
c156969.graph_c0	6	0.93	0	0	0	0	0	0	0	0	0	0	2	0.31	0	0	0.488856	-0.995785	normal	[R]	General function prediction only	--	--	[H]	Coenzyme transport and metabolism	CobW/HypB/UreG, nucleotide-binding domain	--	S	Function unknown	cobalamin synthesis protein [Kwoniella mangroviensis CBS 8507]	--	--
c8521.graph_c0	0	0	0	0	3	0.7	0	0	0	0	0	0	1	0.23	0	0	0.491351	-0.884126	normal	--	--	Biological Process: cellular process (GO:0009987);; Cellular Component: intracellular part (GO:0044424);;	--	[TU]	--	GDP dissociation inhibitor	Rab escort protein 1 OS=Arabidopsis thaliana OX=3702 GN=REP PE=1 SV=2	O	Posttranslational modification, protein turnover, chaperones	rab protein geranylgeranyltransferase component A [Hesseltinella vesiculosa]	biological process: cellular process (GO:0009987);; cellular component: cell (GO:0005623);; cellular component: cell part (GO:0044464)	--
c91109.graph_c1	0	0	19	1.17	10	0.55	0	0	0	0	1	0.06	9.67	0.57	0.33	0.02	0.146789	-2.37014	normal	--	--	--	--	--	--	--	--	--	--	--	--	--
c119182.graph_c0	0	0	1	0.28	1	0.23	2	0.46	1	0.24	3	0.73	0.67	0.17	2	0.48	0.577344	0.840576	normal	--	--	--	--	--	--	--	--	--	--	--	--	--
c114186.graph_c0	41	0.34	345	3.32	235	2.05	0	0	3	0.03	3	0.03	207	1.9	2	0.02	5.91158e-12	-5.79867	down	[Q]	Secondary metabolites biosynthesis, transport and catabolism	--	--	[R]	General function prediction only	Animal haem peroxidase	Alpha-dioxygenase 2 OS=Arabidopsis thaliana OX=3702 GN=DOX2 PE=2 SV=1	S	Function unknown	Animal heme peroxidase homologue [Chondrus crispus]	--	--
c102918.graph_c0	268	8.14	239	8.87	232	6.94	164	5.23	138	4.13	150	4.93	246.33	7.98	150.67	4.76	0.0106	-0.658818	normal	--	--	Biological Process: amino acid transmembrane transport (GO:0003333);; Molecular Function: amino acid transmembrane transporter activity (GO:0015171);; Cellular Component: integral component of membrane (GO:0016021);;	--	[E]	Amino acid transport and metabolism	Transmembrane amino acid transporter protein	Amino acid transporter AVT6C OS=Arabidopsis thaliana OX=3702 GN=AVT6C PE=2 SV=1	E	Amino acid transport and metabolism	Amino acid transporter protein [Handroanthus impetiginosus]	biological process: single-organism process (GO:0044699);; biological process: localization (GO:0051179);; molecular function: transporter activity (GO:0005215);; cellular component: membrane (GO:0016020);; cellular component: membrane part (GO:0044425)	--
c30968.graph_c0	0	0	3	0.9	0	0	0	0	0	0	0	0	1	0.3	0	0	0.491351	-0.900194	normal	--	--	--	--	--	--	--	--	--	--	--	--	--
c33602.graph_c1	11	0.77	0	0	0	0	0	0	0	0	0	0	3.67	0.26	0	0	0.488856	-1.07257	normal	--	--	Biological Process: MAPK cascade involved in osmosensory signaling pathway (GO:0000161);; Cellular Component: nucleus (GO:0005634);; Cellular Component: cytosol (GO:0005829);; Biological Process: protein folding (GO:0006457);; Molecular Function: protein kinase binding (GO:0019901);; Biological Process: spindle pole body duplication (GO:0030474);; Molecular Function: heat shock protein binding (G…	--	[D]	Cell cycle control, cell division, chromosome partitioning	Cdc37 N terminal kinase binding	--	S	Function unknown	hypothetical protein CC85DRAFT_315833 [Cutaneotrichosporon oleaginosum]	biological process: metabolic process (GO:0008152);; biological process: cellular process (GO:0009987);; biological process: signaling (GO:0023052);; biological process: single-organism process (GO:0044699);; biological process: response to stimulus (GO:0050896);; biological process: biological regulation (GO:0065007);; cellular component: cell (GO:0005623);; cellular component: organelle (GO:004…	--
c151609.graph_c0	4	0.77	0	0	0	0	0	0	0	0	0	0	1.33	0.26	0	0	0.488856	-0.929623	normal	--	--	--	--	--	--	--	--	S	Function unknown	hypothetical protein I203_05076 [Kwoniella mangroviensis CBS 8507]	--	--
c98080.graph_c0	221	14.89	196	15.41	225	15.73	260	18.07	217	16.33	221	16.64	214	15.34	232.67	17.01	0.497451	0.164256	normal	[S]	Function unknown	Molecular Function: DNA binding (GO:0003677);; Molecular Function: DNA topoisomerase type I activity (GO:0003917);; Cellular Component: chromosome (GO:0005694);; Biological Process: DNA topological change (GO:0006265);;	--	[L]	Replication, recombination and repair	--	--	L	Replication, recombination and repair	DNA topoisomerase III alpha [Handroanthus impetiginosus]	molecular function: binding (GO:0005488);; molecular function: catalytic activity (GO:0003824);; cellular component: cell (GO:0005623);; cellular component: organelle (GO:0043226);; cellular component: cell part (GO:0044464);; biological process: metabolic process (GO:0008152);; biological process: cellular process (GO:0009987);; biological process: cellular component organization or biogenesis (…	--
c111455.graph_c1	101	9.82	101	11.41	109	10.86	107	10.48	83	8.59	83	8.82	103.67	10.7	91	9.3	0.69545	-0.146486	normal	--	--	Cellular Component: small nucleolar ribonucleoprotein complex (GO:0005732);; Cellular Component: viral nucleocapsid (GO:0019013);; Biological Process: maturation of SSU-rRNA (GO:0030490);; Cellular Component: small-subunit processome (GO:0032040);; Cellular Component: Mpp10 complex (GO:0034457);;	K14559|1.99914e-77|sind:105179397|K14559 U3 small nucleolar RNA-associated protein MPP10 | (RefSeq) U3 small nucleolar ribonucleoprotein protein MPP10	[A]	RNA processing and modification	Mpp10 protein;; Mpp10 protein	--	J	Translation, ribosomal structure and biogenesis	U3 small nucleolar ribonucleoprotein protein MPP10 [Sesamum indicum]	cellular component: cell (GO:0005623);; cellular component: macromolecular complex (GO:0032991);; cellular component: cell part (GO:0044464);; cellular component: virion (GO:0019012);; cellular component: virion part (GO:0044423);; biological process: metabolic process (GO:0008152);; biological process: cellular process (GO:0009987);; biological process: cellular component organization or biogene…	Ribosome biogenesis in eukaryotes (ko03008)
c113727.graph_c0	1248	10.76	1019	10.15	1218	10.99	988	8.9	886	8.48	935	9.32	1161.67	10.63	936.33	8.9	0.0809119	-0.260912	normal	[R]	General function prediction only	Cellular Component: nucleus (GO:0005634);; Cellular Component: chromosome (GO:0005694);; Molecular Function: zinc ion binding (GO:0008270);; Molecular Function: histone-lysine N-methyltransferase activity (GO:0018024);; Biological Process: histone lysine methylation (GO:0034968);;	--	[R]	General function prediction only	SET domain;; Pre-SET motif	Histone-lysine N-methyltransferase SUVR5 OS=Arabidopsis thaliana OX=3702 GN=SUVR5 PE=1 SV=3	S	Function unknown	histone-lysine N-methyltransferase SUVR5 [Sesamum indicum]	cellular component: cell (GO:0005623);; cellular component: organelle (GO:0043226);; cellular component: cell part (GO:0044464);; molecular function: binding (GO:0005488);; biological process: metabolic process (GO:0008152);; biological process: cellular process (GO:0009987);; biological process: cellular component organization or biogenesis (GO:0071840);; molecular function: catalytic activity (…	--
c112560.graph_c1	7	1.26	8	1.67	14	2.52	5	0.89	6	1.12	8	1.51	9.67	1.82	6.33	1.17	0.654323	-0.477476	normal	[O]	Posttranslational modification, protein turnover, chaperones	Molecular Function: ATP binding (GO:0005524);; Cellular Component: cytoplasm (GO:0005737);; Biological Process: protein folding (GO:0006457);; Molecular Function: unfolded protein binding (GO:0051082);;	K09496|3.74729e-26|sind:105162447|K09496 T-complex protein 1 subunit delta | (RefSeq) T-complex protein 1 subunit delta	[O]	Posttranslational modification, protein turnover, chaperones	TCP-1/cpn60 chaperonin family	T-complex protein 1 subunit delta OS=Arabidopsis thaliana OX=3702 GN=CCT4 PE=1 SV=1	O	Posttranslational modification, protein turnover, chaperones	t-complex protein 1 subunit delta, partial [Genlisea aurea]	molecular function: binding (GO:0005488);; cellular component: cell (GO:0005623);; cellular component: cell part (GO:0044464);; biological process: cellular process (GO:0009987)	--
c124270.graph_c0	0	0	4	1.08	1	0.23	0	0	0	0	0	0	1.67	0.44	0	0	0.488856	-0.986022	normal	--	--	--	--	[O]	Posttranslational modification, protein turnover, chaperones	OST3 / OST6 family, transporter family	--	U	Intracellular trafficking, secretion, and vesicular transport	hypothetical protein RO3G_02087 [Rhizopus delemar RA 99-880]	--	--
c76361.graph_c0	237	15.04	1106	81.26	1062	69.85	6	0.39	5	0.34	13	0.92	801.67	55.38	8	0.55	1.62103e-13	-5.88169	down	[J]	Translation, ribosomal structure and biogenesis	Molecular Function: structural constituent of ribosome (GO:0003735);; Cellular Component: mitochondrion (GO:0005739);; Biological Process: translation (GO:0006412);; Cellular Component: cytosolic large ribosomal subunit (GO:0022625);;	K02885|4.37387e-59|ath:AT3G16780|K02885 large subunit ribosomal protein L19e | (RefSeq) Ribosomal protein L19e family protein	[J]	Translation, ribosomal structure and biogenesis	Ribosomal protein L19e	60S ribosomal protein L19-2 OS=Arabidopsis thaliana OX=3702 GN=RPL19B PE=2 SV=1	J	Translation, ribosomal structure and biogenesis	hypothetical protein K493DRAFT_76678 [Basidiobolus meristosporus CBS 931.73]	molecular function: structural molecule activity (GO:0005198);; cellular component: cell (GO:0005623);; cellular component: organelle (GO:0043226);; cellular component: cell part (GO:0044464);; biological process: metabolic process (GO:0008152);; biological process: cellular process (GO:0009987);; cellular component: macromolecular complex (GO:0032991);; cellular component: organelle part (GO:004…	Ribosome (ko03010)
c86759.graph_c0	133	1.71	16	0.24	0	0	0	0	0	0	0	0	49.67	0.65	0	0	0.375664	-1.58468	normal	[O]	Posttranslational modification, protein turnover, chaperones	--	--	--	--	Histidine-specific methyltransferase, SAM-dependent;; Sulfatase-modifying factor enzyme 1;; DinB superfamily	--	S	Function unknown	hypothetical protein BCR39DRAFT_554493 [Naematelia encephala]	--	--
c99335.graph_c0	67	2.93	63	3.19	36	1.63	4	0.18	11	0.53	4	0.19	55.33	2.58	6.33	0.3	8.85569e-05	-2.84836	down	[G]	Carbohydrate transport and metabolism	--	--	--	--	Histidine phosphatase superfamily (branch 1)	Phosphoglycerate mutase-like protein AT74 OS=Arabidopsis thaliana OX=3702 GN=At3g05170 PE=2 SV=1	T	Signal transduction mechanisms	phosphoglycerate mutase-like protein AT74 [Sesamum indicum]	--	--
c112489.graph_c0	246	3.9	360	5.82	394	6.16	234	2.87	199	2.71	203	2.76	333.33	5.29	212	2.78	0.0758972	-0.614243	normal	[L]	Replication, recombination and repair	Biological Process: meiotic mismatch repair (GO:0000710);; Cellular Component: synaptonemal complex (GO:0000795);; Molecular Function: damaged DNA binding (GO:0003684);; Molecular Function: ATP binding (GO:0005524);; Molecular Function: mismatched DNA binding (GO:0030983);; Cellular Component: mismatch repair complex (GO:0032300);; Cellular Component: germ cell nucleus (GO:0043073);; Biological P…	K08741|0|sind:105174877|K08741 DNA mismatch repair protein MSH5 | (RefSeq) DNA mismatch repair protein MSH5	[L]	Replication, recombination and repair	MutS domain V;; MutS domain III;; MutS family domain IV;; GDSL-like Lipase/Acylhydrolase	DNA mismatch repair protein MSH5 OS=Arabidopsis thaliana OX=3702 GN=MSH5 PE=2 SV=1	L	Replication, recombination and repair	PREDICTED: DNA mismatch repair protein MSH5 isoform X2 [Erythranthe guttata]	biological process: reproduction (GO:0000003);; biological process: metabolic process (GO:0008152);; biological process: cellular process (GO:0009987);; biological process: reproductive process (GO:0022414);; biological process: single-organism process (GO:0044699);; biological process: response to stimulus (GO:0050896);; biological process: cellular component organization or biogenesis (GO:00718…	--
c109129.graph_c3	4	0.39	9	1.03	4	0.4	3	0.3	2	0.21	1	0.11	5.67	0.61	2	0.21	0.488856	-1.12203	normal	--	--	--	--	--	--	--	--	--	--	--	--	--
c128152.graph_c0	0	0	0	0	0	0	3	0.76	0	0	0	0	0	0	1	0.25	0.491351	0.890276	normal	--	--	--	--	--	--	--	--	--	--	--	--	--
c52230.graph_c0	14	2.28	2	0.38	0	0	0	0	0	0	0	0	5.33	0.89	0	0	0.275372	-1.9028	normal	--	--	--	--	--	--	--	--	--	--	--	--	--
c103962.graph_c0	10	1.95	8	1.81	12	2.33	36	6.96	47	9.48	33	6.72	10	2.03	38.67	7.72	0.00508155	1.88142	up	--	--	--	--	--	--	--	--	--	--	--	--	--
c113582.graph_c1	27209	779.1	19285	679.67	24288	816.43	19033	592.03	14706	496.65	14910	521.06	23594	758.4	16216.3	536.58	0.000330269	-0.489554	normal	[G]	Carbohydrate transport and metabolism	Molecular Function: ATP binding (GO:0005524);;	--	[O]	Posttranslational modification, protein turnover, chaperones	ATPase family associated with various cellular activities (AAA)	Ribulose bisphosphate carboxylase/oxygenase activase 1, chloroplastic OS=Nicotiana tabacum OX=4097 PE=1 SV=1	O	Posttranslational modification, protein turnover, chaperones	chloroplast ribulose-1,5-bisphosphate carboxylase/oxygenase activase [Solenostemon scutellarioides]	molecular function: binding (GO:0005488)	--
c96657.graph_c0	94	4.46	0	0	2	0.06	0	0	5	0.15	0	0	32	1.51	1.67	0.05	0.187582	-2.19966	normal	[J]	Translation, ribosomal structure and biogenesis	Molecular Function: GTP binding (GO:0005525);; Cellular Component: nucleolus (GO:0005730);; Biological Process: ribosome biogenesis (GO:0042254);;	K14537|8.8981e-151|gra:105768390|K14537 nuclear GTP-binding protein | (RefSeq) nuclear/nucleolar GTPase 2	[R]	General function prediction only	NGP1NT (NUC091) domain;; 50S ribosome-binding GTPase;; Ferrous iron transport protein B	Nuclear/nucleolar GTPase 2 OS=Oryza sativa subsp. japonica OX=39947 GN=NUG2 PE=1 SV=1	S	Function unknown	hypothetical protein TREMEDRAFT_31855 [Tremella mesenterica DSM 1558]	molecular function: binding (GO:0005488);; cellular component: cell (GO:0005623);; cellular component: membrane-enclosed lumen (GO:0031974);; cellular component: organelle (GO:0043226);; cellular component: organelle part (GO:0044422);; cellular component: cell part (GO:0044464);; biological process: cellular component organization or biogenesis (GO:0071840)	Ribosome biogenesis in eukaryotes (ko03008)
c96576.graph_c0	41	4.26	22	2.7	40	4.33	11	1.15	8	0.89	4	0.47	34.33	3.76	7.67	0.84	0.0146636	-1.94523	normal	--	--	Molecular Function: transcription factor activity, sequence-specific DNA binding (GO:0003700);; Biological Process: regulation of transcription, DNA-templated (GO:0006355);; Molecular Function: sequence-specific DNA binding (GO:0043565);;	--	--	--	--	Probable WRKY transcription factor 71 OS=Arabidopsis thaliana OX=3702 GN=WRKY71 PE=2 SV=1	K	Transcription	WRKY protein [Salvia miltiorrhiza]	biological process: biological regulation (GO:0065007);; molecular function: nucleic acid binding transcription factor activity (GO:0001071);; molecular function: binding (GO:0005488)	--
c93214.graph_c0	2	0.21	4	0.49	11	1.2	0	0	0	0	0	0	5.67	0.63	0	0	0.0798169	-2.74658	normal	--	--	--	--	--	--	--	--	--	--	--	--	--
c106811.graph_c0	231	6.49	218	7.11	286	8.4	194	5.52	157	4.8	159	5.02	245	7.33	170	5.11	0.113837	-0.479739	normal	[J]	Translation, ribosomal structure and biogenesis	Biological Process: pseudouridine synthesis (GO:0001522);; Molecular Function: RNA binding (GO:0003723);; Biological Process: tRNA processing (GO:0008033);; Molecular Function: pseudouridine synthase activity (GO:0009982);;	K06173|4.93164e-150|sind:105169092|K06173 tRNA pseudouridine38-40 synthase [EC:5.4.99.12] | (RefSeq) tRNA pseudouridine synthase-like 1	[AJ]	--	tRNA pseudouridine synthase;; tRNA pseudouridine synthase	--	J	Translation, ribosomal structure and biogenesis	uncharacterized protein LOC105169092 isoform X1 [Sesamum indicum]	biological process: metabolic process (GO:0008152);; biological process: cellular process (GO:0009987);; molecular function: binding (GO:0005488);; molecular function: catalytic activity (GO:0003824)	--
c65719.graph_c1	5	0.72	0	0	0	0	0	0	0	0	0	0	1.67	0.24	0	0	0.488856	-0.9675	normal	--	--	Molecular Function: RNA polymerase III activity (GO:0001056);; Cellular Component: DNA-directed RNA polymerase III complex (GO:0005666);;	K03026|2.77961e-12|pvu:PHAVU_003G132000g|K03026 DNA-directed RNA polymerase III subunit RPC4 | (RefSeq) hypothetical protein	[K]	Transcription	RNA polymerase III RPC4	--	F	Nucleotide transport and metabolism	DNA-directed RNA polymerase III subunit RPC4 [Kwoniella pini CBS 10737]	biological process: metabolic process (GO:0008152);; biological process: cellular process (GO:0009987);; molecular function: catalytic activity (GO:0003824);; cellular component: cell (GO:0005623);; cellular component: membrane-enclosed lumen (GO:0031974);; cellular component: macromolecular complex (GO:0032991);; cellular component: organelle (GO:0043226);; cellular component: organelle part (GO…	Purine metabolism (ko00230);; Pyrimidine metabolism (ko00240);; RNA polymerase (ko03020)
c173562.graph_c0	3	0.77	0	0	0	0	0	0	0	0	0	0	1	0.26	0	0	0.491351	-0.875738	normal	--	--	--	--	--	--	--	--	--	--	--	--	--
c96276.graph_c0	14	0.71	23	1.33	63	3.27	139	7.17	165	9.03	92	5.19	33.33	1.77	132	7.13	0.00311216	1.90888	up	--	--	Molecular Function: copper ion transmembrane transporter activity (GO:0005375);; Cellular Component: integral component of membrane (GO:0016021);; Biological Process: copper ion transmembrane transport (GO:0035434);;	K14686|3.45442e-33|sind:105170640|K14686 solute carrier family 31 (copper transporter), member 1 | (RefSeq) copper transporter 6	[P]	Inorganic ion transport and metabolism	Ctr copper transporter family	Copper transporter 1 OS=Arabidopsis thaliana OX=3702 GN=COPT1 PE=2 SV=2	P	Inorganic ion transport and metabolism	PREDICTED: copper transporter 6 [Erythranthe guttata]	biological process: localization (GO:0051179);; molecular function: transporter activity (GO:0005215);; cellular component: membrane (GO:0016020);; cellular component: membrane part (GO:0044425)	--
c111088.graph_c0	1150	46.06	146	7.8	39	1.29	19	1.14	29	1.36	0	0	445	18.38	16	0.83	0.0518725	-2.87035	normal	[G]	Carbohydrate transport and metabolism	Molecular Function: phosphogluconate dehydrogenase (decarboxylating) activity (GO:0004616);; Cellular Component: cytosol (GO:0005829);; Biological Process: pentose-phosphate shunt, oxidative branch (GO:0009051);; Molecular Function: NADP binding (GO:0050661);; Biological Process: oxidation-reduction process (GO:0055114);;	K00033|0|gsl:Gasu_15770|K00033 6-phosphogluconate dehydrogenase [EC:1.1.1.44 1.1.1.343] | (RefSeq) 6-phosphogluconate dehydrogenase	[G]	Carbohydrate transport and metabolism	6-phosphogluconate dehydrogenase, C-terminal domain;; NAD binding domain of 6-phosphogluconate dehydrogenase;; NADP oxidoreductase coenzyme F420-dependent	6-phosphogluconate dehydrogenase, decarboxylating 2, chloroplastic OS=Arabidopsis thaliana OX=3702 GN=At5g41670 PE=1 SV=1	G	Carbohydrate transport and metabolism	6-phosphogluconate dehydrogenase [Moesziomyces antarcticus]	biological process: metabolic process (GO:0008152);; biological process: single-organism process (GO:0044699);; molecular function: catalytic activity (GO:0003824);; cellular component: cell (GO:0005623);; cellular component: cell part (GO:0044464);; biological process: cellular process (GO:0009987);; molecular function: binding (GO:0005488)	Pentose phosphate pathway (ko00030);; Glutathione metabolism (ko00480);; Carbon metabolism (ko01200)
c104265.graph_c1	0	0	4	0.83	0	0	0	0	0	0	0	0	1.33	0.28	0	0	0.488856	-0.952425	normal	--	--	--	--	--	--	--	--	--	--	--	--	--
c106067.graph_c0	71	2.47	68	3.19	96	4.63	50	2.9	59	2.61	52	2.64	78.33	3.43	53.67	2.72	0.387856	-0.486987	normal	--	--	--	--	--	--	--	UPF0496 protein At3g19330 OS=Arabidopsis thaliana OX=3702 GN=At3g19330 PE=2 SV=2	S	Function unknown	hypothetical protein CDL12_13188 [Handroanthus impetiginosus]	--	--
c167790.graph_c0	0	0	0	0	0	0	3	0.7	1	0.24	0	0	0	0	1.33	0.31	0.488856	0.944289	normal	[G]	Carbohydrate transport and metabolism	Molecular Function: magnesium ion binding (GO:0000287);; Molecular Function: phosphoglucomutase activity (GO:0004614);; Cellular Component: cytosol (GO:0005829);; Biological Process: glycogen biosynthetic process (GO:0005978);; Biological Process: glucose metabolic process (GO:0006006);; Biological Process: galactose catabolic process (GO:0019388);;	K01835|1.54488e-30|gra:105780227|K01835 phosphoglucomutase [EC:5.4.2.2] | (RefSeq) phosphoglucomutase, cytoplasmic-like	[G]	Carbohydrate transport and metabolism	Phosphoglucomutase/phosphomannomutase, C-terminal domain	Phosphoglucomutase, cytoplasmic OS=Solanum tuberosum OX=4113 GN=PGM1 PE=2 SV=1	G	Carbohydrate transport and metabolism	phosphoglucomutase [Kwoniella heveanensis CBS 569]	molecular function: binding (GO:0005488);; molecular function: catalytic activity (GO:0003824);; cellular component: cell (GO:0005623);; cellular component: cell part (GO:0044464);; biological process: metabolic process (GO:0008152);; biological process: cellular process (GO:0009987);; biological process: single-organism process (GO:0044699)	Glycolysis / Gluconeogenesis (ko00010);; Pentose phosphate pathway (ko00030);; Galactose metabolism (ko00052);; Purine metabolism (ko00230);; Starch and sucrose metabolism (ko00500);; Amino sugar and nucleotide sugar metabolism (ko00520)
c109526.graph_c2	8	1.27	3	0.55	4	0.65	24	3.78	28	4.62	24	4	5	0.82	25.33	4.13	0.0118022	2.17112	normal	--	--	--	--	--	--	--	--	--	--	--	--	--
c103880.graph_c2	345	23.88	256	17.67	260	16.23	157	11.06	180	14.19	129	9.91	287	19.26	155.33	11.72	0.00188778	-0.830585	normal	--	--	--	--	[T]	Signal transduction mechanisms	NB-ARC domain	Putative late blight resistance protein homolog R1A-6 OS=Solanum demissum OX=50514 GN=R1A-6 PE=3 SV=2	S	Function unknown	putative late blight resistance protein homolog R1A-10 [Sesamum indicum]	--	--
c119821.graph_c0	7	1.18	2	0.39	0	0	0	0	0	0	0	0	3	0.52	0	0	0.450556	-1.38721	normal	--	--	--	--	--	--	--	--	--	--	--	--	--
c85066.graph_c0	2	0.1	2	0.12	16	0.84	0	0	0	0	1	0.06	6.67	0.35	0.33	0.02	0.174446	-2.23679	normal	--	--	--	--	--	--	--	--	S	Function unknown	--	--	--
c94196.graph_c0	8	0.08	64	0.73	58	0.6	0	0	0	0	1	0.01	43.33	0.47	0.33	0	1.0221e-05	-4.94783	down	--	--	--	--	--	--	--	--	S	Function unknown	--	--	--
c100497.graph_c1	430	16.76	403	18.37	435	17.6	647	26.38	653	27.86	624	28	422.67	17.58	641.33	27.41	2.37604e-05	0.644605	normal	--	--	Molecular Function: zinc ion binding (GO:0008270);; Cellular Component: integral component of membrane (GO:0016021);;	--	[A]	RNA processing and modification	RING-variant domain	--	O	Posttranslational modification, protein turnover, chaperones	E3 ubiquitin-protein ligase MARCH11 [Sesamum indicum]	molecular function: binding (GO:0005488);; cellular component: membrane (GO:0016020);; cellular component: membrane part (GO:0044425)	--
c96140.graph_c0	4	0.48	1	0.14	8	0.97	4	0.48	4	0.51	4	0.52	4.33	0.53	4	0.5	0.982093	-0.0320307	normal	--	--	--	--	--	--	--	--	--	--	--	--	--
c99353.graph_c0	13	0.2	65	1.17	79	1.29	1	0.02	0	0	1	0.02	52.33	0.89	0.67	0.01	1.66356e-06	-4.9189	down	--	--	--	--	[R]	General function prediction only	Tetraspanin family	--	S	Function unknown	--	--	--
c117815.graph_c0	9	1.29	0	0	0	0	0	0	1	0.15	0	0	3	0.43	0.33	0.05	0.569846	-0.782327	normal	--	--	--	--	--	--	--	--	--	--	--	--	--
c25633.graph_c0	5	1.11	0	0	0	0	0	0	0	0	0	0	1.67	0.37	0	0	0.488856	-0.9675	normal	[J]	Translation, ribosomal structure and biogenesis	Molecular Function: nucleotide binding (GO:0000166);; Molecular Function: RNA binding (GO:0003723);; Cellular Component: integral component of membrane (GO:0016021);;	--	--	--	RNA recognition motif. (a.k.a. RRM, RBD, or RNP domain)	Glycine-rich RNA-binding protein 4, mitochondrial OS=Arabidopsis thaliana OX=3702 GN=RBG4 PE=2 SV=1	S	Function unknown	hypothetical protein, variant 3 [Cryptococcus amylolentus CBS 6039]	molecular function: binding (GO:0005488);; cellular component: membrane (GO:0016020);; cellular component: membrane part (GO:0044425)	--
c92534.graph_c0	229	12.25	216	13.38	246	13.63	298	16.47	330	19.28	237	14.32	230.33	13.09	288.33	16.69	0.21285	0.361737	normal	--	--	Cellular Component: nucleosome (GO:0000786);; Molecular Function: DNA binding (GO:0003677);; Cellular Component: nucleus (GO:0005634);; Biological Process: nucleosome assembly (GO:0006334);; Biological Process: regulation of transcription, DNA-templated (GO:0006355);;	--	--	--	linker histone H1 and H5 family;; AT hook motif	HMG-Y-related protein A OS=Zea mays OX=4577 GN=HMGIY2 PE=1 SV=1	S	Function unknown	HMG-Y-related protein A-like [Sesamum indicum]	cellular component: cell (GO:0005623);; cellular component: macromolecular complex (GO:0032991);; cellular component: organelle (GO:0043226);; cellular component: organelle part (GO:0044422);; cellular component: cell part (GO:0044464);; molecular function: binding (GO:0005488);; biological process: cellular process (GO:0009987);; biological process: cellular component organization or biogenesis …	--
c120442.graph_c0	0	0	0	0	2	0.52	6	1.55	0	0	0	0	0.67	0.17	2	0.52	0.762254	0.42417	normal	[J]	Translation, ribosomal structure and biogenesis	Biological Process: ribosomal small subunit assembly (GO:0000028);; Molecular Function: RNA binding (GO:0003723);; Molecular Function: structural constituent of ribosome (GO:0003735);; Biological Process: rRNA export from nucleus (GO:0006407);; Biological Process: translation (GO:0006412);; Cellular Component: cytosolic small ribosomal subunit (GO:0022627);;	K02958|4.02617e-49|sbi:SORBI_01g005020|K02958 small subunit ribosomal protein S15e | (RefSeq) SORBIDRAFT_01g005020, Sb01g005020; hypothetical protein	[J]	Translation, ribosomal structure and biogenesis	Ribosomal protein S19	40S ribosomal protein S15 OS=Oryza sativa subsp. japonica OX=39947 GN=RPS15 PE=2 SV=2	J	Translation, ribosomal structure and biogenesis	40S ribosomal protein S15 [Spizellomyces punctatus DAOM BR117]	biological process: cellular process (GO:0009987);; biological process: cellular component organization or biogenesis (GO:0071840);; molecular function: binding (GO:0005488);; molecular function: structural molecule activity (GO:0005198);; biological process: single-organism process (GO:0044699);; biological process: localization (GO:0051179);; biological process: metabolic process (GO:0008152);;…	Ribosome (ko03010)
c104487.graph_c0	92	13.44	51	8.17	31	4.02	1	0.1	0	0	0	0	58	8.54	0.33	0.03	1.9996e-08	-5.6249	down	--	--	Cellular Component: extracellular region (GO:0005576);; Cellular Component: cell wall (GO:0005618);;	--	--	--	--	--	--	--	RecName: Full=Hydrophobin-1; AltName: Allergen=Cla h ?; Flags: Precursor	cellular component: extracellular region (GO:0005576);; cellular component: cell (GO:0005623);; cellular component: cell part (GO:0044464)	--
c66837.graph_c0	20	1.08	0	0	0	0	0	0	0	0	0	0	6.67	0.36	0	0	0.438604	-1.4128	normal	[E]	Amino acid transport and metabolism	Molecular Function: asparagine synthase (glutamine-hydrolyzing) activity (GO:0004066);; Cellular Component: nucleus (GO:0005634);; Cellular Component: cytosol (GO:0005829);; Biological Process: asparagine biosynthetic process (GO:0006529);;	K01953|5.12942e-107|bdi:100830419|K01953 asparagine synthase (glutamine-hydrolysing) [EC:6.3.5.4] | (RefSeq) asparagine synthetase [glutamine-hydrolyzing] 2	[E]	Amino acid transport and metabolism	Asparagine synthase;; Glutamine amidotransferase domain;; Aluminium induced protein	Asparagine synthetase [glutamine-hydrolyzing] 2 OS=Oryza sativa subsp. japonica OX=39947 GN=Os06g0265000 PE=2 SV=3	E	Amino acid transport and metabolism	asparagine synthase (glutamine-hydrolyzing) [Kwoniella bestiolae CBS 10118]	molecular function: catalytic activity (GO:0003824);; cellular component: cell (GO:0005623);; cellular component: organelle (GO:0043226);; cellular component: cell part (GO:0044464);; biological process: metabolic process (GO:0008152);; biological process: cellular process (GO:0009987);; biological process: single-organism process (GO:0044699)	Alanine, aspartate and glutamate metabolism (ko00250)
c108110.graph_c0	108	1.66	101	1.84	126	2.05	151	2.52	106	1.69	109	1.89	111.67	1.85	122	2.03	0.650619	0.165745	normal	--	--	--	--	[R]	General function prediction only	PPR repeat family;; PPR repeat;; PPR repeat;; Pentatricopeptide repeat domain;; Pentacotripeptide-repeat region of PRORP;; Tetratricopeptide repeat	Putative pentatricopeptide repeat-containing protein At1g12700, mitochondrial OS=Arabidopsis thaliana OX=3702 GN=At1g12700 PE=3 SV=1	S	Function unknown	PREDICTED: uncharacterized protein LOC105955058 [Erythranthe guttata]	--	--
c5325.graph_c1	0	0	5	0.84	0	0	0	0	0	0	0	0	1.67	0.28	0	0	0.488856	-0.988668	normal	[R]	General function prediction only	Cellular Component: nucleus (GO:0005634);; Cellular Component: cytoplasm (GO:0005737);;	--	[EH]	--	Probable molybdopterin binding domain	--	H	Coenzyme transport and metabolism	Molybdopterin binding protein [Schizopora paradoxa]	cellular component: cell (GO:0005623);; cellular component: organelle (GO:0043226);; cellular component: cell part (GO:0044464)	--
c119918.graph_c0	13	1.28	0	0	0	0	0	0	0	0	0	0	4.33	0.43	0	0	0.488856	-1.08926	normal	--	--	--	--	--	--	--	--	S	Function unknown	hypothetical protein CALCODRAFT_489694 [Calocera cornea HHB12733]	--	--
c97013.graph_c0	14	0.88	57	0.76	37	0.45	1	0.01	1	0.01	0	0	36	0.7	0.67	0.01	1.86662e-05	-4.49875	down	--	--	Molecular Function: protein binding (GO:0005515);; Biological Process: protein modification by small protein conjugation (GO:0032446);;	K17822|1.2144e-62|zma:100283814|K17822 DCN1-like protein 1/2 | (RefSeq) GRMZM2G175272; DCN1-like protein 2	[S]	Function unknown	Cullin binding;; UBA-like domain	--	S	Function unknown	hypothetical protein KFL_002370120 [Klebsormidium nitens]	molecular function: binding (GO:0005488);; biological process: metabolic process (GO:0008152);; biological process: cellular process (GO:0009987)	--
c3153.graph_c0	0	0	0	0	0	0	5	0.99	0	0	0	0	0	0	1.67	0.33	0.488856	0.979771	normal	--	--	--	--	--	--	--	--	--	--	--	--	--
c114864.graph_c1	7890	82.8	6163	73.44	6373	69.7	5968	66.84	5460	65.11	5612	68.95	6808.67	75.31	5680	66.97	0.100641	-0.210894	normal	[C]	Energy production and conversion	Molecular Function: aconitate hydratase activity (GO:0003994);; Biological Process: metabolic process (GO:0008152);; Molecular Function: 4 iron, 4 sulfur cluster binding (GO:0051539);;	K01681|0|sind:105174871|K01681 aconitate hydratase [EC:4.2.1.3] | (RefSeq) putative aconitate hydratase, cytoplasmic	[AJ]	--	MULE transposase domain;; Transposase, Mutator family;; SWIM zinc finger;; MuDR family transposase;; Aconitase family (aconitate hydratase);; Aconitase C-terminal domain;; RNA recognition motif. (a.k.a. RRM, RBD, or RNP domain);; Aconitase family (aconitate hydratase)	Aconitate hydratase, cytoplasmic OS=Cucurbita maxima OX=3661 PE=2 SV=1	C	Energy production and conversion	putative aconitate hydratase, cytoplasmic [Sesamum indicum]	molecular function: catalytic activity (GO:0003824);; biological process: metabolic process (GO:0008152);; molecular function: binding (GO:0005488)	Citrate cycle (TCA cycle) (ko00020);; Glyoxylate and dicarboxylate metabolism (ko00630);; Carbon metabolism (ko01200);; 2-Oxocarboxylic acid metabolism (ko01210);; Biosynthesis of amino acids (ko01230)
c109968.graph_c1	1402	32.7	1179	30.78	1278	29.49	1280	30.91	1358	34.59	1127	29.18	1286.33	30.99	1255	31.56	0.943587	0.0100811	normal	[J]	Translation, ribosomal structure and biogenesis	--	K14411|4.12145e-164|sind:105175256|K14411 RNA-binding protein Musashi | (RefSeq) heterogeneous nuclear ribonucleoprotein 1	[A]	RNA processing and modification	--	Heterogeneous nuclear ribonucleoprotein 1 OS=Arabidopsis thaliana OX=3702 GN=RNP1 PE=1 SV=1	S	Function unknown	heterogeneous nuclear ribonucleoprotein 1 [Sesamum indicum]	--	mRNA surveillance pathway (ko03015)
c82211.graph_c0	30	3.08	110	13.11	1	0.1	3	0.31	2	0.22	1	0.11	47	5.43	2	0.21	0.00365144	-3.47431	down	--	--	--	--	--	--	--	--	--	--	--	--	--
c22256.graph_c0	6	1.53	0	0	0	0	0	0	0	0	0	0	2	0.51	0	0	0.488856	-0.995785	normal	--	--	Molecular Function: transcription coactivator activity (GO:0003713);; Cellular Component: nucleolus (GO:0005730);; Cellular Component: mitochondrion (GO:0005739);; Cellular Component: cytosol (GO:0005829);; Molecular Function: sequence-specific DNA binding (GO:0043565);; Biological Process: positive regulation of transcription from RNA polymerase II promoter (GO:0045944);;	K03627|2.63674e-17|mis:MICPUN_112665|K03627 putative transcription factor | (RefSeq) MBF1; multiprotein bridging factor	[K]	Transcription	Helix-turn-helix	Multiprotein-bridging factor 1a OS=Arabidopsis thaliana OX=3702 GN=MBF1A PE=2 SV=1	K	Transcription	putative multi protein-bridging factor 1 [Kockovaella imperatae]	biological process: biological regulation (GO:0065007);; molecular function: transcription factor activity, protein binding (GO:0000988);; cellular component: cell (GO:0005623);; cellular component: membrane-enclosed lumen (GO:0031974);; cellular component: organelle (GO:0043226);; cellular component: organelle part (GO:0044422);; cellular component: cell part (GO:0044464);; molecular function: b…	--
c113252.graph_c0	175	2.12	167	2.34	150	1.9	116	1.47	119	1.6	123	1.72	164	2.12	119.33	1.6	0.26136	-0.408904	normal	--	--	--	--	[R]	General function prediction only	PPR repeat family;; PPR repeat;; PPR repeat;; DYW family of nucleic acid deaminases;; Pentatricopeptide repeat domain;; Pentacotripeptide-repeat region of PRORP;; B-cell receptor-associated protein 31-like	Putative pentatricopeptide repeat-containing protein At3g25060, mitochondrial OS=Arabidopsis thaliana OX=3702 GN=PCMP-E96 PE=3 SV=1	S	Function unknown	hypothetical protein CDL12_01060 [Handroanthus impetiginosus]	--	--
c142419.graph_c0	3	0.78	1	0.3	0	0	0	0	0	0	0	0	1.33	0.36	0	0	0.488856	-0.935655	normal	--	--	--	--	--	--	--	--	S	Function unknown	hypothetical protein PV08_06388 [Exophiala spinifera]	--	--
c121965.graph_c0	0	0	2	0.32	2	0.28	5	0.69	1	0.15	2	0.3	1.33	0.2	2.67	0.38	0.704755	0.577814	normal	--	--	--	--	--	--	--	Nodulin-related protein 1 OS=Arabidopsis thaliana OX=3702 GN=NRP1 PE=1 SV=1	S	Function unknown	PREDICTED: uncharacterized protein LOC101213972 [Cucumis sativus]	--	--
c109484.graph_c0	2340	33.11	1926	31.49	2335	34.59	1625	23.99	1894	29.75	1473	24.02	2200.33	33.06	1664	25.92	0.0144634	-0.354937	normal	[K]	Transcription	--	K14515|0|sind:105162122|K14515 EIN3-binding F-box protein | (RefSeq) EIN3-binding F-box protein 1-like	[R]	General function prediction only	Leucine Rich repeat;; Leucine Rich repeats (2 copies);; F-box-like;; F-box domain	EIN3-binding F-box protein 1 OS=Arabidopsis thaliana OX=3702 GN=EBF1 PE=1 SV=1	S	Function unknown	Leucine rich repeat protein [Handroanthus impetiginosus]	--	Plant hormone signal transduction (ko04075)
c116075.graph_c0	0	0	0	0	0	0	10	0.61	12	0.78	10	0.67	0	0	10.67	0.69	0.00366179	3.92195	up	--	--	--	--	--	--	--	--	--	--	--	--	--
c75143.graph_c0	5	0.7	3	0.49	2	0.28	0	0	0	0	0	0	3.33	0.49	0	0	0.211984	-2.12785	normal	--	--	Biological Process: negative regulation of transcription from RNA polymerase II promoter (GO:0000122);; Molecular Function: RNA polymerase II core promoter proximal region sequence-specific DNA binding (GO:0000978);; Molecular Function: transcriptional activator activity, RNA polymerase II core promoter proximal region sequence-specific binding (GO:0001077);; Cellular Component: nucleus (GO:00056…	--	--	--	Zinc finger, C2H2 type	--	S	Function unknown	hypothetical protein B0A48_08283 [Rachicladosporium antarcticum]	biological process: biological regulation (GO:0065007);; molecular function: binding (GO:0005488);; biological process: metabolic process (GO:0008152);; biological process: cellular process (GO:0009987);; molecular function: nucleic acid binding transcription factor activity (GO:0001071);; cellular component: cell (GO:0005623);; cellular component: organelle (GO:0043226);; cellular component: cel…	--
c104001.graph_c0	0	0	36	0.78	37	0.72	0	0	0	0	0	0	24.33	0.5	0	0	0.00477468	-3.92039	down	--	--	--	--	[R]	General function prediction only	Acyltransferase family	--	S	Function unknown	Acyltransferase 3 [Nannochloropsis gaditana]	--	--
c96380.graph_c0	17	0.76	11	0.57	31	1.43	1	0.05	3	0.15	13	0.65	19.67	0.92	5.67	0.28	0.313741	-1.38749	normal	Acyl-CoA synthetase (AMP-forming)/AMP-acid ligase II	;; ;; ;;	--	K14487|0|sind:105172687|K14487 auxin responsive GH3 gene family | (RefSeq) probable indole-3-acetic acid-amido synthetase GH3.1	--	--	GH3 auxin-responsive promoter	Probable indole-3-acetic acid-amido synthetase GH3.1 OS=Arabidopsis thaliana OX=3702 GN=GH3.1 PE=2 SV=1	S	Function unknown	probable indole-3-acetic acid-amido synthetase GH3.1 [Sesamum indicum]	--	Plant hormone signal transduction (ko04075)
c92264.graph_c0	6	0.81	11	1.55	12	1.48	23	2.82	12	1.66	17	2.24	9.67	1.28	17.33	2.24	0.488856	0.782631	normal	--	--	--	--	--	--	--	--	--	--	--	--	--
c168270.graph_c0	0	0	0	0	0	0	0	0	3	0.74	0	0	0	0	1	0.25	0.491351	0.895886	normal	--	--	--	--	--	--	Plant invertase/pectin methylesterase inhibitor	--	--	--	cell wall / vacuolar inhibitor of fructosidase 2-like [Sesamum indicum]	--	--
c121925.graph_c0	0	0	8	1.58	0	0	0	0	0	0	0	0	2.67	0.53	0	0	0.488856	-1.05266	normal	--	--	Cellular Component: nucleus (GO:0005634);; Cellular Component: cytosol (GO:0005829);; Biological Process: retrograde vesicle-mediated transport, Golgi to ER (GO:0006890);; Biological Process: protein transport (GO:0015031);; Cellular Component: viral capsid (GO:0019028);; Cellular Component: COPI vesicle coat (GO:0030126);;	K20472|2.56239e-09|csl:COCSUDRAFT_53383|K20472 coatomer subunit zeta | (RefSeq) zeta-cop, subunit of COP-I complex	[U]	Intracellular trafficking, secretion, and vesicular transport	--	Coatomer subunit zeta-2 OS=Oryza sativa subsp. japonica OX=39947 GN=COPZ2 PE=2 SV=1	U	Intracellular trafficking, secretion, and vesicular transport	hypothetical protein TREMEDRAFT_45819 [Tremella mesenterica DSM 1558]	cellular component: cell (GO:0005623);; cellular component: organelle (GO:0043226);; cellular component: cell part (GO:0044464);; biological process: localization (GO:0051179);; cellular component: virion (GO:0019012);; cellular component: virion part (GO:0044423);; cellular component: membrane (GO:0016020);; cellular component: macromolecular complex (GO:0032991);; cellular component: organelle …	--
c133923.graph_c0	6	1.29	0	0	0	0	0	0	0	0	0	0	2	0.43	0	0	0.488856	-0.995785	normal	--	--	Molecular Function: glucose-6-phosphate dehydrogenase activity (GO:0004345);; Biological Process: glucose metabolic process (GO:0006006);; Biological Process: pentose-phosphate shunt (GO:0006098);; Molecular Function: NADP binding (GO:0050661);; Biological Process: oxidation-reduction process (GO:0055114);;	K00036|5.6321e-06|vcn:VOLCADRAFT_103053|K00036 glucose-6-phosphate 1-dehydrogenase [EC:1.1.1.49 1.1.1.363] | (RefSeq) hypothetical protein	[G]	Carbohydrate transport and metabolism	Glucose-6-phosphate dehydrogenase, NAD binding domain	Glucose-6-phosphate 1-dehydrogenase, cytoplasmic isoform 2 OS=Arabidopsis thaliana OX=3702 GN=ACG12 PE=2 SV=1	G	Carbohydrate transport and metabolism	hypothetical protein SERLADRAFT_461153 [Serpula lacrymans var. lacrymans S7.9]	biological process: metabolic process (GO:0008152);; biological process: single-organism process (GO:0044699);; molecular function: catalytic activity (GO:0003824);; biological process: cellular process (GO:0009987);; molecular function: binding (GO:0005488)	Pentose phosphate pathway (ko00030);; Glutathione metabolism (ko00480);; Carbon metabolism (ko01200)
c110280.graph_c2	1	0.25	0	0	2	0.49	2	0.48	3	0.76	1	0.25	1	0.25	2	0.5	0.706358	0.58089	normal	--	--	--	--	[R]	General function prediction only	--	--	L	Replication, recombination and repair	Transposon Ty3-I Gag-Pol polyprotein [Cajanus cajan]	--	--
c14179.graph_c1	5	0.74	0	0	0	0	0	0	0	0	0	0	1.67	0.25	0	0	0.488856	-0.9675	normal	[J]	Translation, ribosomal structure and biogenesis	Molecular Function: nucleic acid binding (GO:0003676);; Molecular Function: asparagine-tRNA ligase activity (GO:0004816);; Molecular Function: ATP binding (GO:0005524);; Cellular Component: cytosol (GO:0005829);; Biological Process: asparaginyl-tRNA aminoacylation (GO:0006421);;	K01893|2.81019e-43|cme:CYME_CMM098C|K01893 asparaginyl-tRNA synthetase [EC:6.1.1.22] | (RefSeq) asparagine--tRNA ligase, cytoplasmic	[J]	Translation, ribosomal structure and biogenesis	tRNA synthetases class II (D, K and N)	Asparagine--tRNA ligase, cytoplasmic 1 OS=Arabidopsis thaliana OX=3702 GN=SYNC1 PE=1 SV=1	J	Translation, ribosomal structure and biogenesis	asparagine-tRNA ligase [Kwoniella dejecticola CBS 10117]	molecular function: binding (GO:0005488);; molecular function: catalytic activity (GO:0003824);; cellular component: cell (GO:0005623);; cellular component: cell part (GO:0044464);; biological process: metabolic process (GO:0008152);; biological process: cellular process (GO:0009987);; biological process: single-organism process (GO:0044699)	Aminoacyl-tRNA biosynthesis (ko00970)
c113949.graph_c2	645	55.63	614	57.7	596	53.09	432	30.09	365	28.39	432	32.16	618.33	55.47	409.67	30.21	0.00488021	-0.545995	normal	--	--	--	K12448|4.26428e-09|egu:105059828|K12448 UDP-arabinose 4-epimerase [EC:5.1.3.5] | (RefSeq) probable UDP-arabinose 4-epimerase 3	[M]	Cell wall/membrane/envelope biogenesis	--	UDP-arabinose 4-epimerase 1 OS=Arabidopsis thaliana OX=3702 GN=MUR4 PE=1 SV=1	--	--	--	--	Amino sugar and nucleotide sugar metabolism (ko00520)
c111840.graph_c1	12825	383.59	15214	526.02	18674	583.98	14182	441.29	12381	410.05	17562	598.03	15571	497.86	14708.3	483.12	0.89243	-0.0347141	normal	[G]	Carbohydrate transport and metabolism	Cellular Component: chloroplast (GO:0009507);; Biological Process: response to abscisic acid (GO:0009737);; Molecular Function: galactinol-sucrose galactosyltransferase activity (GO:0047274);;	K06617|0|sind:105177104|K06617 raffinose synthase [EC:2.4.1.82] | (RefSeq) galactinol--sucrose galactosyltransferase	--	--	Raffinose synthase or seed imbibition protein Sip1	Galactinol--sucrose galactosyltransferase OS=Pisum sativum OX=3888 GN=RFS PE=1 SV=1	S	Function unknown	galactinol--sucrose galactosyltransferase [Sesamum indicum]	cellular component: cell (GO:0005623);; cellular component: organelle (GO:0043226);; cellular component: cell part (GO:0044464);; biological process: response to stimulus (GO:0050896);; molecular function: catalytic activity (GO:0003824)	Galactose metabolism (ko00052)
c101392.graph_c0	206	7.09	125	5.21	149	5.41	156	5.53	203	7.6	174	6.51	160	5.9	177.67	6.55	0.534432	0.208603	normal	--	--	--	K18404|4.96241e-128|sind:105166443|K18404 tudor domain-containing protein 3 | (RefSeq) tudor domain-containing protein 3	[S]	Function unknown	RecQ mediated genome instability protein	RecQ-mediated genome instability protein 1 OS=Arabidopsis thaliana OX=3702 GN=RMI1 PE=1 SV=1	S	Function unknown	tudor domain-containing protein 3 isoform X1 [Sesamum indicum]	--	--
c125217.graph_c0	0	0	0	0	13	1.17	0	0	0	0	0	0	4.33	0.39	0	0	0.488856	-1.11688	normal	--	--	--	--	--	--	--	--	--	--	--	--	--
c109475.graph_c0	267	5.29	174	3.97	196	4.05	373	7.68	485	10.6	276	6.21	212.33	4.44	378	8.16	0.00468368	0.870413	normal	--	--	Cellular Component: integral component of membrane (GO:0016021);;	--	[U]	Intracellular trafficking, secretion, and vesicular transport	Endomembrane protein 70;; Endomembrane protein 70;; Endomembrane protein 70	Transmembrane 9 superfamily member 5 OS=Arabidopsis thaliana OX=3702 GN=TMN5 PE=2 SV=1	S	Function unknown	Endosomal membrane protein, EMP70 [Handroanthus impetiginosus]	cellular component: membrane (GO:0016020);; cellular component: membrane part (GO:0044425)	--
c107355.graph_c1	21	1.39	14	1.08	8	0.55	27	1.87	11	0.8	6	0.46	14.33	1.01	14.67	1.04	0.962431	0.0506485	normal	--	--	--	--	--	--	--	--	--	--	--	--	--
c124196.graph_c0	5	1.26	0	0	0	0	0	0	0	0	0	0	1.67	0.42	0	0	0.488856	-0.9675	normal	--	--	Cellular Component: membrane (GO:0016020);;	--	--	--	--	--	U	Intracellular trafficking, secretion, and vesicular transport	hypothetical protein I303_06833 [Kwoniella dejecticola CBS 10117]	cellular component: membrane (GO:0016020)	--
c81238.graph_c0	8	0.43	8	0.49	13	0.72	6	0.33	8	0.47	8	0.48	9.67	0.55	7.33	0.43	0.772119	-0.302546	normal	--	--	--	--	--	--	Helix-loop-helix DNA-binding domain	Transcription factor TT8 OS=Arabidopsis thaliana OX=3702 GN=TT8 PE=1 SV=2	S	Function unknown	transcription factor bHLH25-like [Sesamum indicum]	--	--
c56674.graph_c0	7	1.12	1	0.19	0	0	0	0	0	0	0	0	2.67	0.44	0	0	0.488856	-1.22802	normal	--	--	Molecular Function: dUTP diphosphatase activity (GO:0004170);; Biological Process: dUTP metabolic process (GO:0046080);;	--	[Z]	Cytoskeleton	Type of WD40 repeat	--	S	Function unknown	deoxyuridine 5&apos;-triphosphate nucleotidohydrolase [Kwoniella dejecticola CBS 10117]	molecular function: catalytic activity (GO:0003824);; biological process: metabolic process (GO:0008152);; biological process: cellular process (GO:0009987);; biological process: single-organism process (GO:0044699)	--
c121738.graph_c0	14	0.83	2	0.14	0	0	0	0	0	0	0	0	5.33	0.32	0	0	0.275372	-1.9028	normal	--	--	Biological Process: DNA repair (GO:0006281);;	K15340|3.00845e-35|zma:100192920|K15340 DNA cross-link repair 1A protein | (RefSeq) si683029c11, GRMZM2G021802; uncharacterized LOC100192920	[L]	Replication, recombination and repair	DNA repair metallo-beta-lactamase	DNA cross-link repair protein SNM1 OS=Arabidopsis thaliana OX=3702 GN=SNM1 PE=2 SV=1	J	Translation, ribosomal structure and biogenesis	DNA cross-link repair 1A protein [Kwoniella heveanensis CBS 569]	biological process: metabolic process (GO:0008152);; biological process: cellular process (GO:0009987);; biological process: response to stimulus (GO:0050896)	--
c80139.graph_c0	19	0.96	3	0.18	0	0	0	0	0	0	0	0	7.33	0.38	0	0	0.17414	-2.26703	normal	[R]	General function prediction only	--	K06990|1.20665e-61|smo:SELMODRAFT_232363|K06990 MEMO1 family protein | (RefSeq) hypothetical protein	[R]	General function prediction only	Memo-like protein	--	S	Function unknown	hypothetical protein I203_03931 [Kwoniella mangroviensis CBS 8507]	--	--
c153543.graph_c0	5	1.21	0	0	0	0	0	0	0	0	0	0	1.67	0.4	0	0	0.488856	-0.9675	normal	--	--	Biological Process: ubiquitin-dependent protein catabolic process (GO:0006511);; Biological Process: protein deubiquitination (GO:0016579);; Molecular Function: thiol-dependent ubiquitinyl hydrolase activity (GO:0036459);;	K11838|2.94911e-32|smo:SELMODRAFT_113245|K11838 ubiquitin carboxyl-terminal hydrolase 7 [EC:3.4.19.12] | (RefSeq) hypothetical protein	[O]	Posttranslational modification, protein turnover, chaperones	Ubiquitin carboxyl-terminal hydrolase;; Ubiquitin carboxyl-terminal hydrolase	Ubiquitin carboxyl-terminal hydrolase 12 OS=Arabidopsis thaliana OX=3702 GN=UBP12 PE=1 SV=2	O	Posttranslational modification, protein turnover, chaperones	ubiquitin carboxyl-terminal hydrolase 7 [Cryptococcus gattii CA1280]	biological process: metabolic process (GO:0008152);; biological process: cellular process (GO:0009987);; molecular function: catalytic activity (GO:0003824)	--
c63823.graph_c0	1	0.06	5	0.37	11	0.72	0	0	0	0	0	0	5.67	0.38	0	0	0.0937562	-2.65885	normal	[L]	Replication, recombination and repair	Molecular Function: ATP binding (GO:0005524);;	--	[L]	Replication, recombination and repair	AAA domain	Regulator of nonsense transcripts 1 homolog OS=Arabidopsis thaliana OX=3702 GN=UPF1 PE=1 SV=2	L	Replication, recombination and repair	hypothetical protein Egran_05694 [Elaphomyces granulatus]	molecular function: binding (GO:0005488)	--
c92618.graph_c0	1	0.13	4	0.58	6	0.76	4	0.5	3	0.4	0	0	3.67	0.49	2.33	0.3	0.777087	-0.425588	normal	--	--	--	--	[R]	General function prediction only	--	--	L	Replication, recombination and repair	PREDICTED: uncharacterized protein LOC105771897 [Gossypium raimondii]	--	--
c72477.graph_c0	1	0.12	5	0.72	2	0.25	0	0	0	0	0	0	2.67	0.36	0	0	0.301242	-1.83126	normal	--	--	--	--	--	--	--	--	--	--	--	--	--
c143181.graph_c0	4	0.81	1	0.24	0	0	0	0	0	0	0	0	1.67	0.35	0	0	0.488856	-0.972026	normal	--	--	--	--	--	--	Fungal specific transcription factor domain	--	--	--	hypothetical protein I302_03318 [Kwoniella bestiolae CBS 10118]	--	--
c109895.graph_c2	0	0	5	0.36	11	0.77	0	0	0	0	0	0	5.33	0.38	0	0	0.230707	-2.05254	normal	--	--	--	--	--	--	--	--	--	--	--	--	--
c119197.graph_c0	0	0	0	0	0	0	5	0.55	6	0.69	1	0.12	0	0	4	0.45	0.16398	2.31292	normal	--	--	--	--	--	--	--	--	--	--	--	--	--
c84932.graph_c0	3	0.11	10	0.41	20	0.74	0	0	0	0	0	0	11	0.42	0	0	0.00882206	-3.66557	down	[G]	Carbohydrate transport and metabolism	--	--	--	--	Major royal jelly protein	--	G	Carbohydrate transport and metabolism	hypothetical protein CB0940_02532 [Cercospora beticola]	--	--
c89383.graph_c0	30	2	21	1.62	18	1.24	13	0.89	19	1.37	18	1.34	23	1.62	16.67	1.2	0.617202	-0.379457	normal	--	--	--	--	--	--	--	--	--	--	--	--	--
c112516.graph_c2	2	0.15	10	0.84	0	0	0	0	4	0.31	0	0	4	0.33	1.33	0.1	0.641701	-0.708123	normal	[P]	Inorganic ion transport and metabolism	Biological Process: sulfate assimilation (GO:0000103);; Molecular Function: adenylylsulfate kinase activity (GO:0004020);; Molecular Function: sulfate adenylyltransferase (ATP) activity (GO:0004781);; Molecular Function: ATP binding (GO:0005524);; Cellular Component: cytoplasm (GO:0005737);; Biological Process: methionine biosynthetic process (GO:0009086);; Biological Process: phosphorylation (GO…	K00860|1.3627e-20|mis:MICPUN_54830|K00860 adenylylsulfate kinase [EC:2.7.1.25] | (RefSeq) adenylyl-sulfate kinase chloroplast precursor	[P]	Inorganic ion transport and metabolism	Adenylylsulphate kinase;; ATP-sulfurylase	Adenylyl-sulfate kinase 4, chloroplastic OS=Arabidopsis thaliana OX=3702 GN=APK4 PE=1 SV=1	P	Inorganic ion transport and metabolism	APSK [Tremella fuciformis]	biological process: metabolic process (GO:0008152);; biological process: cellular process (GO:0009987);; molecular function: catalytic activity (GO:0003824);; molecular function: binding (GO:0005488);; cellular component: cell (GO:0005623);; cellular component: cell part (GO:0044464);; biological process: single-organism process (GO:0044699)	Purine metabolism (ko00230);; Sulfur metabolism (ko00920)
c101703.graph_c0	118	5.07	121	6.15	155	6.97	139	6.22	176	8.29	156	7.73	131.33	6.06	157	7.41	0.488856	0.299893	normal	--	--	--	K10666|7.18202e-121|sind:105165381|K10666 E3 ubiquitin-protein ligase RNF5 [EC:2.3.2.27] | (RefSeq) E3 ubiquitin-protein ligase RMA1H1-like	[O]	Posttranslational modification, protein turnover, chaperones	Zinc finger, C3HC4 type (RING finger);; Zinc finger, C3HC4 type (RING finger);; Ring finger domain;; Zinc finger, C3HC4 type (RING finger);; RING-type zinc-finger	E3 ubiquitin-protein ligase RMA1H1 OS=Capsicum annuum OX=4072 GN=RMA1H1 PE=1 SV=1	O	Posttranslational modification, protein turnover, chaperones	putative E3 ubiquitin ligase [Handroanthus impetiginosus]	--	Protein processing in endoplasmic reticulum (ko04141)
c107404.graph_c0	156	4.47	76	2.52	156	4.66	39	1.16	31	0.98	35	1.15	129.33	3.88	35	1.1	7.49289e-05	-1.77022	down	[G]	Carbohydrate transport and metabolism	Molecular Function: transferase activity, transferring glycosyl groups (GO:0016757);;	--	[GC]	--	UDP-glucoronosyl and UDP-glucosyl transferase	UDP-glycosyltransferase 86A1 OS=Arabidopsis thaliana OX=3702 GN=UGT86A1 PE=2 SV=1	S	Function unknown	UDP-glycosyltransferase 86A1-like [Sesamum indicum]	molecular function: catalytic activity (GO:0003824)	--
c56497.graph_c0	0	0	1	0.14	6	0.73	0	0	1	0.13	0	0	2.33	0.29	0.33	0.04	0.521434	-0.921051	normal	--	--	--	--	--	--	--	--	--	--	--	--	--
c88548.graph_c1	27	4.69	22	4.44	19	3.3	27	4.65	20	3.61	24	4.39	22.67	4.14	23.67	4.22	0.886319	0.103515	normal	--	--	Biological Process: defense response (GO:0006952);; Molecular Function: ADP binding (GO:0043531);;	K13457|8.39465e-58|sind:105161218|K13457 disease resistance protein RPM1 | (RefSeq) putative late blight resistance protein homolog R1B-14	[T]	Signal transduction mechanisms	NB-ARC domain	Putative late blight resistance protein homolog R1A-6 OS=Solanum demissum OX=50514 GN=R1A-6 PE=3 SV=2	S	Function unknown	putative late blight resistance protein homolog R1B-14 [Sesamum indicum]	biological process: response to stimulus (GO:0050896);; molecular function: binding (GO:0005488)	Plant-pathogen interaction (ko04626)
c107709.graph_c1	42	1.04	137	3.86	104	2.6	0	0	2	0.06	0	0	94.33	2.5	0.67	0.02	1.53335e-10	-5.86468	down	--	--	--	--	--	--	--	--	--	--	--	--	--
c117860.graph_c0	2	0.24	1	0.14	0	0	2	0.25	2	0.26	6	0.79	1	0.13	3.33	0.43	0.488856	1.09136	normal	--	--	--	--	--	--	--	--	--	--	--	--	--
c104449.graph_c0	112	3.3	78	2.67	87	2.74	69	2.07	87	2.73	55	1.87	92.33	2.9	70.33	2.22	0.488856	-0.337046	normal	[G]	Carbohydrate transport and metabolism	Biological Process: carbohydrate metabolic process (GO:0005975);; Molecular Function: isomerase activity (GO:0016853);; Molecular Function: carbohydrate binding (GO:0030246);;	K01792|1.61877e-179|sind:105176318|K01792 glucose-6-phosphate 1-epimerase [EC:5.1.3.15] | (RefSeq) putative glucose-6-phosphate 1-epimerase	[G]	Carbohydrate transport and metabolism	Aldose 1-epimerase	Putative glucose-6-phosphate 1-epimerase OS=Cenchrus ciliaris OX=35872 PE=2 SV=1	G	Carbohydrate transport and metabolism	PREDICTED: putative glucose-6-phosphate 1-epimerase [Ipomoea nil]	biological process: metabolic process (GO:0008152);; molecular function: catalytic activity (GO:0003824);; molecular function: binding (GO:0005488)	Glycolysis / Gluconeogenesis (ko00010)
c106770.graph_c0	67	1.02	339	5.99	299	4.79	0	0	2	0.03	4	0.07	235	3.93	2	0.03	1.08551e-14	-6.06294	down	--	--	Molecular Function: RNA binding (GO:0003723);; Cellular Component: eukaryotic translation initiation factor 3 complex (GO:0005852);; Biological Process: translational initiation (GO:0006413);; Cellular Component: translation preinitiation complex (GO:0070993);;	K03252|8.30367e-135|fve:101298439|K03252 translation initiation factor 3 subunit C | (RefSeq) eukaryotic translation initiation factor 3 subunit C-like	[J]	Translation, ribosomal structure and biogenesis	Eukaryotic translation initiation factor 3 subunit 8 N-terminus;; PCI domain	Eukaryotic translation initiation factor 3 subunit C OS=Arabidopsis thaliana OX=3702 GN=TIF3C1 PE=1 SV=2	J	Translation, ribosomal structure and biogenesis	predicted protein [Hordeum vulgare subsp. vulgare]	molecular function: binding (GO:0005488);; cellular component: cell (GO:0005623);; cellular component: macromolecular complex (GO:0032991);; cellular component: cell part (GO:0044464);; biological process: metabolic process (GO:0008152);; biological process: cellular process (GO:0009987)	RNA transport (ko03013)
c95719.graph_c0	4	0.14	43	1.9	34	1.33	3	0.08	4	0.11	2	0.06	27	1.12	3	0.08	0.0194351	-2.61426	normal	--	--	--	--	--	--	Reverse transcriptase (RNA-dependent DNA polymerase)	Retrovirus-related Pol polyprotein from transposon TNT 1-94 OS=Nicotiana tabacum OX=4097 PE=2 SV=1	S	Function unknown	PREDICTED: uncharacterized protein LOC109224338 [Nicotiana attenuata]	--	--
c108767.graph_c0	26	0.69	105	4.13	109	3.48	0	0	0	0	3	0.09	80	2.77	1	0.03	7.08937e-08	-5.15092	down	Beta-phosphoglucomutase or related phosphatase	;; ;; ;;	--	K17623|7.35578e-50|pop:POPTR_0018s10020g|K17623 pseudouridine 5'-phosphatase [EC:3.1.3.96] | (RefSeq) POPTRDRAFT_825892; hypothetical protein	[R]	General function prediction only	Haloacid dehalogenase-like hydrolase;; haloacid dehalogenase-like hydrolase	(DL)-glycerol-3-phosphatase 2 OS=Arabidopsis thaliana OX=3702 GN=GPP2 PE=1 SV=1	S	Function unknown	PREDICTED: (DL)-glycerol-3-phosphatase 2 [Populus euphratica]	--	--
c110540.graph_c2	439	15.33	285	11.54	301	10.79	216	7.85	259	9.94	200	7.94	341.67	12.55	225	8.58	0.0638019	-0.543457	normal	--	--	--	--	[DR]	--	--	Ubiquitin carboxyl-terminal hydrolase 12 OS=Arabidopsis thaliana OX=3702 GN=UBP12 PE=1 SV=2	S	Function unknown	PREDICTED: probable inactive serine/threonine-protein kinase fnkC [Erythranthe guttata]	--	--
c102926.graph_c0	1	0.22	4	1.02	1	0.22	9	1.93	6	1.35	6	1.36	2	0.49	7	1.55	0.397665	1.36336	normal	--	--	--	--	--	--	--	--	--	--	--	--	--
c117241.graph_c0	18	1.01	2	0.13	0	0	0	0	0	0	0	0	6.67	0.38	0	0	0.213786	-2.11308	normal	--	--	Molecular Function: SNARE binding (GO:0000149);; Cellular Component: fungal-type vacuole membrane (GO:0000329);; Molecular Function: SNAP receptor activity (GO:0005484);; Cellular Component: late endosome (GO:0005770);; Cellular Component: endoplasmic reticulum (GO:0005783);; Biological Process: intracellular protein transport (GO:0006886);; Biological Process: Golgi to vacuole transport (GO:0006…	--	[U]	Intracellular trafficking, secretion, and vesicular transport	Syntaxin-like protein;; SNARE domain;; Syntaxin	Syntaxin-22 OS=Arabidopsis thaliana OX=3702 GN=SYP22 PE=1 SV=1	U	Intracellular trafficking, secretion, and vesicular transport	putative t-SNARE [Naematelia encephala]	molecular function: binding (GO:0005488);; cellular component: cell (GO:0005623);; cellular component: membrane (GO:0016020);; cellular component: organelle (GO:0043226);; cellular component: organelle part (GO:0044422);; cellular component: cell part (GO:0044464);; biological process: cellular process (GO:0009987);; biological process: cellular component organization or biogenesis (GO:0071840);;…	--
c90997.graph_c0	3	0.25	4	0.38	2	0.17	3	0.25	4	0.35	11	1	3	0.27	6	0.53	0.515283	0.815916	normal	--	--	--	--	--	--	--	--	--	--	--	--	--
c88418.graph_c0	29	1.04	9	0.37	0	0	0	0	0	0	0	0	12.67	0.47	0	0	0.0487474	-3.00651	normal	--	--	Molecular Function: binding (GO:0005488);; Biological Process: mitochondrion organization (GO:0007005);; Cellular Component: intracellular membrane-bounded organelle (GO:0043231);; Cellular Component: cytoplasmic part (GO:0044444);; Biological Process: single-organism cellular process (GO:0044763);; Biological Process: organelle fission (GO:0048285);; Biological Process: mitochondrion localizatio…	K17065|9.61402e-24|gmx:100785014|K17065 dynamin 1-like protein [EC:3.6.5.5] | (RefSeq) dynamin-related protein 3A-like	[UR]	--	Dynamin central region;; Dynamin GTPase effector domain	Dynamin-related protein 3B OS=Arabidopsis thaliana OX=3702 GN=DRP3B PE=1 SV=2	S	Function unknown	putative Dynamin protein dnm1 [Naematelia encephala]	molecular function: binding (GO:0005488);; biological process: cellular process (GO:0009987);; biological process: cellular component organization or biogenesis (GO:0071840);; cellular component: cell (GO:0005623);; cellular component: organelle (GO:0043226);; cellular component: cell part (GO:0044464);; biological process: single-organism process (GO:0044699);; biological process: localization (…	--
c70304.graph_c1	3	0.61	0	0	6	1.21	2	0.4	0	0	0	0	3	0.61	0.67	0.13	0.571805	-0.840107	normal	--	--	Cellular Component: nuclear nucleosome (GO:0000788);; Molecular Function: DNA binding (GO:0003677);; Biological Process: nucleosome assembly (GO:0006334);; Molecular Function: protein heterodimerization activity (GO:0046982);;	K11252|2.15698e-40|brp:103849084|K11252 histone H2B | (RefSeq) histone H2B	[B]	Chromatin structure and dynamics	Core histone H2A/H2B/H3/H4	Histone H2B OS=Olisthodiscus luteus OX=83000 PE=1 SV=2	B	Chromatin structure and dynamics	histone-fold-containing protein [Kockovaella imperatae]	cellular component: cell (GO:0005623);; cellular component: membrane-enclosed lumen (GO:0031974);; cellular component: macromolecular complex (GO:0032991);; cellular component: organelle (GO:0043226);; cellular component: organelle part (GO:0044422);; cellular component: cell part (GO:0044464);; molecular function: binding (GO:0005488);; biological process: cellular process (GO:0009987);; biologi…	--
c120663.graph_c0	6	1.16	0	0	0	0	0	0	0	0	0	0	2	0.39	0	0	0.488856	-0.995785	normal	--	--	--	--	--	--	--	--	--	--	hypothetical protein I316_07854 [Kwoniella heveanensis BCC8398]	--	--
c74385.graph_c0	7	1.84	5	1.53	10	2.57	4	1.02	8	2.13	3	0.8	7.33	1.98	5	1.32	0.723475	-0.416843	normal	--	--	--	--	--	--	--	--	--	--	--	--	--
c106239.graph_c0	12	0.29	59	1.16	69	1.55	0	0	0	0	0	0	46.67	1	0	0	6.26395e-07	-5.71941	down	--	--	--	K09518|7.87395e-13|jcu:105639348|K09518 DnaJ homolog subfamily B member 12 | (RefSeq) chaperone protein dnaJ 49-like	[O]	Posttranslational modification, protein turnover, chaperones	Domain of unknown function (DUF1977)	--	O	Posttranslational modification, protein turnover, chaperones	chaperone protein dnaJ 49-like [Cucurbita pepo subsp. pepo]	--	Protein processing in endoplasmic reticulum (ko04141)
c87356.graph_c1	2	0.32	7	1.31	7	1.13	0	0	0	0	0	0	5.33	0.92	0	0	0.0809847	-2.73806	normal	--	--	--	--	--	--	--	--	--	--	--	--	--
c88315.graph_c0	10	1	51	5.91	66	6.74	0	0	0	0	2	0.22	42.33	4.55	0.67	0.07	4.12292e-05	-4.49514	down	[C]	Energy production and conversion	--	K11352|6.27073e-16|pop:POPTR_0019s07820g|K11352 NADH dehydrogenase (ubiquinone) 1 alpha subcomplex subunit 12 | (RefSeq) hypothetical protein	[C]	Energy production and conversion	NADH ubiquinone oxidoreductase subunit NDUFA12	Probable NADH dehydrogenase [ubiquinone] 1 alpha subcomplex subunit 12 OS=Arabidopsis thaliana OX=3702 GN=At3g03100 PE=1 SV=1	I	Lipid transport and metabolism	hypothetical protein B5S30_g2378 [[Candida] boidinii]	--	Oxidative phosphorylation (ko00190)
c132651.graph_c0	6	0.91	0	0	1	0.15	0	0	0	0	0	0	2.33	0.35	0	0	0.488856	-1.11682	normal	--	--	--	--	--	--	Blt1 N-terminal domain	--	S	Function unknown	hypothetical protein BAUCODRAFT_33139 [Baudoinia panamericana UAMH 10762]	--	--
c139921.graph_c0	2	0.38	5	1.1	0	0	0	0	0	0	0	0	2.33	0.49	0	0	0.488856	-1.22883	normal	--	--	--	--	--	--	--	--	--	--	--	--	--
c57149.graph_c0	7	0.76	5	0.63	7	0.77	0	0	0	0	0	0	6.33	0.72	0	0	0.0418933	-3.05548	normal	--	--	--	--	--	--	--	--	--	--	--	--	--
c135558.graph_c0	5	1.3	0	0	0	0	0	0	0	0	0	0	1.67	0.43	0	0	0.488856	-0.9675	normal	--	--	Biological Process: transcription from RNA polymerase II promoter (GO:0006366);; Biological Process: regulation of cellular metabolic process (GO:0031323);; Cellular Component: intracellular part (GO:0044424);; Biological Process: regulation of macromolecule metabolic process (GO:0060255);; Biological Process: regulation of primary metabolic process (GO:0080090);;	--	--	--	--	--	S	Function unknown	hypothetical protein I302_01066 [Kwoniella bestiolae CBS 10118]	biological process: metabolic process (GO:0008152);; biological process: cellular process (GO:0009987);; biological process: biological regulation (GO:0065007);; cellular component: cell (GO:0005623);; cellular component: cell part (GO:0044464)	--
c120170.graph_c0	19	1.2	2	0.15	1	0.07	0	0	0	0	0	0	7.33	0.47	0	0	0.0815326	-2.73841	normal	--	--	Molecular Function: aminopeptidase activity (GO:0004177);; Biological Process: proteolysis (GO:0006508);; Molecular Function: metallopeptidase activity (GO:0008237);; Molecular Function: zinc ion binding (GO:0008270);;	K08776|5.39831e-20|mpp:MICPUCDRAFT_34050|K08776 puromycin-sensitive aminopeptidase [EC:3.4.11.-] | (RefSeq) hypothetical protein	[EO]	--	ERAP1-like C-terminal domain	--	E	Amino acid transport and metabolism	leucyl aminopeptidase [Naematelia encephala]	biological process: metabolic process (GO:0008152);; molecular function: catalytic activity (GO:0003824);; molecular function: binding (GO:0005488)	--
c151401.graph_c0	0	0	3	0.69	0	0	0	0	0	0	0	0	1	0.23	0	0	0.491351	-0.900194	normal	--	--	--	--	--	--	--	--	--	--	--	--	--
c92504.graph_c0	318	24.19	209	18.42	222	17.39	357	27.83	320	26.41	257	21.72	249.67	20	311.33	25.32	0.260311	0.364201	normal	[R]	General function prediction only	Molecular Function: GTP binding (GO:0005525);; Cellular Component: intracellular (GO:0005622);; Biological Process: small GTPase mediated signal transduction (GO:0007264);; Molecular Function: hydrolase activity (GO:0016787);;	K07904|1.36868e-104|sind:105179487|K07904 Ras-related protein Rab-11A | (RefSeq) ras-related protein RABA1d	[U]	Intracellular trafficking, secretion, and vesicular transport	Ras family;; Ras of Complex, Roc, domain of DAPkinase;; ADP-ribosylation factor family	Ras-related protein RIC2 OS=Oryza sativa subsp. japonica OX=39947 GN=RIC2 PE=2 SV=2	S	Function unknown	ras-related protein RABA1d [Sesamum indicum]	molecular function: binding (GO:0005488);; cellular component: cell (GO:0005623);; cellular component: cell part (GO:0044464);; biological process: cellular process (GO:0009987);; biological process: signaling (GO:0023052);; biological process: single-organism process (GO:0044699);; biological process: response to stimulus (GO:0050896);; biological process: biological regulation (GO:0065007);; mo…	Endocytosis (ko04144)
c151678.graph_c0	0	0	3	0.85	1	0.24	0	0	0	0	0	0	1.33	0.36	0	0	0.488856	-0.94883	normal	--	--	--	--	[TU]	--	Beige/BEACH domain	Protein SPIRRIG OS=Arabidopsis thaliana OX=3702 GN=SPI PE=1 SV=1	S	Function unknown	hypothetical protein L917_09361 [Phytophthora parasitica]	--	--
c105826.graph_c0	26	1.29	27	1.31	28	1.22	65	7.11	41	4.35	102	12.91	27	1.27	69.33	8.12	0.0326066	1.35343	normal	--	--	--	--	--	--	--	--	--	--	--	--	--
c116025.graph_c0	1	0.26	1	0.3	1	0.25	5	1.26	1	0.26	3	0.79	1	0.27	3	0.77	0.491351	1.02127	normal	--	--	--	--	--	--	--	--	--	--	--	--	--
c84021.graph_c1	33	1.81	3	0.19	0	0	0	0	0	0	0	0	12	0.67	0	0	0.0812588	-2.74439	normal	[E]	Amino acid transport and metabolism	Biological Process: amino acid transmembrane transport (GO:0003333);; Molecular Function: amino acid transmembrane transporter activity (GO:0015171);; Cellular Component: integral component of membrane (GO:0016021);;	--	[E]	Amino acid transport and metabolism	Amino acid permease;; Amino acid permease	--	E	Amino acid transport and metabolism	amino-acid permease inda1 [Cutaneotrichosporon oleaginosum]	biological process: single-organism process (GO:0044699);; biological process: localization (GO:0051179);; molecular function: transporter activity (GO:0005215);; cellular component: membrane (GO:0016020);; cellular component: membrane part (GO:0044425)	--
c101833.graph_c1	45	5.31	33	4.52	24	2.88	9	1.07	44	5.52	13	1.66	34	4.24	22	2.75	0.545257	-0.526239	normal	--	--	Cellular Component: nucleus (GO:0005634);; Molecular Function: zinc ion binding (GO:0008270);;	K11346|1.58084e-39|sind:105171839|K11346 inhibitor of growth protein 4 | (RefSeq) PHD finger protein ING1	[B]	Chromatin structure and dynamics	PHD-finger	PHD finger protein ING1 OS=Arabidopsis thaliana OX=3702 GN=ING1 PE=1 SV=1	B	Chromatin structure and dynamics	Chromatin remodeling protein, contains PHD Zn-finger [Handroanthus impetiginosus]	cellular component: cell (GO:0005623);; cellular component: organelle (GO:0043226);; cellular component: cell part (GO:0044464);; molecular function: binding (GO:0005488)	--
c106763.graph_c0	1524	34.83	1231	34.58	1343	33.79	1346	33.75	1294	34.02	1180	30.61	1366	34.4	1273.33	32.79	0.667541	-0.0540307	normal	[L]	Replication, recombination and repair	Molecular Function: nucleic acid binding (GO:0003676);; Molecular Function: ATP-dependent RNA helicase activity (GO:0004004);; Molecular Function: ATP binding (GO:0005524);; Cellular Component: mitochondrion (GO:0005739);; Biological Process: RNA secondary structure unwinding (GO:0010501);;	K12823|0|sind:105170470|K12823 ATP-dependent RNA helicase DDX5/DBP2 [EC:3.6.4.13] | (RefSeq) DEAD-box ATP-dependent RNA helicase 20-like	[A]	RNA processing and modification	DEAD/DEAH box helicase;; Type III restriction enzyme, res subunit;; Helicase conserved C-terminal domain	DEAD-box ATP-dependent RNA helicase 24 OS=Oryza sativa subsp. japonica OX=39947 GN=Os03g0308500 PE=2 SV=1	L	Replication, recombination and repair	PREDICTED: DEAD-box ATP-dependent RNA helicase 20-like [Erythranthe guttata]	molecular function: binding (GO:0005488);; molecular function: catalytic activity (GO:0003824);; cellular component: cell (GO:0005623);; cellular component: organelle (GO:0043226);; cellular component: cell part (GO:0044464);; biological process: metabolic process (GO:0008152);; biological process: cellular process (GO:0009987)	Spliceosome (ko03040)
c88203.graph_c0	53	2.69	52	3.06	92	4.85	93	4.91	85	4.72	74	4.24	65.67	3.53	84	4.62	0.488856	0.38838	normal	--	--	--	--	[R]	General function prediction only	Kelch motif;; Kelch motif;; Galactose oxidase, central domain;; Galactose oxidase, central domain;; Kelch motif	F-box/kelch-repeat protein At1g15670 OS=Arabidopsis thaliana OX=3702 GN=At1g15670 PE=2 SV=1	S	Function unknown	F-box/kelch-repeat protein At1g80440-like [Sesamum indicum]	--	--
c108831.graph_c0	563	13.24	497	13.47	409	10.77	643	16.18	650	17.39	465	13.06	489.67	12.49	586	15.54	0.309931	0.295168	normal	--	--	--	--	[R]	General function prediction only	--	--	S	Function unknown	putative transmembrane protein cmp44E [Handroanthus impetiginosus]	--	--
c63998.graph_c0	2	0.21	3	0.37	7	0.76	0	0	0	0	0	0	4	0.45	0	0	0.158188	-2.33718	normal	--	--	--	--	--	--	--	--	--	--	--	--	--
c109580.graph_c2	741	23.36	891	32.57	1051	33.01	1116	34.92	863	29.87	1086	36.81	894.33	29.65	1021.67	33.87	0.475133	0.230689	normal	--	--	--	--	[O]	Posttranslational modification, protein turnover, chaperones	--	--	O	Posttranslational modification, protein turnover, chaperones	hypothetical protein CDL12_17866 [Handroanthus impetiginosus]	--	--
c165517.graph_c0	1	0.22	3	0.75	0	0	0	0	0	0	0	0	1.33	0.32	0	0	0.488856	-0.947048	normal	--	--	--	--	--	--	--	--	--	--	--	--	--
c58544.graph_c0	23	1.46	0	0	0	0	0	0	0	0	0	0	7.67	0.49	0	0	0.397665	-1.52778	normal	[J]	Translation, ribosomal structure and biogenesis	Molecular Function: binding (GO:0005488);; Biological Process: translational initiation (GO:0006413);; Cellular Component: protein complex (GO:0043234);; Cellular Component: cytoplasmic part (GO:0044444);; Biological Process: regulation of catalytic activity (GO:0050790);; Molecular Function: molecular function regulator (GO:0098772);;	K03239|4.57751e-50|cre:CHLREDRAFT_596|K03239 translation initiation factor eIF-2B subunit alpha | (RefSeq) EIF2Ba; eukaryotic initiation factor	[J]	Translation, ribosomal structure and biogenesis	Initiation factor 2 subunit family	Methylthioribose-1-phosphate isomerase OS=Vitis vinifera OX=29760 GN=VIT_11s0016g00830 PE=2 SV=2	J	Translation, ribosomal structure and biogenesis	translation initiation factor eIF-2B subunit alpha [Cryptococcus depauperatus CBS 7841]	molecular function: binding (GO:0005488);; biological process: metabolic process (GO:0008152);; biological process: cellular process (GO:0009987);; cellular component: macromolecular complex (GO:0032991);; cellular component: cell (GO:0005623);; cellular component: cell part (GO:0044464);; biological process: biological regulation (GO:0065007);; molecular function: molecular function regulator (G…	RNA transport (ko03013)
c68559.graph_c0	9	0.15	59	1.1	55	0.93	0	0	0	0	1	0.02	41	0.73	0.33	0.01	1.0855e-05	-4.91445	down	--	--	--	--	[D]	Cell cycle control, cell division, chromosome partitioning	Cid1 family poly A polymerase	Protein HESO1 OS=Arabidopsis thaliana OX=3702 GN=HESO1 PE=1 SV=1	L	Replication, recombination and repair	hypothetical protein LY90DRAFT_498742 [Neocallimastix californiae]	--	--
c95875.graph_c0	88	3.29	0	0	0	0	0	0	0	0	0	0	29.33	1.1	0	0	0.488856	-1.18376	normal	[E]	Amino acid transport and metabolism	Molecular Function: L-aspartate:2-oxoglutarate aminotransferase activity (GO:0004069);; Cellular Component: mitochondrion (GO:0005739);; Biological Process: aspartate catabolic process (GO:0006533);; Biological Process: biosynthetic process (GO:0009058);; Molecular Function: pyridoxal phosphate binding (GO:0030170);; Molecular Function: identical protein binding (GO:0042802);; Molecular Function:…	K14454|3.36094e-156|bdi:100824909|K14454 aspartate aminotransferase, cytoplasmic [EC:2.6.1.1] | (RefSeq) aspartate aminotransferase, cytoplasmic	[E]	Amino acid transport and metabolism	Aminotransferase class I and II	Aspartate aminotransferase, cytoplasmic OS=Oryza sativa subsp. japonica OX=39947 GN=Os01g0760600 PE=2 SV=1	E	Amino acid transport and metabolism	aspartate aminotransferase mitochondrial precursor [Cryptococcus neoformans var. neoformans JEC21]	molecular function: catalytic activity (GO:0003824);; cellular component: cell (GO:0005623);; cellular component: organelle (GO:0043226);; cellular component: cell part (GO:0044464);; biological process: metabolic process (GO:0008152);; biological process: cellular process (GO:0009987);; biological process: single-organism process (GO:0044699);; molecular function: binding (GO:0005488)	Arginine biosynthesis (ko00220);; Alanine, aspartate and glutamate metabolism (ko00250);; Cysteine and methionine metabolism (ko00270);; Arginine and proline metabolism (ko00330);; Tyrosine metabolism (ko00350);; Phenylalanine metabolism (ko00360);; Phenylalanine, tyrosine and tryptophan biosynthesis (ko00400);; Carbon fixation in photosynthetic organisms (ko00710);; Isoquinoline alkaloid biosynt…
c109278.graph_c0	6741	121.47	5815	122.63	5930	111.4	5886	109.71	4933	98.58	5220	108.35	6162	118.5	5346.33	105.55	0.243642	-0.158878	normal	--	--	--	--	--	--	B-box zinc finger;; CCT motif	Zinc finger protein CONSTANS-LIKE 10 OS=Arabidopsis thaliana OX=3702 GN=COL10 PE=1 SV=1	S	Function unknown	zinc finger protein CONSTANS-LIKE 7 [Lagerstroemia indica]	--	--
c79323.graph_c0	0	0	0	0	0	0	1	0.23	6	1.42	0	0	0	0	2.33	0.55	0.488856	1.1781	normal	--	--	Cellular Component: Golgi membrane (GO:0000139);; Cellular Component: endoplasmic reticulum membrane (GO:0005789);; Biological Process: metabolic process (GO:0008152);; Cellular Component: integral component of membrane (GO:0016021);; Molecular Function: hydrolase activity (GO:0016787);;	--	[R]	General function prediction only	--	Isoprenylcysteine alpha-carbonyl methylesterase ICME OS=Arabidopsis thaliana OX=3702 GN=ICME PE=2 SV=1	I	Lipid transport and metabolism	isoprenylcysteine alpha-carbonyl methylesterase ICME protein, partial [Trifolium pratense]	cellular component: cell (GO:0005623);; cellular component: membrane (GO:0016020);; cellular component: organelle (GO:0043226);; cellular component: organelle part (GO:0044422);; cellular component: cell part (GO:0044464);; cellular component: membrane part (GO:0044425);; biological process: metabolic process (GO:0008152);; molecular function: catalytic activity (GO:0003824)	--
c124249.graph_c0	4	0.54	5	0.78	0	0	0	0	0	0	0	0	3	0.44	0	0	0.424379	-1.46131	normal	--	--	--	--	--	--	--	--	--	--	--	--	--
c109245.graph_c3	37	0.59	163	3.02	151	2.53	0	0	0	0	2	0.04	117	2.05	0.67	0.01	5.26314e-11	-6.05885	down	--	--	Cellular Component: proteasome complex (GO:0000502);; Cellular Component: cytosol (GO:0005829);; Biological Process: ubiquitin-dependent protein catabolic process (GO:0006511);;	K03032|0|ppp:PHYPADRAFT_223480|K03032 26S proteasome regulatory subunit N2 | (RefSeq) hypothetical protein	[O]	Posttranslational modification, protein turnover, chaperones	Proteasome/cyclosome repeat;; HEAT repeats	26S proteasome non-ATPase regulatory subunit 1 homolog B OS=Arabidopsis thaliana OX=3702 GN=RPN2B PE=1 SV=1	O	Posttranslational modification, protein turnover, chaperones	26S proteasome regulatory complex, non-ATPase subcomplex, Rpn2/Psmd1 subunit [Rhizophagus irregularis]	cellular component: cell (GO:0005623);; cellular component: macromolecular complex (GO:0032991);; cellular component: cell part (GO:0044464);; biological process: metabolic process (GO:0008152);; biological process: cellular process (GO:0009987)	Proteasome (ko03050)
c106919.graph_c1	800	39.45	574	32.57	596	30	510	25.8	525	28	493	28.26	656.67	34.01	509.33	27.35	0.149359	-0.31244	normal	--	--	Molecular Function: 1-phosphatidylinositol binding (GO:0005545);; Cellular Component: clathrin-coated vesicle (GO:0030136);; Molecular Function: clathrin binding (GO:0030276);; Biological Process: clathrin coat assembly (GO:0048268);;	--	[TU]	--	ANTH domain;; ANTH domain	Putative clathrin assembly protein At2g01600 OS=Arabidopsis thaliana OX=3702 GN=At2g01600 PE=2 SV=2	U	Intracellular trafficking, secretion, and vesicular transport	Clathrin assembly protein AP180 [Handroanthus impetiginosus]	molecular function: binding (GO:0005488);; cellular component: cell (GO:0005623);; cellular component: organelle (GO:0043226);; cellular component: cell part (GO:0044464);; biological process: cellular process (GO:0009987);; biological process: cellular component organization or biogenesis (GO:0071840)	--
c110128.graph_c3	46	6.21	68	10.66	143	19.56	126	17.08	132	18.83	114	16.55	85.67	12.14	124	17.49	0.44228	0.55285	normal	[E]	Amino acid transport and metabolism	--	K18592|1.58141e-48|sind:105173574|K18592 gamma-glutamyltranspeptidase / glutathione hydrolase / leukotriene-C4 hydrolase [EC:2.3.2.2 3.4.19.13 3.4.19.14] | (RefSeq) gamma-glutamyltranspeptidase 3	[E]	Amino acid transport and metabolism	Gamma-glutamyltranspeptidase	Glutathione hydrolase 3 OS=Arabidopsis thaliana OX=3702 GN=GGT3 PE=2 SV=1	E	Amino acid transport and metabolism	gamma-glutamyltranspeptidase 3 isoform X1 [Sesamum indicum]	--	Taurine and hypotaurine metabolism (ko00430);; Cyanoamino acid metabolism (ko00460);; Glutathione metabolism (ko00480);; Arachidonic acid metabolism (ko00590)
c51577.graph_c0	11	1.69	0	0	1	0.15	0	0	0	0	0	0	4	0.61	0	0	0.392403	-1.55088	normal	--	--	Cellular Component: nucleus (GO:0005634);; Cellular Component: cytosol (GO:0005829);; Biological Process: regulation of mitotic cell cycle (GO:0007346);; Molecular Function: zinc ion binding (GO:0008270);; Biological Process: cellular response to starvation (GO:0009267);; Biological Process: response to glucose (GO:0009749);;	K06874|4.83446e-24|cme:CYME_CMT309C|K06874 zinc finger protein | (RefSeq) zinc finger protein	[R]	General function prediction only	ZPR1 zinc-finger domain	--	S	Function unknown	hypothetical protein I350_02007 [Cryptococcus amylolentus CBS 6273]	cellular component: cell (GO:0005623);; cellular component: organelle (GO:0043226);; cellular component: cell part (GO:0044464);; biological process: biological regulation (GO:0065007);; molecular function: binding (GO:0005488);; biological process: cellular process (GO:0009987);; biological process: response to stimulus (GO:0050896)	--
c158834.graph_c0	0	0	1	0.29	3	0.74	0	0	0	0	0	0	1.33	0.34	0	0	0.488856	-0.941357	normal	[C]	Energy production and conversion	Molecular Function: ATP binding (GO:0005524);; Cellular Component: mitochondrion (GO:0005739);; Biological Process: ATP synthesis coupled proton transport (GO:0015986);; Biological Process: ATP hydrolysis coupled proton transport (GO:0015991);; Cellular Component: proton-transporting ATP synthase complex, catalytic core F(1) (GO:0045261);; Molecular Function: proton-transporting ATP synthase acti…	K02132|2.12092e-49|mpp:MICPUCDRAFT_55960|K02132 F-type H+-transporting ATPase subunit alpha | (RefSeq) ATP synthase	[C]	Energy production and conversion	ATP synthase alpha/beta chain, C terminal domain	ATP synthase subunit alpha, mitochondrial OS=Marchantia polymorpha OX=3197 GN=ATPA PE=3 SV=2	C	Energy production and conversion	C-terminal domain of alpha and beta subunits of F1 ATP synthase, partial [Rhizopus microsporus]	molecular function: binding (GO:0005488);; cellular component: cell (GO:0005623);; cellular component: organelle (GO:0043226);; cellular component: cell part (GO:0044464);; biological process: metabolic process (GO:0008152);; biological process: cellular process (GO:0009987);; biological process: single-organism process (GO:0044699);; biological process: localization (GO:0051179);; cellular compo…	Oxidative phosphorylation (ko00190)
c126622.graph_c0	10	1.15	0	0	0	0	0	0	0	0	0	0	3.33	0.38	0	0	0.488856	-1.06221	normal	--	--	--	--	--	--	--	--	--	--	hypothetical protein BCR39DRAFT_510519 [Naematelia encephala]	--	--
c107273.graph_c0	22	4.65	32	8.03	45	9.41	22	4.56	14	3.04	22	4.81	33	7.36	19.33	4.14	0.467343	-0.686445	normal	Pimeloyl-ACP methyl ester carboxylesterase	;; ;; ;;	Molecular Function: enzyme inhibitor activity (GO:0004857);; Cellular Component: cell wall (GO:0005618);; Molecular Function: pectinesterase activity (GO:0030599);; Biological Process: cell wall modification (GO:0042545);; Biological Process: negative regulation of catalytic activity (GO:0043086);; Molecular Function: aspartyl esterase activity (GO:0045330);; Biological Process: pectin catabolic …	--	[I]	Lipid transport and metabolism	alpha/beta hydrolase fold;; Alpha/beta hydrolase family;; Serine aminopeptidase, S33	--	S	Function unknown	Soluble epoxide hydrolase [Handroanthus impetiginosus]	biological process: biological regulation (GO:0065007);; molecular function: molecular function regulator (GO:0098772);; cellular component: cell (GO:0005623);; cellular component: cell part (GO:0044464);; molecular function: catalytic activity (GO:0003824);; biological process: cellular process (GO:0009987);; biological process: cellular component organization or biogenesis (GO:0071840);; biolog…	--
c122306.graph_c0	0	0	0	0	1	0.23	0	0	3	0.71	1	0.24	0.33	0.08	1.33	0.32	0.675343	0.595825	normal	--	--	--	--	--	--	--	--	--	--	--	--	--
c92093.graph_c0	0	0	10	1.03	4	0.37	0	0	0	0	0	0	4.67	0.47	0	0	0.267828	-1.92885	normal	--	--	--	--	--	--	--	--	--	--	--	--	--
c96407.graph_c0	8	0.41	35	2.1	45	2.42	2	0.11	0	0	0	0	29.33	1.64	0.67	0.04	0.000457108	-4.04454	down	--	--	--	--	--	--	--	--	--	--	--	--	--
c68969.graph_c0	0	0	9	0.9	12	1.14	0	0	0	0	0	0	7	0.68	0	0	0.143895	-2.40036	normal	--	--	--	--	--	--	--	--	--	--	--	--	--
c110408.graph_c0	1030	18.29	981	19.95	1101	20.34	1003	18.09	1056	20.65	824	16.33	1037.33	19.53	961	18.36	0.675715	-0.0694181	normal	[K]	Transcription	Molecular Function: protein serine/threonine kinase activity (GO:0004674);; Molecular Function: ATP binding (GO:0005524);; Biological Process: protein phosphorylation (GO:0006468);; Cellular Component: integral component of membrane (GO:0016021);;	--	--	--	Protein kinase domain;; Protein tyrosine kinase;; Leucine rich repeat N-terminal domain;; Leucine rich repeat;; Leucine Rich repeats (2 copies);; Leucine Rich Repeat	Probable LRR receptor-like serine/threonine-protein kinase At5g10290 OS=Arabidopsis thaliana OX=3702 GN=At5g10290 PE=2 SV=1	T	Signal transduction mechanisms	Serine/threonine protein kinase [Handroanthus impetiginosus]	biological process: metabolic process (GO:0008152);; biological process: cellular process (GO:0009987);; molecular function: catalytic activity (GO:0003824);; molecular function: binding (GO:0005488);; cellular component: membrane (GO:0016020);; cellular component: membrane part (GO:0044425)	--
c59548.graph_c0	0	0	4	1.17	1	0.25	0	0	1	0.25	0	0	1.67	0.47	0.33	0.08	0.610539	-0.73245	normal	--	--	--	--	[R]	General function prediction only	C2H2-type zinc finger;; Zinc finger, C2H2 type;; Zinc-finger double-stranded RNA-binding;; Zinc-finger of C2H2 type;; BED zinc finger	--	S	Function unknown	hypothetical protein SPPG_08507 [Spizellomyces punctatus DAOM BR117]	--	--
c97218.graph_c1	1	0.06	19	1.78	32	2.76	0	0	0	0	0	0	17.33	1.53	0	0	0.00360167	-3.97765	down	[O]	Posttranslational modification, protein turnover, chaperones	Molecular Function: hydrolase activity (GO:0016787);;	K01373|2.18968e-54|adu:107493029|K01373 cathepsin F [EC:3.4.22.41] | (RefSeq) cysteine proteinase 15A-like	[O]	Posttranslational modification, protein turnover, chaperones	Papain family cysteine protease;; Cathepsin propeptide inhibitor domain (I29)	Probable cysteine protease RD19C OS=Arabidopsis thaliana OX=3702 GN=RD19C PE=2 SV=1	O	Posttranslational modification, protein turnover, chaperones	LOW QUALITY PROTEIN: cysteine proteinase 15A [Arachis duranensis]	molecular function: catalytic activity (GO:0003824)	--
c105693.graph_c0	2435	36.15	1599	27.44	1788	27.83	1477	22.86	1438	23.67	1397	23.89	1940.67	30.47	1437.33	23.47	0.0319471	-0.375829	normal	--	--	Molecular Function: aspartic-type endopeptidase activity (GO:0004190);; Biological Process: proteolysis (GO:0006508);; Biological Process: protein catabolic process (GO:0030163);;	--	[O]	Posttranslational modification, protein turnover, chaperones	Xylanase inhibitor N-terminal;; Eukaryotic aspartyl protease;; Xylanase inhibitor C-terminal;; No apical meristem (NAM) protein;; No apical meristem (NAM) protein	Aspartic proteinase Asp1 OS=Oryza sativa subsp. japonica OX=39947 GN=ASP1 PE=2 SV=1	O	Posttranslational modification, protein turnover, chaperones	aspartic proteinase Asp1 [Sesamum indicum]	biological process: metabolic process (GO:0008152);; molecular function: catalytic activity (GO:0003824)	--
[truncated: 59,690 more rows]
