# Supplementary material for: Integrated transcriptomic and metabolomic data reveal the flavonoid biosynthesis metabolic pathway in Perilla frutescens (L.) leaves
Source: Sci Rep. 2020 Oct 1;10:16207. doi: 10.1038/s41598-020-73274-y (PMC7530993; doi:10.1038/s41598-020-73274-y)
Supplement: Supplementary file 5 — Supplementary Tale S3. [file 41598_2020_73274_MOESM5_ESM.xlsx]

## Sheet: Sheet1
Supplementary Table S3 Core genes in the flavonoid pathway
	#ID	JIZI1-1_FPKM	JIZI1-2_FPKM	JIZI1-3_FPKM	JIZI2-1_FPKM	JIZI2-2_FPKM	JIZI2-3_FPKM	FDR	log2FC	regulated	COG_class	COG_class_annotation	GO_annotation	KEGG_annotation	KOG_class	KOG_class_annotation	Pfam_annotation	Swissprot_annotation	eggNOG_class	eggNOG_class_annotation	nr_annotation
PAL	c108502.graph_c1	31.07	32	40.27	132.88	232.53	96.01	2.98656e-14	2.13107	up	[E]	Amino acid transport and metabolism	Cellular Component: cytoplasm (GO:0005737);; Biological Process: L-phenylalanine catabolic process (GO:0006559);; Biological Process: cinnamic acid biosynthetic process (GO:0009800);; Molecular Function: phenylalanine ammonia-lyase activity (GO:0045548);;	K10775|0|sind:105161378|K10775 phenylalanine ammonia-lyase [EC:4.3.1.24] | (RefSeq) phenylalanine ammonia-lyase	[Q]	Secondary metabolites biosynthesis, transport and catabolism	Aromatic amino acid lyase	Phenylalanine ammonia-lyase OS=Digitalis lanata OX=49450 PE=2 SV=1	E	Amino acid transport and metabolism	phenylalanine ammonia-lyase [Solenostemon scutellarioides]
C4H	c101621.graph_c0	27.8	31.61	48.6	228.93	366.83	169.3	2.00882e-10	2.76962	up	Cytochrome P450	;; ;; ;;	Molecular Function: monooxygenase activity (GO:0004497);; Molecular Function: iron ion binding (GO:0005506);; Molecular Function: oxidoreductase activity, acting on paired donors, with incorporation or reduction of molecular oxygen (GO:0016705);; Molecular Function: heme binding (GO:0020037);; Biological Process: oxidation-reduction process (GO:0055114);;	K00487|0|sind:105163854|K00487 trans-cinnamate 4-monooxygenase [EC:1.14.13.11] | (RefSeq) trans-cinnamate 4-monooxygenase-like	[Q]	Secondary metabolites biosynthesis, transport and catabolism	Cytochrome P450;; Cytochrome P450	Trans-cinnamate 4-monooxygenase OS=Catharanthus roseus OX=4058 GN=CYP73A4 PE=2 SV=1	Q	Secondary metabolites biosynthesis, transport and catabolism	cinnamate-4-hydroxylase [Prunella vulgaris]
4CL	c108359.graph_c0	0.4	4.35	4.74	0	0.04	0.02	7.83637e-12	-6.24428	down		;; ;; ;;	--	K01904|4.45035e-26|pda:103717120|K01904 4-coumarate--CoA ligase [EC:6.2.1.12] | (RefSeq) 4-coumarate--CoA ligase 2	[I]	Lipid transport and metabolism	AMP-binding enzyme;; AMP-binding enzyme C-terminal domain	Probable 4-coumarate--CoA ligase 3 OS=Oryza sativa subsp. japonica OX=39947 GN=4CL3 PE=2 SV=1	I	Lipid transport and metabolism	acyl-CoA synthetase [Ectocarpus siliculosus]
	c92112.graph_c0	0.24	0.69	0.54	0	0	0	0.00427843	-3.88158	down	Acyl-CoA synthetase (AMP-forming)/AMP-acid ligase II	;; ;; ;;	Molecular Function: catalytic activity (GO:0003824);;	K01904|2.31781e-38|atr:18435511|K01904 4-coumarate--CoA ligase [EC:6.2.1.12] | (RefSeq) 4-coumarate--CoA ligase 2	[I]	Lipid transport and metabolism	AMP-binding enzyme	4-coumarate--CoA ligase OS=Pinus taeda OX=3352 GN=4CL PE=2 SV=1	IQ	--	4-coumarate--CoA ligase 2 [Amborella trichopoda]
	c91495.graph_c0	0.7	1.07	2.34	0.02	0	0.07	6.5317e-06	-4.5	down	Acyl-CoA synthetase (AMP-forming)/AMP-acid ligase II	;; ;; ;;	--	K01904|7.49125e-107|obr:102709430|K01904 4-coumarate--CoA ligase [EC:6.2.1.12] | (RefSeq) probable 4-coumarate--CoA ligase 3	[I]	Lipid transport and metabolism	AMP-binding enzyme;; AMP-binding enzyme C-terminal domain	Probable 4-coumarate--CoA ligase 3 OS=Oryza sativa subsp. japonica OX=39947 GN=4CL3 PE=2 SV=1	IQ	--	PREDICTED: probable 4-coumarate--CoA ligase 3 [Oryza brachyantha]
	c94600.graph_c1	6.49	5.81	7.46	16.94	21.35	19.4	2.90004e-15	1.53817	up	Acyl-CoA synthetase (AMP-forming)/AMP-acid ligase II	;; ;; ;;	Cellular Component: integral component of membrane (GO:0016021);; Molecular Function: ligase activity (GO:0016874);; Molecular Function: Photinus-luciferin 4-monooxygenase (ATP-hydrolyzing) activity (GO:0047077);; Biological Process: oxidation-reduction process (GO:0055114);;	K01904|0|sind:105155681|K01904 4-coumarate--CoA ligase [EC:6.2.1.12] | (RefSeq) 4-coumarate--CoA ligase 1-like	[I]	Lipid transport and metabolism	AMP-binding enzyme;; AMP-binding enzyme C-terminal domain	4-coumarate--CoA ligase 1 OS=Nicotiana tabacum OX=4097 GN=4CL1 PE=2 SV=1	IQ	--	4-coumarate:coenzyme A ligase 1 [Salvia miltiorrhiza]
	c102190.graph_c0	0.39	1.78	1.67	0	0	0	6.77136e-06	-5.30658	down	Acyl-CoA synthetase (AMP-forming)/AMP-acid ligase II	;; ;; ;;	--	--	[I]	Lipid transport and metabolism	AMP-binding enzyme;; AMP-binding enzyme C-terminal domain	4-coumarate--CoA ligase-like 4 OS=Oryza sativa subsp. japonica OX=39947 GN=4CLL4 PE=2 SV=1	IQ	--	hypothetical protein ASPWEDRAFT_102643 [Aspergillus wentii DTO 134E9]
	c96745.graph_c0	0.8	2.93	3.33	0	0.1	0	7.85804e-08	-5.29341	down	Acyl-CoA synthetase (AMP-forming)/AMP-acid ligase II	;; ;; ;;	--	K01904|2.84428e-94|nnu:104599134|K01904 4-coumarate--CoA ligase [EC:6.2.1.12] | (RefSeq) 4-coumarate--CoA ligase 2-like	[I]	Lipid transport and metabolism	AMP-binding enzyme;; AMP-binding enzyme C-terminal domain	Probable 4-coumarate--CoA ligase 3 OS=Oryza sativa subsp. japonica OX=39947 GN=4CL3 PE=2 SV=1	IQ	--	4-coumarate:CoA ligase [Klebsormidium nitens]
	c73406.graph_c0	0.14	0.79	0.91	0	0	0	0.000327309	-4.56908	down	Acyl-CoA synthetase (AMP-forming)/AMP-acid ligase II	;; ;; ;;	--	--	[I]	Lipid transport and metabolism	AMP-binding enzyme;; AMP-binding enzyme C-terminal domain	4-coumarate--CoA ligase OS=Pinus taeda OX=3352 GN=4CL PE=2 SV=1	IQ	--	4-coumarate--CoA ligase-like 9 [Jatropha curcas]
	c97017.graph_c1	0.05	0.28	0.05	0.9	3.38	0.44	0.00939318	2.94404	up	Acyl-CoA synthetase (AMP-forming)/AMP-acid ligase II	;; ;; ;;	Biological Process: metabolic process (GO:0008152);; Cellular Component: integral component of membrane (GO:0016021);; Molecular Function: ligase activity (GO:0016874);;	--	[I]	Lipid transport and metabolism	AMP-binding enzyme	4-coumarate--CoA ligase-like 9 OS=Arabidopsis thaliana OX=3702 GN=4CLL9 PE=1 SV=2	IQ	--	PREDICTED: 4-coumarate--CoA ligase-like 9 [Erythranthe guttata]
CHS	c103415.graph_c0	0.47	0.54	0.67	3.93	5.27	9.28	4.96092e-11	3.33506	up	[Q]	Secondary metabolites biosynthesis, transport and catabolism	Biological Process: flavonoid biosynthetic process (GO:0009813);; Molecular Function: naringenin-chalcone synthase activity (GO:0016210);;	K00660|0|sind:105171854|K00660 chalcone synthase [EC:2.3.1.74] | (RefSeq) chalcone synthase	--	--	Chalcone and stilbene synthases, N-terminal domain;; Chalcone and stilbene synthases, C-terminal domain;; 3-Oxoacyl-[acyl-carrier-protein (ACP)] synthase III;; 3-Oxoacyl-[acyl-carrier-protein (ACP)] synthase III C terminal;; FAE1/Type III polyketide synthase-like protein	Chalcone synthase OS=Perilla frutescens OX=48386 GN=CHS PE=2 SV=1	Q	Secondary metabolites biosynthesis, transport and catabolism	chalcone synthase [Sesamum indicum]
	c101105.graph_c0	197.53	250.59	207.16	1935.9	2626.31	1622.5	6.30555e-78	3.22414	up	[Q]	Secondary metabolites biosynthesis, transport and catabolism	Biological Process: flavonoid biosynthetic process (GO:0009813);; Molecular Function: naringenin-chalcone synthase activity (GO:0016210);;	K00660|0|sind:105171854|K00660 chalcone synthase [EC:2.3.1.74] | (RefSeq) chalcone synthase	--	--	Chalcone and stilbene synthases, N-terminal domain;; Chalcone and stilbene synthases, C-terminal domain;; 3-Oxoacyl-[acyl-carrier-protein (ACP)] synthase III C terminal;; 3-Oxoacyl-[acyl-carrier-protein (ACP)] synthase III;; FAE1/Type III polyketide synthase-like protein	Chalcone synthase OS=Perilla frutescens OX=48386 GN=CHS PE=2 SV=1	Q	Secondary metabolites biosynthesis, transport and catabolism	RecName: Full=Chalcone synthase; AltName: Full=Naringenin-chalcone synthase
	c99981.graph_c1	0.59	0.11	0	4.66	7.54	3.3	0.000166452	3.62627	up	[Q]	Secondary metabolites biosynthesis, transport and catabolism	Biological Process: flavonoid biosynthetic process (GO:0009813);; Molecular Function: naringenin-chalcone synthase activity (GO:0016210);;	K00660|1.34552e-90|pvu:PHAVU_002G0390000|K00660 chalcone synthase [EC:2.3.1.74] | (RefSeq) hypothetical protein	--	--	Chalcone and stilbene synthases, N-terminal domain	Chalcone synthase 2 OS=Solanum tuberosum OX=4113 GN=CHS2 PE=2 SV=1	Q	Secondary metabolites biosynthesis, transport and catabolism	chalcone synthase [Torenia hybrid cultivar]
	c88946.graph_c0	0.24	0	0	1.11	1.95	3.71	0.00501409	3.46484	up	--	--	Biological Process: flavonoid biosynthetic process (GO:0009813);; Molecular Function: naringenin-chalcone synthase activity (GO:0016210);;	K00660|5.47102e-75|pvu:PHAVU_002G0389000|K00660 chalcone synthase [EC:2.3.1.74] | (RefSeq) hypothetical protein	--	--	Chalcone and stilbene synthases, N-terminal domain	Chalcone synthase J OS=Petunia hybrida OX=4102 GN=CHSJ PE=2 SV=2	Q	Secondary metabolites biosynthesis, transport and catabolism	chalcone synthase 2, partial [Nicotiana attenuata]
CHI	c114798.graph_c1	12	10.62	10.45	5.17	7.14	4.66	1.77652e-08	-1.14087	down	--	;;	Molecular Function: protein serine/threonine kinase activity (GO:0004674);; Molecular Function: ATP binding (GO:0005524);; Biological Process: protein phosphorylation (GO:0006468);; Cellular Component: integral component of membrane (GO:0016021);;	K04733|0|sind:105176906|K04733 interleukin-1 receptor-associated kinase 4 [EC:2.7.11.1] | (RefSeq) receptor-like serine/threonine-protein kinase At1g78530	[T]	Signal transduction mechanisms	Chalcone-flavanone isomerase;; Chalcone isomerase-like;; Chalcone isomerase like;; Protein kinase domain;; Protein tyrosine kinase;; NB-ARC domain	Receptor-like serine/threonine-protein kinase At1g78530 OS=Arabidopsis thaliana OX=3702 GN=At1g78530 PE=2 SV=1	T	Signal transduction mechanisms	Serine/threonine protein kinase [Handroanthus impetiginosus]
FLS	c102604.graph_c0	178.7	99.31	98.8	41.09	44.9	39.57	2.47209e-08	-1.3846	down	[Q]	Secondary metabolites biosynthesis, transport and catabolism	Molecular Function: oxidoreductase activity (GO:0016491);; Molecular Function: metal ion binding (GO:0046872);; Biological Process: oxidation-reduction process (GO:0055114);;	--	[QR]	--	non-haem dioxygenase in morphine synthesis N-terminal;; 2OG-Fe(II) oxygenase superfamily	1-aminocyclopropane-1-carboxylate oxidase 5 OS=Arabidopsis thaliana OX=3702 GN=At1g77330 PE=2 SV=1	S	Function unknown	flavonol synthase/flavanone 3-hydroxylase [Sesamum indicum]
	c101742.graph_c1	3	2.34	4.27	0.23	0.6	0.61	0.000230134	-2.54989	down	[Q]	Secondary metabolites biosynthesis, transport and catabolism	Molecular Function: dioxygenase activity (GO:0051213);;	--	[QR]	--	2OG-Fe(II) oxygenase superfamily	Flavonol synthase/flavanone 3-hydroxylase OS=Petunia hybrida OX=4102 GN=FL PE=2 SV=1	S	Function unknown	Iron/ascorbate family oxidoreductase [Handroanthus impetiginosus]
F3H	c109756.graph_c2	22.69	12.65	11.2	326.12	375.73	241.45	1.89145e-63	4.29493	up	[Q]	Secondary metabolites biosynthesis, transport and catabolism	Molecular Function: oxidoreductase activity (GO:0016491);; Molecular Function: metal ion binding (GO:0046872);; Biological Process: oxidation-reduction process (GO:0055114);;	K00475|1.18698e-150|sind:105166042|K00475 naringenin 3-dioxygenase [EC:1.14.11.9] | (RefSeq) flavanone 3-dioxygenase	[QR]	--	non-haem dioxygenase in morphine synthesis N-terminal;; 2OG-Fe(II) oxygenase superfamily	Flavanone 3-dioxygenase OS=Petroselinum crispum OX=4043 GN=FHT PE=1 SV=1	S	Function unknown	flavanone 3-hydroxylase [Perilla frutescens]
F3`H	c113823.graph_c0	0.31	1.09	0.75	7.39	11.15	4.1	7.94e-06	3.17978	up	--	--	Molecular Function: iron ion binding (GO:0005506);; Biological Process: cutin biosynthetic process (GO:0010143);; Cellular Component: integral component of membrane (GO:0016021);; Molecular Function: flavonoid 3'-monooxygenase activity (GO:0016711);; Molecular Function: heme binding (GO:0020037);; Biological Process: secondary metabolite biosynthetic process (GO:0044550);; Molecular Function: fat…	--	[Q]	Secondary metabolites biosynthesis, transport and catabolism	Cytochrome P450	Cytochrome P450 77A2 OS=Solanum melongena OX=4111 GN=CYP77A2 PE=2 SV=1	Q	Secondary metabolites biosynthesis, transport and catabolism	cytochrome P450 CYP77A27 [Salvia miltiorrhiza]
	c109506.graph_c0	33.31	37.45	34.55	415.05	464.59	303.19	8.85068e-123	3.38032	up	Cytochrome P450	;; ;; ;;	Molecular Function: iron ion binding (GO:0005506);; Cellular Component: integral component of membrane (GO:0016021);; Molecular Function: oxidoreductase activity, acting on paired donors, with incorporation or reduction of molecular oxygen, NAD(P)H as one donor, and incorporation of one atom of oxygen (GO:0016709);; Molecular Function: heme binding (GO:0020037);; Biological Process: secondary met…	K05280|1.52506e-130|sind:105157984|K05280 flavonoid 3'-monooxygenase [EC:1.14.13.21] | (RefSeq) flavonoid 3'-monooxygenase	[Q]	Secondary metabolites biosynthesis, transport and catabolism	Cytochrome P450;; Cytochrome P450	Flavonoid 3&apos;-monooxygenase OS=Petunia hybrida OX=4102 GN=CYP75B2 PE=2 SV=1	Q	Secondary metabolites biosynthesis, transport and catabolism	flavonoid 3&apos;-hydroxylase [Perilla frutescens var. crispa]
DFR	c105429.graph_c0	26.6	16.54	9.59	681.62	726.46	505.86	1.27727e-31	4.95185	up	[M]	Cell wall/membrane/envelope biogenesis	Biological Process: anthocyanin-containing compound biosynthetic process (GO:0009718);; Cellular Component: integral component of membrane (GO:0016021);; Molecular Function: dihydrokaempferol 4-reductase activity (GO:0045552);; Molecular Function: coenzyme binding (GO:0050662);; Biological Process: oxidation-reduction process (GO:0055114);;	K13082|7.57121e-166|sind:105165774|K13082 bifunctional dihydroflavonol 4-reductase/flavanone 4-reductase [EC:1.1.1.219 1.1.1.234] | (RefSeq) dihydroflavonol-4-reductase-like	[V]	Defense mechanisms	NAD dependent epimerase/dehydratase family;; 3-beta hydroxysteroid dehydrogenase/isomerase family;; NAD(P)H-binding;; Male sterility protein;; NmrA-like family;; GDP-mannose 4,6 dehydratase	Dihydroflavonol 4-reductase OS=Antirrhinum majus OX=4151 GN=DFRA PE=2 SV=1	M	Cell wall/membrane/envelope biogenesis	dihydroflavonol 4-reductase [Perilla frutescens]
ANS	c109380.graph_c1	80.59	55.08	46.48	1518.38	1878.02	1181.85	6.69096e-122	4.61934	up	[R]	General function prediction only	Molecular Function: GTP binding (GO:0005525);; Cellular Component: intracellular (GO:0005622);; Biological Process: small GTPase mediated signal transduction (GO:0007264);; Biological Process: anthocyanin-containing compound biosynthetic process (GO:0009718);; Molecular Function: L-ascorbic acid binding (GO:0031418);; Molecular Function: metal ion binding (GO:0046872);; Molecular Function: leucoc…	K07897|3.41259e-133|sind:105179021|K07897 Ras-related protein Rab-7A | (RefSeq) ras-related protein Rab7-like	[QR]	--	Ras family;; Ras of Complex, Roc, domain of DAPkinase;; ADP-ribosylation factor family;; Gtr1/RagA G protein conserved region;; 50S ribosome-binding GTPase;; 2OG-Fe(II) oxygenase superfamily;; non-haem dioxygenase in morphine synthesis N-terminal	Leucoanthocyanidin dioxygenase OS=Perilla frutescens OX=48386 GN=ANS PE=2 SV=1	S	Function unknown	ras-related protein Rab7 [Sesamum indicum]
UAGT	c96582.graph_c0	23.63	20.7	24.49	9.21	9.67	8.62	4.61e-08	-1.28881	down	--	--	Molecular Function: transferase activity (GO:0016740);;	--	[GC]	--	--	Putative UDP-glucose flavonoid 3-O-glucosyltransferase 3 OS=Fragaria ananassa OX=3747 GN=GT3 PE=2 SV=1	S	Function unknown	anthocyanidin 3-O-glucosyltransferase 2-like [Sesamum indicum]
	c110798.graph_c1	0	0.13	0	2.33	3.28	0.36	0.00450547	3.67087	up	--	--	Biological Process: flavonoid biosynthetic process (GO:0009813);; Cellular Component: intracellular membrane-bounded organelle (GO:0043231);; Biological Process: flavonoid glucuronidation (GO:0052696);; Molecular Function: quercetin 3-O-glucosyltransferase activity (GO:0080043);; Molecular Function: quercetin 7-O-glucosyltransferase activity (GO:0080044);;	K08237|6.75403e-30|vvi:100255865|K08237 hydroquinone glucosyltransferase [EC:2.4.1.218] | (RefSeq) anthocyanidin 3-O-glucosyltransferase 5	[GC]	--	UDP-glucoronosyl and UDP-glucosyl transferase	Anthocyanidin 3-O-glucosyltransferase 5 OS=Manihot esculenta OX=3983 GN=GT5 PE=2 SV=1	S	Function unknown	hydroquinone glucosyltransferase-like [Dorcoceras hygrometricum]
	c104661.graph_c0	6.58	6.4	9.68	1.21	1.36	1.84	2.49e-06	-2.26162	down	--	--	Biological Process: flavonoid biosynthetic process (GO:0009813);; Cellular Component: intracellular membrane-bounded organelle (GO:0043231);; Molecular Function: anthocyanidin 3-O-glucosyltransferase activity (GO:0047213);; Biological Process: flavonoid glucuronidation (GO:0052696);; Molecular Function: quercetin 3-O-glucosyltransferase activity (GO:0080043);; Molecular Function: quercetin 7-O-gl…	K13496|8.47119e-46|sind:105174238|K13496 UDP-glucosyl transferase 73C [EC:2.4.1.-] | (RefSeq) UDP-glycosyltransferase 73C3-like	[GC]	--	UDP-glucoronosyl and UDP-glucosyl transferase	UDP-glycosyltransferase 73C6 OS=Arabidopsis thaliana OX=3702 GN=UGT73C6 PE=2 SV=1	S	Function unknown	UDP-glycosyltransferase 73C3-like [Sesamum indicum]
	c113118.graph_c1	0.38	2.06	2.78	0	0	0.03	6.94e-07	-5.32461	down	[G]	Carbohydrate transport and metabolism	Molecular Function: transferase activity, transferring glycosyl groups (GO:0016757);;	K00699|2.56598e-40|csl:COCSUDRAFT_65542|K00699 glucuronosyltransferase [EC:2.4.1.17] | (RefSeq) UDP-Glycosyltransferase/glycogen phosphorylase	[GC]	--	UDP-glucoronosyl and UDP-glucosyl transferase;; Glycosyltransferase family 28 C-terminal domain	Anthocyanidin 3-O-glucosyltransferase OS=Gentiana triflora OX=55190 PE=2 SV=1	S	Function unknown	UDP-Glycosyltransferase/glycogen phosphorylase [Coccomyxa subellipsoidea C-169]
UFGT	c104382.graph_c0	13.75	11.67	12.25	225.7	295.43	166.38	1.45e-101	4.1655	up	[G]	Carbohydrate transport and metabolism	Biological Process: anthocyanin-containing compound biosynthetic process (GO:0009718);; Biological Process: quercetin O-glucoside biosynthetic process (GO:0033303);; Biological Process: kaempferol O-glucoside biosynthetic process (GO:0033330);; Biological Process: cyanidin 3-O-glucoside biosynthetic process (GO:0033485);; Molecular Function: anthocyanidin 3-O-glucosyltransferase activity (GO:0047…	--	[GC]	--	UDP-glucoronosyl and UDP-glucosyl transferase	Anthocyanidin 3-O-glucosyltransferase 2 OS=Vitis vinifera OX=29760 GN=UFGT PE=1 SV=2	S	Function unknown	flavonoid 3-O-glucosyltransferase [Perilla frutescens]
UGT75C1	c89010.graph_c0	0	0	0	1.1	1.68	0.79	0.00839039	3.67042	up	--	--	Biological Process: flavonoid biosynthetic process (GO:0009813);; Cellular Component: intracellular membrane-bounded organelle (GO:0043231);; Biological Process: flavonoid glucuronidation (GO:0052696);; Molecular Function: quercetin 3-O-glucosyltransferase activity (GO:0080043);; Molecular Function: quercetin 7-O-glucosyltransferase activity (GO:0080044);;	--	[GC]	--	UDP-glucoronosyl and UDP-glucosyl transferase	Anthocyanidin 3-O-glucoside 5-O-glucosyltransferase OS=Verbena hybrida OX=76714 GN=HGT8 PE=2 SV=1	S	Function unknown	crocetin glucosyltransferase, chloroplastic-like, partial [Sesamum indicum]
	c107278.graph_c0	11.46	6.9	3.74	286.23	383.25	219.87	1.07e-27	5.17158	up	--	--	Biological Process: anthocyanin-containing compound biosynthetic process (GO:0009718);; Molecular Function: transferase activity, transferring hexosyl groups (GO:0016758);; Biological Process: pigmentation (GO:0043473);;	--	[GC]	--	--	Anthocyanidin 3-O-glucoside 5-O-glucosyltransferase 2 OS=Perilla frutescens OX=48386 GN=PF3R6 PE=2 SV=1	S	Function unknown	RecName: Full=Anthocyanidin 3-O-glucoside 5-O-glucosyltransferase 2; AltName: Full=UDP-glucose:anthocyanin 5-O-glucosyltransferase 3R6; Short=p3R6; Flags: Precursor
