# Supplementary material for: Integrated transcriptomic and metabolomic data reveal the flavonoid biosynthesis metabolic pathway in Perilla frutescens (L.) leaves
Source: Sci Rep. 2020 Oct 1;10:16207. doi: 10.1038/s41598-020-73274-y (PMC7530993; doi:10.1038/s41598-020-73274-y)
Supplement: Supplementary file 6 — Supplementary Tale S4. [file 41598_2020_73274_MOESM6_ESM.xlsx]

## Sheet: Table S4 Transcription Factors 
Supplementary Table S4 Transcription factors of flavonoid biosynthesis in leaves of Perilla frutescens
	#ID	JIZI1-1_FPKM	JIZI1-2_FPKM	JIZI1-3_FPKM	JIZI2-1_FPKM	JIZI2-2_FPKM	JIZI2-3_FPKM	FDR	log2FC	regulated
MYB	c92649.graph_c0	2.53	3.32	2.12	9.54	14.87	7.59	1.82998e-07	1.97021	up
	c98954.graph_c0	0.15	1.1	0.87	0	0	0	3.06158e-07	-5.83753	down
	c107061.graph_c0	26.38	27.1	29.1	61.1	50.44	56.22	1.19805e-13	1.02694	up
	c85378.graph_c0	0.13	0.73	0.3	0	0	0	0.00720973	-3.73032	down
	c99918.graph_c0	0.14	1.24	0.84	0	0	0	1.74044e-05	-5.17843	down
	c77783.graph_c0	0.42	0.94	0.74	0	0	0.03	8.14292e-05	-4.43698	down
	c102718.graph_c2	14.72	18.05	13.06	45.14	42.63	38.9	4.7091e-15	1.37187	up
	c83413.graph_c0	0.23	1.32	1.39	0	0	0.07	0.000949427	-3.89206	down
	c58818.graph_c0	0.32	1.61	1.36	0.03	0	0.03	1.93828e-05	-4.50736	down
	c111794.graph_c0	0.35	1.34	0.87	0	0	0	3.38136e-06	-5.41455	down
	c93997.graph_c1	0.39	0.91	0.89	3.75	4.95	3	0.0038184	2.35246	up
	c101389.graph_c0	0.44	1.15	1.06	0	0.04	0	2.28341e-06	-4.76004	down
	c95715.graph_c0	0.24	0.57	0.74	0	0	0	0.000298612	-4.56232	down
	c112156.graph_c2	149.04	140.36	91.25	384.86	681.65	455	6.65648e-16	1.96704	up
	c112366.graph_c0	0.41	2.6	2.15	0.01	0	0.01	2.91843e-12	-6.32446	down
	c110322.graph_c0	0.19	1.58	0.99	0.02	0	0.11	0.00107791	-3.56624	down
	c109520.graph_c1	8.14	5.61	4.73	1.57	1.7	1.48	0.000131058	-1.89229	down
	c103166.graph_c1	12.15	12.47	7.62	38.62	45.59	29.76	1.58504e-12	1.82492	up
	c76921.graph_c0	0	0	0	2.74	3.08	2.87	1.13075e-06	5.53656	up
	c96890.graph_c1	0.93	2.34	3.15	0	0.1	0.11	6.58932e-06	-4.09365	down
	c113851.graph_c3	8.99	8.88	7.1	1.48	1.71	1.39	2.26802e-10	-2.40362	down
	c104193.graph_c0	5.56	3.14	8.02	0.46	0.49	1.25	1.187e-05	-3.01948	down
	c109692.graph_c2	2.53	3.15	1.67	8.44	7.6	6.77	5.15175e-08	2.12401	up
	c111462.graph_c0	1.71	2.46	1.16	10	10.6	7.47	4.1406e-08	2.35204	up
	c105925.graph_c0	0.26	0.84	0.78	0.02	0.02	0	4.09591e-05	-4.32762	down
	c98726.graph_c0	4.95	5.52	4.21	11.86	14.53	9.96	0.000520171	1.32191	up
	c112530.graph_c0	26.05	20.84	15.1	38.25	47.15	35.56	1.44525e-06	1.09512	up
	c106749.graph_c2	0.47	0	0.46	24.14	25.46	14.73	7.70004e-13	5.46639	up
bHLH	c101245.graph_c0	4.02	3.42	5.28	134.34	165.25	97.99	6.30618e-77	4.4154	up
	c106415.graph_c0	34	35.28	31.08	73.99	81.69	70.66	1.42717e-23	1.20057	up
	c109032.graph_c0	9.72	6.12	3.38	80.04	99.63	64.62	2.78883e-19	3.03107	up
	c101794.graph_c0	12.83	11.14	11.32	21.4	22.03	21.37	0.000276778	1.14167	up
	c102330.graph_c0	2.37	1.7	2.33	0.13	0.07	0.12	4.37918e-12	-4.04324	down
	c107836.graph_c1	56.86	41.01	37.67	22.31	19.58	17.88	9.00472e-13	-1.28366	down
	c102405.graph_c0	2.71	3.25	2.02	5.31	8.07	5.52	0.00100146	1.35846	up
	c97666.graph_c0	2.2	3.12	1.63	5.73	9.05	5.04	0.00322101	1.47257	up
	c111826.graph_c0	4.18	4.67	3.96	1.7	1.63	1.59	7.35494e-06	-1.36886	down
WD40	c110818.graph_c0	2.92	3.78	3.46	10.59	10.2	9.71	5.45436e-20	1.60035	up
	c114842.graph_c0	16.31	17.66	17.31	47.35	47.33	47.95	2.38532e-45	1.49307	up
	c103500.graph_c1	0.06	0.39	0.22	4.33	6.67	1.67	3.91116e-08	3.9545	up
	c111024.graph_c0	1.18	1.12	0.78	3.18	3.34	2.52	6.14293e-06	1.5289	up
	c112454.graph_c0	0.85	0.6	0.68	2.46	5.01	1.75	0.000412183	2.03215	up
	c93705.graph_c0	1.47	1.1	0.75	3.17	4.07	2.01	0.00809091	1.42571	up
AP2/ERF	c94481.graph_c0	0.21	0.56	0.33	2.09	2.45	2.41	0.000514449	2.48995	up																Transcription	hypothetical protein CDL12_09197 [Handroanthus impetiginosus]
	c60315.graph_c0	12.81	22	16.98	78.39	121.05	87.18	1.28733e-22	2.46831	up																--	hypothetical protein CDL12_06354 [Handroanthus impetiginosus]
	c103514.graph_c4	0	0.22	0.1	1.75	7.49	1.05	0.000564473	3.87743	up																Transcription	hypothetical protein CDL12_13712 [Handroanthus impetiginosus]
	c100730.graph_c0	50.01	35.86	30.08	13.75	9.65	8.64	1.41615e-11	-1.83118	down																Transcription	ethylene-responsive transcription factor ERF107 [Sesamum indicum]
	c97719.graph_c0	9.86	4.42	3.57	0.82	1.51	0.25	0.00026925	-2.57949	down																Transcription	hypothetical protein CDL12_20152 [Handroanthus impetiginosus]
	c98685.graph_c0	8.35	5.28	7.44	1.97	1.29	2.68	0.000165517	-1.75065	down																Transcription	PREDICTED: ethylene-responsive transcription factor ERF106 [Erythranthe guttata]
	c94977.graph_c0	7.18	2.41	5.5	0.56	0.77	2.06	0.00434972	-2.00115	down																Transcription	ethylene-responsive factor 1 [Dorcoceras hygrometricum]
	c112172.graph_c0	7.17	9.28	8.49	17.76	22.21	13.84	1.05972e-05	1.2308	up																Transcription	ethylene-responsive transcription factor ERF034 [Sesamum indicum]
	c95031.graph_c0	0.69	1.19	2.14	7.84	9.76	2.71	0.000987432	2.1975	up																Transcription	hypothetical protein CDL12_16754 [Handroanthus impetiginosus]
	c106087.graph_c0	74.56	54.91	68.68	11.4	12.23	16.39	1.5877e-26	-2.26972	down																Transcription	hypothetical protein CDL12_09441 [Handroanthus impetiginosus]
	c102458.graph_c0	0.86	1.27	0.49	3.44	7.37	2.03	0.00692574	2.09127	up																Transcription	AP5/EREBP Transcription Factors [Salvia miltiorrhiza]
	c107645.graph_c0	0.77	1.7	0.71	1.9	3.08	1.75	0.00235501	1.38951	up																Transcription	AP12/EREBP Transcription Factors [Salvia miltiorrhiza]
	c82279.graph_c0	1.18	1.7	2	13.1	12.61	11.26	4.14559e-24	2.89127	up																Transcription	hypothetical protein CDL12_16869 [Handroanthus impetiginosus]
	c81972.graph_c0	4.02	5.43	3.25	30.29	41.54	24.85	8.69576e-21	2.90822	up																Transcription	ethylene-responsive transcription factor ERF023-like [Sesamum indicum]
	c96858.graph_c1	0.88	1.72	1.68	3.34	3.88	4.6	0.00190002	1.43532	up																Transcription	ethylene-responsive transcription factor CRF2 [Sesamum indicum]
	c103482.graph_c0	76.26	71.32	134.73	26.52	20.54	22.05	1.49392e-14	-2.00583	down																Transcription	ethylene-responsive transcription factor 5 [Sesamum indicum]
	c109516.graph_c0	83.19	59.79	50.17	31.65	33.47	25.79	7.4781e-07	-1.07673	down																Transcription	hypothetical protein CDL12_03590 [Handroanthus impetiginosus]
WRKY	c105335.graph_c0	66.98	50.18	44.04	18.23	18.91	13.93	1.24295e-14	-1.63545	down																Transcription	WRKY protein [Salvia miltiorrhiza]
	c106898.graph_c1	5.05	4.09	4.4	46.71	50.63	35.94	9.12262e-67	3.30576	up																Transcription	WRKY protein [Salvia miltiorrhiza]
	c98052.graph_c2	11.15	14.15	23.91	3.28	2.98	5.56	5.79153e-06	-1.98399	down																Transcription	WRKY transcription factor 75 [Mentha spicata]
	c97281.graph_c0	3.02	3.43	2.73	0.34	0.56	0.34	2.02686e-07	-2.69613	down																Transcription	WRKY protein [Salvia miltiorrhiza]
	c95521.graph_c0	40.35	27.73	28.14	9.25	8.89	4.23	6.10118e-10	-2.06201	down																Transcription	WRKY protein [Salvia miltiorrhiza]
	c96768.graph_c0	44.27	31.3	19.35	4.47	5.49	2.8	8.92062e-14	-2.81355	down																Transcription	hypothetical protein CDL12_14244 [Handroanthus impetiginosus]
	c96576.graph_c1	5.76	4.92	5.22	0.97	1.1	1.06	2.47578e-06	-2.23717	down																Transcription	WRKY protein [Salvia miltiorrhiza]
	c97776.graph_c0	6.88	5.49	8.19	1.92	1.49	1.95	2.8329e-06	-1.84614	down																Transcription	WRKY protein [Salvia miltiorrhiza]
	c106056.graph_c0	16.68	16.23	20.35	7.19	7.98	9.07	7.06869e-09	-1.12932	down																Transcription	WRKY protein [Salvia miltiorrhiza]
	c105213.graph_c0	6.58	8.11	6.13	1.41	1.79	0.6	1.15714e-07	-2.3876	down																Transcription	hypothetical protein CDL12_00098 [Handroanthus impetiginosus]
	c109223.graph_c0	46.07	30.22	32.24	7.81	7.57	10.17	7.88856e-22	-2.20212	down																Transcription	WRKY protein [Salvia miltiorrhiza]
	c110352.graph_c0	33.74	30.32	31.29	4.95	5.87	6.21	4.72855e-54	-2.46589	down																Transcription	LOW QUALITY PROTEIN: probable WRKY transcription factor 33 [Sesamum indicum]
	c94451.graph_c0	22.4	12.08	13.76	0.27	0.35	0.07	3.3709e-22	-5.66444	down																Transcription	hypothetical protein CDL12_00364 [Handroanthus impetiginosus]
	c100982.graph_c0	2.34	2.55	2.05	4.73	6.24	4.81	0.000981465	1.12553	up																Transcription	WRKY protein [Salvia miltiorrhiza]
NAC	c96342.graph_c0	0.11	0	0.06	0.81	2.16	0.38	0.00847422	3.1992	up																Transcription	NAC domain-containing protein 83 [Sesamum indicum]
	c92563.graph_c0	1.1	0.29	1.58	12.21	13.2	12.9	1.97104e-09	3.59042	up																--	hypothetical protein CDL12_19104 [Handroanthus impetiginosus]
	c100943.graph_c1	4.92	4.01	4.05	13.07	10.18	8.65	1.51764e-07	1.38169	up																Function unknown	NAC domain-containing protein 53 isoform X1 [Sesamum indicum]
MAD	c96475.graph_c1	16.46	12.4	15.66	31.21	37.32	28.99	3.23224e-05	1.16918	up																Transcription	agamous-like MADS-box protein AGL27 isoform X4 [Sesamum indicum]
	c116139.graph_c0	0.74	1.37	0.56	0.05	0	0.11	0.00868596	-3.09861	down																Transcription	MADS box transcription factor [Handroanthus impetiginosus]
	c97731.graph_c1	0	0	0.07	1.47	2.32	1.05	7.3642e-05	4.46509	up																Transcription	MADS box transcription factor [Handroanthus impetiginosus]
	c112297.graph_c0	62.69	115.46	154.01	2.66	2.65	3	1.31092e-60	-5.19447	down																Transcription	truncated transcription factor CAULIFLOWER A [Sesamum indicum]
	c91373.graph_c1	1.92	5.91	6.34	0	0	0	1.57642e-11	-6.95129	down																Transcription	PREDICTED: MADS-box transcription factor 14-like isoform X1 [Erythranthe guttata]
	c98142.graph_c0	85.83	107.6	94.32	8.52	6.8	15.96	1.01139e-29	-3.1659	down																Transcription	PREDICTED: agamous-like MADS-box protein AGL8 homolog [Nicotiana attenuata]
	c114370.graph_c0	9.9	7.93	6.91	1.39	0.72	1.04	2.14404e-09	-2.83088	down																Transcription	MADS box transcription factor [Handroanthus impetiginosus]
	c96475.graph_c1	16.46	12.4	15.66	31.21	37.32	28.99	3.23224e-05	1.16918	up																Transcription	agamous-like MADS-box protein AGL27 isoform X4 [Sesamum indicum]
	c96287.graph_c0	3.53	3.67	1.46	0.54	0.62	0.27	0.000355954	-2.41773	down																Transcription	APETALA 1 [Sesamum indicum]
