# Supplementary material for: Integrated transcriptomic and metabolomic data reveal the flavonoid biosynthesis metabolic pathway in Perilla frutescens (L.) leaves
Source: Sci Rep. 2020 Oct 1;10:16207. doi: 10.1038/s41598-020-73274-y (PMC7530993; doi:10.1038/s41598-020-73274-y)
Supplement: Supplementary file 7 — Supplementary Tale S5. [file 41598_2020_73274_MOESM7_ESM.xlsx]

## Sheet: Sheet1
Supplementary Table S5 Sequences of specific primers for qRT-PCR.
Primer name	Forward (5'-3')	Reverse (5'-3')
PAL(c108502)	TGGAGAGCATGAACAAGGGT	TGTGGCATGATTCTGTCCCT
C4H(c101621)	GTATTCTTCGCCATCGTCGT	CCGAATCTCTTGGCGTAGTC
4CL(c94600)	TACCTTCACCCATGCCGAAT	TAGGTCTCGAAATCTCCGCC
4CL(c91495)	TTCAAAACTGGCGATGTGGG	TTCGCTCATCTGGAACACCT
CHS(c103415)	AGCCCAAATCAAGCATCACC	AACAATGAGAACCCTTGCGC
CHI(c114798)	CCGCTCAATTGCATCCATCA	CGCAGCATAGACTTTCACCC
F3H(c109756)	GCCTACGACCAATTCAGCAG	CACCTTTCTTGCCACCTGAC
FLS(c102604)	CCCAAAACCACTCCTTCTGC	TTTGCTTCCGGGTGCCTATA
F3`H(c109506)	TGCACGACACCAACTTCTTG	GCATTTCTCCCACACTTGCT
ANS(c109380)	GGCGTTTTACAGAGGAGCAG	GTTCCCGATCAACACGAAG
UAGT(c104661)	AGCCGACATCTTGAAGTCCA	ACAGATACTCCACGGTTGCA
UAGT(c110798)	GCAAGCTCCTGGAAACAAAG	ACGCTGAATTTCATCCAAGG
DFR(c105429)	GGCTACAGAAACCCCATCCT	AAATCTGGTGGGGAAGGAGC
UFGT(c104382)	GGCGATCAGAAGCTCAACAG	ACTCCCCTCCGGTTTAACTG
UGT75C1(c107278)	CCCCAAAATAGCCTCAACAA	TAATCTTTCCCGGTTTCGTG
β-actin(c113306)	CCTGACTGAAGCACCTCTCA	ATAGGGACCGTGTGACTGAC
